# Supplementary material for: Human serum triggers antibiotic tolerance in Staphylococcus aureus
Source: Nat Commun. 2022 Apr 19;13:2041. doi: 10.1038/s41467-022-29717-3 (PMC9018823; doi:10.1038/s41467-022-29717-3)
Supplement: Supplementary file 4 — Source data file [file 41467_2022_29717_MOESM4_ESM.zip]

Archive with 20 entries (20 files):
- Fig. 1.xlsx
- Fig. 2.xlsx
- Fig. 3, S4, S7, S10, S11.xlsx
- Fig. 4.xlsx
- Fig. 5.xlsx
- Fig. 6.xlsx
- Fig. 7.xlsx
- Fig. S1.xlsx
- Fig. S12.xlsx
- Fig. S13.xlsx
- Fig. S14.xlsx
- Fig. S15.xlsx
- Fig. S2.xlsx
- Fig. S3.xlsx
- Fig. S5.xlsx
- Fig. S6.xlsx
- Fig. S8.xlsx
- Fig. S9.xlsx
- Fig. 6B uncropped.tif
- Fig. 6D uncropped.tif
