# Supplementary material for: Human serum triggers antibiotic tolerance in Staphylococcus aureus
Source: Nat Commun. 2022 Apr 19;13:2041. doi: 10.1038/s41467-022-29717-3 (PMC9018823; doi:10.1038/s41467-022-29717-3)
Supplement: Supplementary file 4 — Source data file [file 41467_2022_29717_MOESM4_ESM.zip › Fig. 1.xlsx]

## Sheet: Fig. 1B
Replicate 1									Replicate 2									Replicate 3
RAW CFU/ML		Daptomycin concentration							RAW CFU/ML		Daptomycin concentration							RAW CFU/ML		Daptomycin concentration
		TSB			Serum						TSB			Serum						TSB			Serum
	Time (h)	20	40	80	20	40	80			Time (h)	20	40	80	20	40	80			Time (h)	20	40	80	20	40	80
	0	250000000	250000000	250000000	350000000	350000000	350000000			0	290000000	290000000	290000000	210000000	210000000	210000000			0	140000000	140000000	140000000	250000000	250000000	250000000
	2	60000000	1200000	18000	320000000	320000000	340000000			2	190000000	33000000	130000	230000000	210000000	160000000			2	14000000	380000	40000	330000000	330000000	290000000
	4	16000000	15000	99	290000000	240000000	200000000			4	28000000	40000	1200	240000000	170000000	70000000			4	370000	19000	400	230000000	190000000	120000000
	6	7000000	25000	99	220000000	270000000	90000000			6	9000000	37000	99	220000000	250000000	38000000			6	90000	700	200	300000000	120000000	25000000
