# Supplementary material for: Human serum triggers antibiotic tolerance in Staphylococcus aureus
Source: Nat Commun. 2022 Apr 19;13:2041. doi: 10.1038/s41467-022-29717-3 (PMC9018823; doi:10.1038/s41467-022-29717-3)
Supplement: Supplementary file 4 — Source data file [file 41467_2022_29717_MOESM4_ESM.zip › Fig. 2.xlsx]

## Sheet: Fig. 2A
Replicate 1	Time (h)	TSB	Serum		Replicate 2	Time (h)	TSB	Serum		Replicate 3	Time (h)	TSB	Serum
Fluorescence	0	23	23		Fluorescence	0	22	22		Fluorescence	0	13	13
	2	735	831			2	784	571			2	1290	1608
	4	1183	812			4	1073	693			4	1643	1109
	6	1074	841			6	1152	698			6	2078	1240
OD600	Time (h)	TSB	Serum		OD600	Time (h)	TSB	Serum		OD600	Time (h)	TSB	Serum
	0	0.3238	0.3238			0	0.4455	0.4455			0	0.4092	0.4092
	2	0.3991	0.8265			2	0.508	0.7067			2	0.4977	0.7224
	4	0.4284	0.8327			4	0.5999	0.726			4	0.5503	0.7283
	6	0.4196	0.8413			6	0.5662	0.6736			6	0.5566	0.7119
Fluorescence/OD600	Time (h)	TSB	Serum		Fluorescence/OD600	Time (h)	TSB	Serum		Fluorescence/OD600	Time (h)	TSB	Serum
	0	71.0315	71.0315			0	49.3827	49.3827			0	31.7693	31.7693
	2	1841.64	1005.44			2	1543.31	807.981			2	2591.92	2225.91
	4	2761.44	975.141			4	1788.63	954.545			4	2985.64	1522.72
	6	2559.58	999.643			6	2034.62	1036.22			6	3733.38	1741.82

## Sheet: Fig. 2C
Replicate 1		TSB		Serum			Replicate 2		TSB		Serum			Replicate 3		TSB		Serum
		Untreated	Daptomycin	Untreated	Daptomycin				Untreated	Daptomycin	Untreated	Daptomycin				Untreated	Daptomycin	Untreated	Daptomycin
Fluorescence		3423.98	52165	4328	4724		Fluorescence		1581	40861	16604	21733		Fluorescence		20146	43441	19359	26512
OD600		0.9475	0.7239	1.102	1.1573		OD600		1.0583	0.7503	0.9983	1.102		OD600		1.0211	0.8502	1.0121	1.02
Fl/OD		3613.7	72061.1	3927.4	4081.91		Fl/OD		1493.91	54459.5	16632.3	19721.4		Fl/OD		19729.7	51095	19127.6	25992.2

## Sheet: Fig. 2D
Replicate 1		TSB		Serum			Replicate 2		TSB		Serum			Replicate 3		TSB		Serum
		Untreated	Daptomycin	Untreated	Daptomycin				Untreated	Daptomycin	Untreated	Daptomycin				Untreated	Daptomycin	Untreated	Daptomycin
Fluorescence		34490	53403	40130	47372		Fluorescence		31727	38067	35990	44136		Fluorescence		1860	35645	4559	13220
OD600		1.0482	0.839	1.1291	1.209		OD600		0.9892	0.6965	1.11	1.2011		OD600		1.1431	0.6782	1.084	1.1216
Fl/OD		32904	63650.8	35541.6	39182.8		Fl/OD		32073.4	54654.7	32423.4	36746.3		Fl/OD		1627.15	52558.2	4205.72	11786.7
