# Supplementary material for: Human serum triggers antibiotic tolerance in Staphylococcus aureus
Source: Nat Commun. 2022 Apr 19;13:2041. doi: 10.1038/s41467-022-29717-3 (PMC9018823; doi:10.1038/s41467-022-29717-3)
Supplement: Supplementary file 4 — Source data file [file 41467_2022_29717_MOESM4_ESM.zip › Fig. 3, S4, S7, S10, S11.xlsx]

## Sheet: Fig. 3A
Replicate 1
			Time (h)	WT	agrC	hptS	nreB	desK	graS	lytS	airS	hssS	vraS	kdpD	phoP	saeS	arlS	srrB	braS
	Raw CFU/ml		0	700000000	700000000	300000000	400000000	400000000	500000000	400000000	900000000	800000000	1000000000	800000000	1000000000	350000000	1000000000	800000000	900000000
			6	24000000	20000000	15000000	22000000	36000000	220000	19000000	37000000	27000000	800000	34000000	18000000	13000000	11000000	27000000	12000000
Replicate 2
			Time (h)	WT	agrC	hptS	nreB	desK	graS	lytS	airS	hssS	vraS	kdpD	phoP	saeS	arlS	srrB	braS
	Raw CFU/ml		0	330000000	300000000	500000000	360000000	410000000	460000000	280000000	440000000	600000000	360000000	290000000	380000000	340000000	260000000	260000000	440000000
			6	15000000	1800000	4700000	2400000	37000000	40000	8000000	7000000	26000000	95000	24000000	14000000	21000000	20000000	2300000	1200000
Replicate 3
			Time (h)	WT	agrC	hptS	nreB	desK	graS	lytS	airS	hssS	vraS	kdpD	phoP	saeS	arlS	srrB	braS
	Raw CFU/ml		0	400000000	400000000	420000000	500000000	300000000	480000000	320000000	380000000	510000000	370000000	400000000	290000000	500000000	350000000	420000000	580000000
			6	7500000	600000	14000000	4000000	5000000	130000	5000000	3800000	17000000	37000	8000000	13000000	80000000	20000000	3000000	3000000
0 h data is plotted on Fig. S4 and 6 h data on Fig. 3A

## Sheet: Fig. 3B
Replicate 1							Replicate 2								Replicate 3
Raw values	Time (h)	WT + reporter	vraS + reporter	WT - reporter	vraS - reporter		Raw values	Time (h)	WT + reporter	vraS + reporter	WT - reporter	vraS - reporter			Raw values	Time (h)	WT + reporter	vraS + reporter	WT - reporter	vraS - reporter
	0	29774	28101	27509	27615			0	31716	29232	27873	28025				0	33323	30437	31012	30353
	0.5	30922	27711	28233	27546			0.5	31452	28586	27648	27813				0.5	33600	30519	30243	29622
	1	32060	32825	28054	31838			1	36372	32450	33222	29920				1	39381	35341	34367	32964
	1.5	33550	30897	32182	30470			1.5	36255	33361	33212	31704				1.5	38966	34911	34676	34300
	2	34852	31700	31472	32183			2	36915	33248	33448	32391				2	38230	34340	35207	34711
	3	29788	29912	28127	28394			3	33451	30211	29669	29851				3	34623	31836	30863	30112
	4	29385	27647	26637	26783			4	31863	29271	29771	28030				4	32201	30610	30357	29751
	5	28100	28016	26936	25685			5	31038	28357	28450	27545				5	34747	30218	30105	29177
	6	29026	27857	26105	26471			6	30634	28332	27262	26710				6	32338	29760	29097	29809
Blanked	Time (h)	WT	vraS				Blanked	Time (h)	WT	vraS					Blanked	Time (h)	WT	vraS
	0	2265	486					0	3843	1207						0	2311	84
	0.5	2689	165					0.5	3804	773						0.5	3357	897
	1	4006	987					1	3150	2530						1	5014	2377
	1.5	1368	427					1.5	3043	1657						1.5	4290	611
	2	3380	-483					2	3467	857						2	3023	-371
	3	1661	1518					3	3782	360						3	3760	1724
	4	2748	864					4	2092	1241						4	1844	859
	5	1164	2331					5	2588	812						5	4642	1041
	6	2921	1386					6	3372	1622						6	3241	-49

## Sheet: Fig. 3C
Replicate 1							Replicate 2								Replicate 3
Raw values	Time (h)	WT + reporter	graS + reporter	WT - reporter	graS - reporter		Raw values	Time (h)	WT + reporter	graS + reporter	WT - reporter	graS - reporter			Raw values	Time (h)	WT + reporter	graS + reporter	WT - reporter	vraS - reporter	graS - reporter
	0	24239	12528	9573	9411			0	19002	12328	9058	8759				0	23835	13868	10931	10044
	0.5							0.5	28565	12226	9436	8873				0.5	30888	14175	11348	9955
	1	34901	13934	10563	10175			1	36220	14478	10430	9723				1	35144	16013	12941	11415
	1.5	37454	14350	11515	10817			1.5	35777	14952	10541	10317				1.5	36967	16210	12242	11141
	2	40298	15515	12244	11583			2	40455	15179	11057	10611				2	39139	16342	16290	12288
	3	43158	14596	10282	10317			3	40569	14181	10124	9629				3	41432	15581	11418	11207
	4	41088	13700	10641	9850			4	41014	11547	9563	8975				4	42535	15260	11803	11014
	5	38481	13275	9878	9486			5	35809	12214	9055	8487				5	39925	14803	10766	10004
	6	32423	12171	8928	8819			6	31094	12425	8864	8748				6	34253	13558	9943	9409
Blanked	Time (h)	WT	graS				Blanked	Time (h)	WT	graS					Blanked	Time (h)	WT	graS
	0	14666	3117					0	9944	3569						0	12904	3824
	0.5							0.5	19129	3353						0.5	19540	4220
	1	24338	3759					1	25790	4755						1	22203	4598
	1.5	25939	3533					1.5	25236	4635						1.5	24725	5069
	2	28054	3932					2	29398	4568						2	22849	4054
	3	32876	4279					3	30445	4552						3	30014	4374
	4	30447	3850					4	31451	2572						4	30732	4246
	5	28603	3789					5	26754	3727						5	29159	4799
	6	23495	3352					6	22230	3677						6	24310	4149

## Sheet: Fig. 3D
Replicate 1			WT						graS::Tn
				[verteporfin] (µg/ml)						[verteporfin] (µg/ml)
		Time (h)	TSB	0	10	20	40	80	TSB	0	10	20	40	80
	Raw CFU/ml	0	50000000	300000000	220000000	260000000	260000000	180000000	280000000	360000000	310000000	280000000	310000000	320000000
		6	1900	9000000	1000000	900000	240000	36000	800	12000	10000	1000	990	2900
Replicate 2			WT						graS::Tn
				[verteporfin] (µg/ml)						[verteporfin] (µg/ml)
		Time (h)	TSB	0	10	20	40	80	TSB	0	10	20	40	80
	Raw CFU/ml	0	60000000	310000000	240000000	260000000	260000000	150000000	230000000	400000000	300000000	290000000	330000000	290000000
		6	300	16000000	2800000	1900000	240000	130000	99	33000	30000	6000	29799	5000
Replicate 3			WT						graS::Tn
				[verteporfin] (µg/ml)						[verteporfin] (µg/ml)
		Time (h)	TSB	0	10	20	40	80	TSB	0	10	20	40	80
	Raw CFU/ml	0	70000000	300000000	450000000	320000000	220000000	230000000	340000000	440000000	800000000	450000000	390000000	500000000
		6	99	12000000	3300000	3400000	23000	24000	1000	290000	800000	200000	100000	260000
0 h data is plotted on Fig. S7 and 6 h data on Fig. 3D

## Sheet: Fig. 3E
		[LL-37] (µg/ml)								[LL-37] (µg/ml)								[LL-37] (µg/ml)									[LL-37] (µg/ml)								[LL-37] (µg/ml)								[LL-37] (µg/ml)
Replicate 1		Fluorescence - WT + reporter								Fluorescence - WT - reporter								Fluorescence - Blanked									OD600								Fluorescence/OD600								Fluorescence - graS::Tn + reporter
	Time (h)	80	40	20	10	5	0		Time (h)	80	40	20	10	5	0		Time (h)	80	40	20	10	5	0			Time (h)	80	40	20	10	5	0		Time (h)	80	40	20	10	5	0		Time (h)	80	40	20	10	5	0
	0	3390	3387	3247	3242	3233	3130		0	3059	3012	2858	2888	2874	2915		0	331	375	389	354	359	215			0	0.1072	0.1095	0.1151	0.1084	0.111	0.1131		0	3087.69	3424.66	3379.67	3265.68	3234.23	1900.97		0	3131	3099	2978	2992	2962	3024
	0.280833	3354	3271	3221	3271	3110	2923		0.280833	2769	2716	2740	2547	2596	2533		0.280833	585	555	481	724	514	390			0.280833	0.1991	0.2283	0.2032	0.1915	0.1715	0.1685		0.280833	2938.22	2431.01	2367.13	3780.68	2997.08	2314.54		0.280833	2948	2950	2816	2771	2705	2792
	0.563056	3352	3317	3040	3173	2980	2876		0.563056	2650	2632	2593	2485	2501	2457		0.563056	702	685	447	688	479	419			0.563056	0.2602	0.2784	0.1819	0.2067	0.1542	0.1857		0.563056	2697.92	2460.49	2457.39	3328.5	3106.36	2256.33		0.563056	2876	2792	2688	2663	2579	2659
	0.845556	3441	3331	2993	3195	2895	2872		0.845556	2482	2527	2414	2386	2393	2360		0.845556	959	804	579	809	502	512			0.845556	0.3181	0.338	0.2147	0.2858	0.1765	0.192		0.845556	3014.78	2378.7	2696.79	2830.65	2844.19	2666.67		0.845556	2752	2709	2554	2571	2453	2564
	1.1275	3650	3632	3116	3485	3054	2954		1.1275	2408	2398	2340	2321	2240	2158		1.1275	1242	1234	776	1164	814	796			1.1275	0.3723	0.4253	0.2698	0.3693	0.2352	0.2134		1.1275	3336.02	2901.48	2876.2	3151.91	3460.88	3730.08		1.1275	2687	2580	2455	2409	2291	2384
	1.4075	3970	4013	3350	3733	3290	3151		1.4075	2307	2329	2221	2195	2105	2059		1.4075	1663	1684	1129	1538	1185	1092			1.4075	0.4302	0.5152	0.3684	0.4647	0.2931	0.264		1.4075	3865.64	3268.63	3064.6	3309.66	4042.99	4136.36		1.4075	2599	2466	2389	2342	2238	2368
	1.68833	4465	4552	3884	4221	3619	3260		1.68833	2253	2254	2188	2210	2122	2022		1.68833	2212	2298	1696	2011	1497	1238			1.68833	0.5152	0.6242	0.5006	0.5275	0.3928	0.2998		1.68833	4293.48	3681.51	3387.93	3812.32	3811.1	4129.42		1.68833	2610	2523	2354	2332	2219	2299
	1.96972	5034	5178	4267	4718	3677	3282		1.96972	2273	2267	2192	2213	2127	2101		1.96972	2761	2911	2075	2505	1550	1181			1.96972	0.6007	0.7161	0.6014	0.603	0.4524	0.3181		1.96972	4596.3	4065.07	3450.28	4154.23	3426.17	3712.67		1.96972	2676	2530	2393	2336	2187	2317
	2.25139	5716	5606	4651	5066	3797	3242		2.25139	2263	2245	2201	2245	2056	2096		2.25139	3453	3361	2450	2821	1741	1146			2.25139	0.7068	0.7782	0.6663	0.6741	0.5097	0.3301		2.25139	4885.4	4318.94	3677.02	4184.84	3415.73	3471.68		2.25139	2702	2512	2324	2270	2187	2285
	2.53167	6197	5979	5132	5475	3900	3126		2.53167	2264	2224	2159	2242	2092	2050		2.53167	3933	3755	2973	3233	1808	1076			2.53167	0.8164	0.819	0.7243	0.7347	0.5681	0.3381		2.53167	4817.49	4584.86	4104.65	4400.44	3182.54	3182.49		2.53167	2722	2529	2309	2189	2148	2243
	2.81222	6577	6539	5581	5778	4008	3112		2.81222	2256	2248	2189	2256	2013	2027		2.81222	4321	4291	3392	3522	1995	1085			2.81222	0.8592	0.8495	0.7527	0.7595	0.6081	0.3458		2.81222	5029.1	5051.21	4506.44	4637.26	3280.71	3137.65		2.81222	2771	2532	2290	2151	2079	2249
	3.09278	6712	6814	5721	5545	4147	3097		3.09278	2242	2233	2177	2221	1997	1981		3.09278	4470	4581	3544	3324	2150	1116			3.09278	0.8762	0.8847	0.783	0.7355	0.6567	0.3621		3.09278	5101.57	5178.03	4526.18	4519.37	3273.95	3082.02		3.09278	2794	2511	2209	2088	2025	2193
	3.37444	7221	7468	6282	5674	4266	3129		3.37444	2263	2268	2235	2240	2011	1955		3.37444	4958	5200	4047	3434	2255	1174			3.37444	0.9029	0.9369	0.8231	0.7256	0.6969	0.3834		3.37444	5491.2	5550.22	4916.78	4732.64	3235.76	3062.08		3.37444	2765	2497	2130	2069	1966	2068
	3.65972	7639	8111	6692	5360	4277	3167		3.65972	2238	2264	2170	2240	1970	1991		3.65972	5401	5847	4522	3120	2307	1176			3.65972	0.9272	0.972	0.8439	0.7385	0.7165	0.4214		3.65972	5825.06	6015.43	5358.45	4224.78	3219.82	2790.7		3.65972	2746	2495	2097	1967	1953	2031
	3.94083	7811	8652	6961	5205	4372	3097		3.94083	2263	2213	2135	2244	1876	1905		3.94083	5548	6439	4826	2961	2496	1192			3.94083	0.9658	1.0161	0.8705	0.742	0.7502	0.472		3.94083	5744.46	6336.97	5543.94	3990.57	3327.11	2525.42		3.94083	2677	2444	2019	1951	1921	1977
	4.22278	8334	9152	7250	4938	4346	3235		4.22278	2293	2284	2091	2291	1817	1909		4.22278	6041	6868	5159	2647	2529	1326			4.22278	1.0009	1.0465	0.8871	0.7353	0.7752	0.5312		4.22278	6035.57	6562.83	5815.58	3599.89	3262.38	2496.23		4.22278	2698	2416	1953	1879	1921	1958
	4.50472	8957	9614	7468	4680	4362	3230		4.50472	2235	2251	2105	2202	1716	1874		4.50472	6722	7363	5363	2478	2646	1356			4.50472	1.0303	1.0564	0.8917	0.7496	0.7898	0.5657		4.50472	6524.31	6969.9	6014.35	3305.76	3350.22	2397.03		4.50472	2709	2360	1955	1885	1852	1924
	4.78694	9560	10049	7836	4339	4344	3227		4.78694	2306	2265	2057	2201	1717	1776		4.78694	7254	7784	5779	2138	2627	1451			4.78694	1.0728	1.079	0.9131	0.7248	0.8213	0.5742		4.78694	6761.74	7214.09	6328.99	2949.78	3198.59	2526.99		4.78694	2695	2298	1921	1862	1811	1895
	5.06806	10232	10444	8288	4097	4375	3141		5.06806	2238	2208	2079	2204	1646	1738		5.06806	7994	8236	6209	1893	2729	1403			5.06806	1.0975	1.0813	0.9257	0.7022	0.844	0.5886		5.06806	7283.83	7616.76	6707.36	2695.81	3233.41	2383.62		5.06806	2635	2338	1943	1847	1840	1891
	5.35	10544	10313	8037	3790	4310	3118		5.35	2257	2211	2053	2131	1619	1705		5.35	8287	8102	5984	1659	2691	1413			5.35	1.1101	1.0801	0.9225	0.6851	0.8597	0.6097		5.35	7465.09	7501.16	6486.72	2421.54	3130.16	2317.53		5.35	2607	2291	1921	1838	1793	1866
	5.63139	11012	10714	8045	3791	4272	3144		5.63139	2223	2186	1999	2101	1543	1659		5.63139	8789	8528	6046	1690	2729	1485			5.63139	1.1171	1.0842	0.9169	0.703	0.8743	0.6291		5.63139	7867.69	7865.71	6593.96	2403.98	3121.35	2360.52		5.63139	2541	2289	1947	1819	1778	1816
	5.91167	11474	11147	8476	3699	4300	3157		5.91167	2263	2160	1996	2124	1529	1671		5.91167	9211	8987	6480	1575	2771	1486			5.91167	1.1239	1.0956	0.9314	0.7218	0.8987	0.6263		5.91167	8195.57	8202.81	6957.27	2182.04	3083.34	2372.66		5.91167	2498	2346	1952	1777	1739	1819
	6.19167	11421	11050	8057	3643	4267	3063		6.19167	2218	2177	1901	2080	1522	1581		6.19167	9203	8873	6156	1563	2745	1482			6.19167	1.1249	1.0929	0.928	0.7423	0.9121	0.6044		6.19167	8181.17	8118.77	6633.62	2105.62	3009.54	2452.02		6.19167	2476	2293	1922	1766	1768	1829
	6.47417	11776	11252	8129	3587	4253	3068		6.47417	2238	2172	1903	2029	1493	1627		6.47417	9538	9080	6226	1558	2760	1441			6.47417	1.133	1.0963	0.9295	0.7481	0.911	0.6124		6.47417	8418.36	8282.4	6698.22	2082.61	3029.64	2353.04		6.47417	2512	2315	1883	1774	1743	1826
	6.75417	11923	11284	8075	3517	4269	3047		6.75417	2182	2169	1850	2024	1488	1569		6.75417	9741	9115	6225	1493	2781	1478			6.75417	1.1236	1.0916	0.9317	0.7727	0.9079	0.608		6.75417	8669.46	8350.13	6681.34	1932.19	3063.11	2430.92		6.75417	2574	2302	1914	1801	1738	1848
	7.03667	11888	11396	7981	3479	4315	3048		7.03667	2197	2087	1789	1986	1526	1572		7.03667	9691	9309	6192	1493	2789	1476			7.03667	1.1262	1.0987	0.9408	0.8192	0.9105	0.6051		7.03667	8605.04	8472.74	6581.63	1822.51	3063.15	2439.27		7.03667	2506	2286	1861	1773	1731	1825
	7.31833	12051	11412	8022	3561	4265	3096		7.31833	2158	2070	1787	1975	1543	1600		7.31833	9893	9342	6235	1586	2722	1496			7.31833	1.1277	1.1073	0.9504	0.8256	0.9176	0.6074		7.31833	8772.72	8436.74	6560.4	1921.03	2966.43	2462.96		7.31833	2517	2262	1836	1778	1741	1829
	7.60083	12186	11761	8184	3554	4250	2963		7.60083	2129	2068	1795	1928	1500	1545		7.60083	10057	9693	6389	1626	2750	1418			7.60083	1.1246	1.1082	0.9562	0.8191	0.912	0.584		7.60083	8942.74	8746.62	6681.66	1985.11	3015.35	2428.08		7.60083	2552	2297	1817	1791	1775	1836
	7.88167	12117	11796	8117	3517	4233	2962		7.88167	2133	2095	1749	1921	1495	1597		7.88167	9984	9701	6368	1596	2738	1365			7.88167	1.1308	1.1183	0.9693	0.8153	0.916	0.5782		7.88167	8829.15	8674.77	6569.69	1957.56	2989.08	2360.77		7.88167	2574	2304	1823	1814	1783	1828
	8.16361	12299	11781	7924	3454	4194	2921		8.16361	2102	2048	1765	1924	1493	1554		8.16361	10197	9733	6159	1530	2701	1367			8.16361	1.1299	1.1147	0.9598	0.7946	0.9069	0.5586		8.16361	9024.69	8731.5	6416.96	1925.5	2978.28	2447.19		8.16361	2562	2285	1855	1815	1742	1835
	8.44444	12247	11661	7547	3438	4124	2964		8.44444	2088	1996	1777	1855	1489	1544		8.44444	10159	9665	5770	1583	2635	1420			8.44444	1.1172	1.1052	0.9482	0.7914	0.9017	0.5551		8.44444	9093.27	8745.02	6085.21	2000.25	2922.26	2558.1		8.44444	2548	2289	1853	1798	1771	1837
	8.72694	12537	11785	7581	3463	4076	2921		8.72694	2078	2017	1716	1871	1499	1575		8.72694	10459	9768	5865	1592	2577	1346			8.72694	1.1302	1.1155	0.9556	0.7879	0.9024	0.5498		8.72694	9254.11	8756.61	6137.51	2020.56	2855.72	2448.16		8.72694	2561	2176	1896	1819	1794	1849
	9.00861	12464	12121	7553	3391	4048	2953		9.00861	2079	1987	1678	1849	1483	1564		9.00861	10385	10134	5875	1542	2565	1389			9.00861	1.1285	1.11	0.9476	0.7768	0.8951	0.5448		9.00861	9202.48	9129.73	6199.87	1985.07	2865.6	2549.56		9.00861	2487	2171	1846	1829	1764	1867
	9.29056	12723	12162	7451	3377	4024	2938		9.29056	2064	2015	1739	1850	1498	1564		9.29056	10659	10147	5712	1527	2526	1374			9.29056	1.1256	1.1068	0.9488	0.7613	0.8898	0.5405		9.29056	9469.62	9167.87	6020.24	2005.78	2838.84	2542.09		9.29056	2485	2193	1848	1819	1789	1895
	9.57194	12767	12159	7504	3277	4041	2950		9.57194	2046	1989	1749	1840	1509	1531		9.57194	10721	10170	5755	1437	2532	1419			9.57194	1.1384	1.1143	0.9501	0.7637	0.8938	0.5367		9.57194	9417.6	9126.81	6057.26	1881.63	2832.85	2643.94		9.57194	2443	2115	1861	1878	1810	1867
	9.85194	12868	12271	7390	3326	3958	2963		9.85194	2035	1960	1686	1846	1481	1549		9.85194	10833	10311	5704	1480	2477	1414			9.85194	1.131	1.0959	0.9418	0.7431	0.882	0.5332		9.85194	9578.25	9408.71	6056.49	1991.66	2808.39	2651.91		9.85194	2422	2111	1906	1794	1829	1883
	10.1367	13104	12098	7345	3284	3966	2957		10.1367	2091	1996	1694	1828	1552	1566		10.1367	11013	10102	5651	1456	2414	1391			10.1367	1.1242	1.0871	0.9382	0.7458	0.8824	0.5302		10.1367	9796.3	9292.61	6023.24	1952.27	2735.72	2623.54		10.1367	2433	2097	1923	1871	1840	1885
	10.4183	13021	12063	7206	3278	3975	2973		10.4183	2003	1977	1620	1824	1549	1560		10.4183	11018	10086	5586	1454	2426	1413			10.4183	1.1179	1.0711	0.9307	0.7331	0.8733	0.5255		10.4183	9855.98	9416.49	6001.93	1983.36	2777.97	2688.87		10.4183	2379	2098	1918	1858	1822	1877
	10.6986	13015	11824	7042	3250	3913	2970		10.6986	2058	1981	1643	1807	1566	1589		10.6986	10957	9843	5399	1443	2347	1381			10.6986	1.1151	1.0634	0.9333	0.718	0.8672	0.522		10.6986	9826.02	9256.16	5784.85	2009.75	2706.41	2645.59		10.6986	2395	2082	1937	1862	1857	1919
	10.9808	12539	10947	6644	3246	3897	2968		10.9808	2020	1918	1651	1831	1571	1596		10.9808	10519	9029	4993	1415	2326	1372			10.9808	1.1058	1.0524	0.9243	0.6977	0.8636	0.5215		10.9808	9512.57	8579.44	5401.93	2028.09	2693.38	2630.87		10.9808	2270	2066	1944	1895	1887	1931
	11.2631	12783	11418	6934	3242	3976	2948		11.2631	1979	1982	1626	1816	1618	1591		11.2631	10804	9436	5308	1426	2358	1357			11.2631	1.1165	1.0635	0.9348	0.6815	0.8613	0.5195		11.2631	9676.67	8872.59	5678.22	2092.44	2737.72	2612.13		11.2631	2297	2060	1935	1955	1910	1912
	11.5436	12921	11388	6619	3252	3901	2996		11.5436	2011	1956	1603	1804	1569	1587		11.5436	10910	9432	5016	1448	2332	1409			11.5436	1.1086	1.0509	0.9223	0.6998	0.8593	0.5152		11.5436	9841.24	8975.16	5438.58	2069.16	2713.84	2734.86		11.5436	2286	2084	1925	1904	1906	1967
	11.8247	13164	11712	6802	3283	3877	2962		11.8247	1990	1949	1636	1777	1575	1597		11.8247	11174	9763	5166	1506	2302	1365			11.8247	1.109	1.0551	0.9285	0.6848	0.8533	0.5135		11.8247	10075.7	9253.15	5563.81	2199.18	2697.76	2658.23		11.8247	2274	2077	1964	1921	1929	1986
	12.1058	12806	11288	6628	3216	3910	2962		12.1058	1996	1956	1649	1737	1593	1618		12.1058	10810	9332	4979	1479	2317	1344			12.1058	1.1083	1.0492	0.9232	0.6592	0.845	0.51		12.1058	9753.68	8894.4	5393.2	2243.63	2742.01	2635.29		12.1058	2239	2056	1970	1927	1917	1977
	12.3864	12637	10857	6360	3190	3816	2994		12.3864	1960	1887	1630	1757	1608	1658		12.3864	10677	8970	4730	1433	2208	1336			12.3864	1.0874	1.0321	0.9138	0.6702	0.8419	0.5087		12.3864	9818.83	8691.02	5176.19	2138.17	2622.64	2626.3		12.3864	2218	2076	1967	1985	1937	1962
	12.6681	12363	10329	6085	3174	3829	3006		12.6681	1940	1860	1642	1763	1621	1680		12.6681	10423	8469	4443	1411	2208	1326			12.6681	1.0837	1.0247	0.9048	0.661	0.8367	0.5056		12.6681	9617.98	8264.86	4910.48	2134.64	2638.94	2622.63		12.6681	2251	2107	2024	1972	1912	2000
	12.9492	12627	10639	6152	3212	3908	3037		12.9492	1907	1850	1674	1756	1635	1672		12.9492	10720	8789	4478	1456	2273	1365			12.9492	1.089	1.0332	0.9082	0.6526	0.8333	0.5034		12.9492	9843.89	8506.58	4930.63	2231.08	2727.71	2711.56		12.9492	2226	2054	2015	2014	1936	2011
	13.2317	12488	10594	6206	3242	3930	3001		13.2317	1841	1804	1688	1773	1629	1685		13.2317	10647	8790	4518	1469	2301	1316			13.2317	1.0939	1.0347	0.9172	0.6515	0.8376	0.4994		13.2317	9733.07	8495.22	4925.86	2254.8	2747.13	2635.16		13.2317	2230	2045	2035	1969	1969	2019
	13.5125	12080	10424	6014	3241	3903	3053		13.5125	1826	1834	1699	1778	1680	1704		13.5125	10254	8590	4315	1463	2223	1349			13.5125	1.0741	1.0191	0.9029	0.6492	0.835	0.4979		13.5125	9546.6	8429.01	4779.05	2253.54	2662.28	2709.38		13.5125	2264	2097	2061	1972	1955	2039
	13.7947	12038	10153	5870	3256	3918	3068		13.7947	1816	1797	1718	1765	1651	1729		13.7947	10222	8356	4152	1491	2267	1339			13.7947	1.0684	1.0215	0.9078	0.6637	0.8431	0.4965		13.7947	9567.58	8180.13	4573.69	2246.5	2688.89	2696.88		13.7947	2250	2108	2032	1998	1964	2021
	14.0767	12305	10485	5946	3293	4010	3027		14.0767	1783	1776	1659	1758	1679	1678		14.0767	10522	8709	4287	1535	2331	1349			14.0767	1.0714	1.0219	0.8984	0.6673	0.8466	0.4951		14.0767	9820.8	8522.36	4771.82	2300.31	2753.37	2724.7		14.0767	2234	2083	2079	2002	1997	2104
	14.3586	11667	9678	5719	3250	4050	3042		14.3586	1791	1766	1731	1790	1669	1734		14.3586	9876	7912	3988	1460	2381	1308			14.3586	1.0582	1.0121	0.8957	0.6582	0.8424	0.4917		14.3586	9332.83	7817.41	4452.38	2218.17	2826.45	2660.16		14.3586	2245	2115	2072	2028	1980	2068
	14.6386	12029	10316	5700	3250	4096	3071		14.6386	1794	1763	1724	1821	1666	1748		14.6386	10235	8553	3976	1429	2430	1323			14.6386	1.0662	1.0277	0.9036	0.6594	0.8509	0.4919		14.6386	9599.51	8322.47	4400.18	2167.12	2855.8	2689.57		14.6386	2189	2134	2066	2031	1964	2084
	14.9203	11681	10064	5470	3270	4074	3120		14.9203	1740	1800	1738	1794	1698	1707		14.9203	9941	8264	3732	1476	2376	1413			14.9203	1.0699	1.0344	0.9059	0.6479	0.8564	0.4892		14.9203	9291.52	7989.17	4119.66	2278.13	2774.4	2888.39		14.9203	2178	2171	2080	2011	2016	2084
	15.2008	11621	9964	5338	3251	4167	3086		15.2008	1733	1817	1764	1790	1716	1751		15.2008	9888	8147	3574	1461	2451	1335			15.2008	1.055	1.0154	0.8886	0.6334	0.8545	0.4872		15.2008	9372.51	8023.44	4022.06	2306.6	2868.34	2740.15		15.2008	2170	2109	2091	2029	1964	2090
	15.4828	11604	9805	5261	3232	4176	3072		15.4828	1807	1807	1741	1810	1708	1740		15.4828	9797	7998	3520	1422	2468	1332			15.4828	1.0486	1.0154	0.882	0.615	0.8545	0.4855		15.4828	9342.93	7876.7	3990.93	2312.2	2888.24	2743.56		15.4828	2141	2187	2099	2037	2035	2099
	15.7636	11132	9563	5134	3272	4194	3065		15.7636	1784	1794	1777	1871	1710	1775		15.7636	9348	7769	3357	1401	2484	1290			15.7636	1.0589	1.024	0.8903	0.6306	0.8693	0.4853		15.7636	8828.03	7586.91	3770.64	2221.69	2857.47	2658.15		15.7636	2219	2130	2108	2045	2073	2070
	16.0461	11112	9570	5103	3259	4141	3075		16.0461	1786	1818	1791	1909	1740	1786		16.0461	9326	7752	3312	1350	2401	1289			16.0461	1.0443	1.0057	0.8751	0.634	0.8652	0.4824		16.0461	8930.38	7708.06	3784.71	2129.34	2775.08	2672.06		16.0461	2183	2196	2125	2096	2051	2124
		[LL-37] (µg/ml)								[LL-37] (µg/ml)								[LL-37] (µg/ml)									[LL-37] (µg/ml)								[LL-37] (µg/ml)								[LL-37] (µg/ml)
Replicate 2		Fluorescence - WT + reporter								Fluorescence - WT - reporter								Fluorescence - Blanked									OD600								Fluorescence/OD600								Fluorescence - graS::Tn + reporter
	Time (h)	80	40	20	10	5	0		Time (h)	80	40	20	10	5	0		Time (h)	80	40	20	10	5	0			Time (h)	80	40	20	10	5	0		Time (h)	80	40	20	10	5	0		Time (h)	80	40	20	10	5	0
	0	3639	3573	3531	3471	3471	3578.85		0	2725	3017	2905	2886	2850	2885		0	914	556	626	585	621	693.848			0	0.1413	0.1596	0.1756	0.173	0.1623	0.1769		0	6468.51	3483.71	3564.92	3381.5	3826.25	3922.26		0	2967	3133	3059	3067	3033	3105
	0.280833	3555	3455	3406	3450	3346	3285.01		0.280833	2515	2786	2778	2511	2599	2536		0.280833	1040	669	628	939	747	749.013			0.280833	0.1919	0.2158	0.2356	0.2442	0.2126	0.2034		0.280833	5419.49	3100.09	2665.53	3845.21	3513.64	3682.46		0.280833	2811	2858	2891	2745	2717	2788
	0.563056	3500	3488	3415	3326	3181	3332.29		0.563056	2361	2629	2572	2450	2429	2439		0.563056	1139	859	843	876	752	893.291			0.563056	0.2805	0.2903	0.3096	0.2282	0.2263	0.2339		0.563056	4060.61	2959.01	2722.87	3838.74	3323.02	3819.12		0.563056	2699	2792	2739	2656	2615	2667
	0.845556	3857	3591	3554	3407	3281	3356.79		0.845556	2190	2527	2439	2363	2297	2340		0.845556	1667	1064	1115	1044	984	1016.79			0.845556	0.3754	0.3799	0.3896	0.3852	0.3187	0.2838		0.845556	4440.6	2800.74	2861.91	2710.28	3087.54	3582.77		0.845556	2584	2713	2581	2559	2475	2566
	1.1275	4405	4014	3724	3705	3807	3680.62		1.1275	2067	2359	2295	2220	2154	2194		1.1275	2338	1655	1429	1485	1653	1486.62			1.1275	0.4887	0.498	0.339	0.5046	0.4462	0.3876		1.1275	4784.12	3323.29	4215.34	2942.93	3704.62	3835.44		1.1275	2561	2548	2490	2429	2354	2375
	1.4075	5312	4821	4222	4172	3999	4332.45		1.4075	2032	2253	2176	2124	1993	2077		1.4075	3280	2568	2046	2048	2006	2255.45			1.4075	0.5908	0.6165	0.4672	0.5957	0.4921	0.5161		1.4075	5551.79	4165.45	4379.28	3437.97	4076.41	4370.17		1.4075	2526	2530	2466	2360	2266	2355
	1.68833	6303	5572	4482	4466	3994	4603.64		1.68833	1957	2245	2158	2096	2045	2079		1.68833	4346	3327	2324	2370	1949	2524.64			1.68833	0.694	0.7253	0.6222	0.6552	0.5297	0.6174		1.68833	6262.25	4587.07	3735.13	3617.22	3679.44	4089.15		1.68833	2536	2472	2467	2411	2303	2351
	1.96972	6971	6238	4919	4769	4256	5011.65		1.96972	1900	2252	2165	2127	2035	2128		1.96972	5071	3986	2754	2642	2221	2883.65			1.96972	0.7832	0.8031	0.6958	0.6975	0.5892	0.6957		1.96972	6474.72	4963.27	3958.03	3787.81	3769.52	4144.96		1.96972	2484	2551	2447	2429	2266	2333
	2.25139	7713	6511	5162	5253	4406	5473.63		2.25139	1887	2266	2127	2157	2047	2161		2.25139	5826	4245	3035	3096	2359	3312.63			2.25139	0.8548	0.8397	0.7338	0.731	0.6389	0.7437		2.25139	6815.63	5055.38	4136	4235.29	3692.28	4454.26		2.25139	2444	2553	2357	2382	2261	2360
	2.53167	8655	7048	5194	5383	4416	5879.33		2.53167	1881	2237	2137	2158	1977	2122		2.53167	6774	4811	3057	3225	2439	3757.33			2.53167	0.9034	0.8533	0.7529	0.7515	0.667	0.7777		2.53167	7498.34	5638.11	4060.3	4291.42	3656.67	4831.33		2.53167	2458	2544	2401	2368	2230	2355
	2.81222	9439	7378	5332	5370	4399	6435.49		2.81222	1788	2288	2158	2112	1979	2128		2.81222	7651	5090	3174	3258	2420	4307.49			2.81222	0.9342	0.8952	0.7776	0.7585	0.6856	0.8173		2.81222	8189.9	5685.88	4081.79	4295.32	3529.75	5270.39		2.81222	2486	2607	2312	2325	2219	2295
	3.09278	10200	7606	5564	5073	4419	6879.72		3.09278	1687	2273	2129	2159	1922	2140		3.09278	8513	5333	3435	2914	2497	4739.72			3.09278	0.9849	0.9485	0.8116	0.763	0.7123	0.8556		3.09278	8643.52	5622.56	4232.38	3819.13	3505.55	5539.64		3.09278	2474	2553	2247	2329	2167	2349
	3.37444	10752	8029	5779	4848	4458	7402.99		3.37444	1608	2231	2081	2127	1871	2162		3.37444	9144	5798	3698	2721	2587	5240.99			3.37444	1.0217	0.9844	0.8395	0.7627	0.7459	0.8807		3.37444	8949.79	5889.88	4405	3567.59	3468.29	5950.93		3.37444	2449	2522	2251	2187	2100	2235
	3.65972	11458	8506	5329	4784	4544	7550.79		3.65972	1547	2236	2084	2113	1819	2149		3.65972	9911	6270	3245	2671	2725	5401.79			3.65972	1.0433	1.015	0.8293	0.7718	0.7806	0.9037		3.65972	9499.66	6177.34	3912.94	3460.74	3490.9	5977.41		3.65972	2406	2500	2151	2178	2035	2204
	3.94083	11733	8956	5140	4632	4590	7907		3.94083	1509	2215	2056	2112	1779	2105		3.94083	10224	6741	3084	2520	2811	5802			3.94083	1.0714	1.0334	0.8336	0.7744	0.8075	0.9175		3.94083	9542.65	6523.13	3699.62	3254.13	3481.11	6323.71		3.94083	2392	2465	2115	2112	1980	2210
	4.22278	12373	9152	4891	4451	4608	7909.32		4.22278	1452	2209	2053	2077	1720	2140		4.22278	10921	6943	2838	2374	2888	5769.32			4.22278	1.0801	1.041	0.8446	0.7956	0.8464	0.9373		4.22278	10111.1	6669.55	3360.17	2983.91	3412.1	6155.25		4.22278	2414	2410	2032	2041	1950	2120
	4.50472	12642	9359	4699	4375	4553	7899.86		4.50472	1439	2215	1999	1982	1669	2107		4.50472	11203	7144	2700	2393	2884	5792.86			4.50472	1.0932	1.0405	0.8561	0.8216	0.8647	0.9411		4.50472	10247.9	6865.93	3153.84	2912.61	3335.26	6155.41		4.50472	2346	2455	2043	1968	1966	2119
	4.78694	13039	9478	4538	4302	4511	7946.56		4.78694	1375	2197	2030	1955	1685	2086		4.78694	11664	7281	2508	2347	2826	5860.56			4.78694	1.1013	1.0482	0.8716	0.8421	0.8844	0.9555		4.78694	10591.1	6946.19	2877.47	2787.08	3195.39	6133.5		4.78694	2337	2347	2019	1934	1896	2114
	5.06806	13430	9704	4496	4352	4534	7935.47		5.06806	1343	2199	1961	1929	1616	2095		5.06806	12087	7505	2535	2423	2918	5840.47			5.06806	1.1013	1.0484	0.8898	0.8679	0.9054	0.9616		5.06806	10975.2	7158.53	2848.95	2791.8	3222.88	6073.7		5.06806	2263	2316	1933	1904	1883	2134
	5.35	13581	9648	4331	4275	4554	7809.38		5.35	1373	2173	1953	1943	1580	2105		5.35	12208	7475	2378	2332	2974	5704.38			5.35	1.1123	1.0533	0.8985	0.8778	0.9184	0.9707		5.35	10975.5	7096.74	2646.63	2656.64	3238.24	5876.56		5.35	2165	2241	1903	1837	1832	2074
	5.63139	13859	9836	4332	4287	4557	7673.75		5.63139	1334	2176	1920	1899	1572	2056		5.63139	12525	7660	2412	2388	2985	5617.75			5.63139	1.1259	1.056	0.9151	0.8964	0.931	0.9782		5.63139	11124.4	7253.79	2635.78	2663.99	3206.23	5742.95		5.63139	2186	2224	1843	1829	1816	2049
	5.91167	14101	9807	4258	4233	4541	7709.7		5.91167	1323	2177	1873	1829	1559	2054		5.91167	12778	7630	2385	2404	2982	5655.7			5.91167	1.1264	1.0565	0.9236	0.9038	0.9308	0.9853		5.91167	11344.1	7221.96	2582.29	2659.88	3203.7	5740.08		5.91167	2145	2175	1862	1839	1824	1999
	6.19167	14124	9528	4296	4211	4526	7366.03		6.19167	1335	2124	1838	1782	1530	2034		6.19167	12789	7404	2458	2429	2996	5332.03			6.19167	1.1399	1.0439	0.9207	0.9003	0.9239	0.9769		6.19167	11219.4	7092.63	2669.71	2697.99	3242.78	5458.12		6.19167	2176	2151	1863	1781	1768	1979
	6.47417	14234	9382	4226	4170	4515	7339.64		6.47417	1362	2169	1799	1747	1565	2053		6.47417	12872	7213	2427	2423	2950	5286.64			6.47417	1.1451	1.0454	0.9185	0.901	0.9238	0.9821		6.47417	11240.9	6899.75	2642.35	2689.23	3193.33	5382.99		6.47417	2132	2118	1863	1755	1772	1981
	6.75417	14407	9237	4242	4111	4438	7097.78		6.75417	1402	2098	1711	1706	1567	2042		6.75417	13005	7139	2531	2405	2871	5055.78			6.75417	1.1439	1.0397	0.9111	0.8944	0.9201	0.9783		6.75417	11369	6866.4	2777.96	2688.95	3120.31	5167.92		6.75417	2070	2079	1842	1787	1760	1977
	7.03667	14838	9635	4221	4187	4564	7222.73		7.03667	1378	2135	1706	1747	1557	1943		7.03667	13460	7500	2515	2440	3007	5279.73			7.03667	1.1532	1.0529	0.9134	0.8943	0.9263	0.9939		7.03667	11671.9	7123.18	2753.45	2728.39	3246.25	5312.14		7.03667	2090	2043	1827	1798	1766	1935
	7.31833	14752	9467	4250	4151	4550	7205.88		7.31833	1366	2113	1718	1701	1544	1990		7.31833	13386	7354	2532	2450	3006	5215.88			7.31833	1.1446	1.0509	0.9125	0.8947	0.9264	0.9937		7.31833	11694.9	6997.81	2774.79	2738.35	3244.82	5248.95		7.31833	2031	1979	1804	1800	1781	1924
	7.60083	15027	9366	4204	4129	4447	7016.36		7.60083	1378	2115	1708	1695	1513	2008		7.60083	13649	7251	2496	2434	2934	5008.36			7.60083	1.1548	1.0353	0.9025	0.883	0.9158	0.9805		7.60083	11819.4	7003.77	2765.65	2756.51	3203.76	5107.97		7.60083	2010	1948	1838	1789	1813	1893
	7.88167	15075	9267	4131	4089	4430	6802.02		7.88167	1397	2090	1690	1710	1560	1958		7.88167	13678	7177	2441	2379	2870	4844.02			7.88167	1.1535	1.0321	0.9005	0.8807	0.9143	0.9821		7.88167	11857.8	6953.78	2710.72	2701.26	3139.01	4932.31		7.88167	2026	1877	1843	1798	1768	1911
	8.16361	15067	9162	4100	4061	4361	6500.44		8.16361	1385	2086	1697	1735	1569	1910		8.16361	13682	7076	2403	2326	2792	4590.44			8.16361	1.1588	1.026	0.8949	0.8762	0.9108	0.9803		8.16361	11807	6896.69	2685.22	2654.65	3065.44	4682.69		8.16361	2043	1929	1835	1790	1803	1874
	8.44444	15309	8897	4178	3989	4368	6152.72		8.44444	1384	2102	1686	1650	1574	1915		8.44444	13925	6795	2492	2339	2794	4237.72			8.44444	1.1596	1.0203	0.8877	0.8691	0.9063	0.9748		8.44444	12008.5	6659.81	2807.25	2691.29	3082.86	4347.27		8.44444	2062	1908	1841	1824	1821	1913
	8.72694	14852	8959	4080	4030	4371	6090.16		8.72694	1398	2083	1693	1747	1601	1952		8.72694	13454	6876	2387	2283	2770	4138.16			8.72694	1.144	1.0161	0.8727	0.8594	0.8993	0.9711		8.72694	11760.5	6767.05	2735.19	2656.5	3080.17	4261.31		8.72694	2030	1902	1834	1821	1805	1883
	9.00861	14861	8757	4034	3998	4258	5758.44		9.00861	1469	2061	1693	1729	1598	1984		9.00861	13392	6696	2341	2269	2660	3774.44			9.00861	1.1457	1.0113	0.866	0.8519	0.8913	0.9687		9.00861	11688.9	6621.18	2703.23	2663.46	2984.4	3896.4		9.00861	2007	1885	1889	1805	1810	1877
	9.29056	15126	8564	4049	3982	4247	5483.57		9.29056	1426	2065	1665	1773	1606	1943		9.29056	13700	6499	2384	2209	2641	3540.57			9.29056	1.1389	1.0043	0.8597	0.8429	0.885	0.9666		9.29056	12029.2	6471.17	2773.06	2620.71	2984.18	3662.91		9.29056	2016	1927	1909	1863	1810	1893
	9.57194	14846	8462	4037	3979	4181	5262.09		9.57194	1445	2028	1659	1753	1598	1926		9.57194	13401	6434	2378	2226	2583	3336.09			9.57194	1.1283	1.0045	0.8525	0.8365	0.8797	0.9688		9.57194	11877.2	6405.18	2789.44	2661.09	2936.23	3443.53		9.57194	2013	1927	1908	1878	1835	1906
	9.85194	14356	8391	4050	3966	4149	5190.73		9.85194	1457	2060	1638	1788	1599	1976		9.85194	12899	6331	2412	2178	2550	3214.73			9.85194	1.1194	0.9976	0.8508	0.833	0.8731	0.9642		9.85194	11523.1	6346.23	2834.98	2614.65	2920.63	3334.09		9.85194	2032	1918	1908	1845	1843	1948
	10.1367	14755	8026	4006	3970	4164	5137.68		10.1367	1515	2080	1649	1731	1600	1961		10.1367	13240	5946	2357	2239	2564	3176.68			10.1367	1.1257	0.9871	0.84	0.8224	0.8622	0.9586		10.1367	11761.6	6023.71	2805.95	2722.52	2973.79	3313.88		10.1367	2094	1993	1917	1876	1855	1916
	10.4183	14870	8040	3961	3903	4183	5021.91		10.4183	1486	2052	1651	1763	1633	1966		10.4183	13384	5988	2310	2140	2550	3055.91			10.4183	1.1204	0.9882	0.8344	0.8163	0.8547	0.9629		10.4183	11945.7	6059.5	2768.46	2621.59	2983.5	3173.65		10.4183	2048	1953	1976	1877	1888	1881
	10.6986	14542	7931	3952	3938	4175	5010.94		10.6986	1520	2054	1613	1778	1632	1968		10.6986	13022	5877	2339	2160	2543	3042.94			10.6986	1.1047	0.9826	0.8324	0.8092	0.8475	0.955		10.6986	11787.8	5981.07	2809.95	2669.3	3000.59	3186.32		10.6986	2081	1982	1975	1876	1873	1937
	10.9808	14201	7760	4007	3939	4103	4910.74		10.9808	1506	2057	1624	1806	1622	2002		10.9808	12695	5703	2383	2133	2481	2908.74			10.9808	1.0977	0.9806	0.8302	0.8052	0.8447	0.9544		10.9808	11565.1	5815.83	2870.39	2649.03	2937.14	3047.72		10.9808	2102	2005	1997	1925	1898	1917
	11.2631	14138	7519	4041	3945	4165	4976.61		11.2631	1523	2046	1615	1757	1665	1999		11.2631	12615	5473	2426	2188	2500	2977.61			11.2631	1.0937	0.9749	0.8335	0.8098	0.8468	0.9517		11.2631	11534.2	5613.91	2910.62	2701.9	2952.29	3128.72		11.2631	2132	2018	1987	1948	1881	1957
	11.5436	13734	7393	4109	4025	4161	4906.68		11.5436	1529	2085	1609	1779	1644	1993		11.5436	12205	5308	2500	2246	2517	2913.68			11.5436	1.0776	0.9762	0.8333	0.8095	0.8471	0.9525		11.5436	11326.1	5437.41	3000.12	2774.55	2971.31	3058.98		11.5436	2119	1992	2029	1946	1919	1905
	11.8247	13623	7353	4110	4039	4222	4928.36		11.8247	1570	2027	1597	1806	1670	1978		11.8247	12053	5326	2513	2233	2552	2950.36			11.8247	1.0664	0.9715	0.8419	0.8207	0.8529	0.9451		11.8247	11302.5	5482.24	2984.92	2720.85	2992.14	3121.74		11.8247	2086	2077	2035	2007	1924	2021
	12.1058	13569	7260	4122	4026	4291	4948.33		12.1058	1574	2061	1643	1786	1649	1997		12.1058	11995	5199	2479	2240	2642	2951.33			12.1058	1.0744	0.9702	0.8461	0.8237	0.8598	0.9497		12.1058	11164.4	5358.69	2929.91	2719.44	3072.81	3107.64		12.1058	2131	2055	2017	1974	1944	1996
	12.3864	13272	7030	4082	4146	4329	5113.74		12.3864	1547	2073	1656	1795	1684	2046		12.3864	11725	4957	2426	2351	2645	3067.74			12.3864	1.0666	0.9664	0.8526	0.8336	0.8627	0.9485		12.3864	10992.9	5129.35	2845.41	2820.3	3065.96	3234.3		12.3864	2090	2068	2080	1961	1935	2020
	12.6681	12998	6922	4211	4164	4340	5025.34		12.6681	1603	2056	1659	1793	1723	2032		12.6681	11395	4866	2552	2371	2617	2993.34			12.6681	1.0623	0.9684	0.8628	0.8432	0.8695	0.9454		12.6681	10726.7	5024.78	2957.81	2811.91	3009.78	3166.21		12.6681	2126	2116	2072	1999	1995	2020
	12.9492	12825	6667	4303	4228	4452	5158.91		12.9492	1581	2072	1646	1775	1673	2042		12.9492	11244	4595	2657	2453	2779	3116.91			12.9492	1.0543	0.9662	0.8653	0.8464	0.8691	0.9486		12.9492	10664.9	4755.74	3070.61	2898.16	3197.56	3285.8		12.9492	2170	2032	2063	1984	2034	1987
	13.2317	12395	6541	4334	4369	4461	5160.08		13.2317	1580	2097	1705	1787	1713	2095		13.2317	10815	4444	2629	2582	2748	3065.08			13.2317	1.0526	0.9653	0.8754	0.8545	0.8722	0.9464		13.2317	10274.6	4603.75	3003.2	3021.65	3150.65	3238.67		13.2317	2166	2099	2106	2019	2010	2029
	13.5125	12098	6383	4407	4324	4521	5288.24		13.5125	1597	2080	1720	1751	1764	2112		13.5125	10501	4303	2687	2573	2757	3176.24			13.5125	1.0423	0.9578	0.8775	0.8572	0.8797	0.946		13.5125	10074.8	4492.59	3062.11	3001.63	3134.02	3357.55		13.5125	2167	2099	2109	2046	1991	2038
	13.7947	11765	6264	4451	4301	4577	5315.46		13.7947	1606	2167	1698	1726	1778	2121		13.7947	10159	4097	2753	2575	2799	3194.46			13.7947	1.0294	0.9603	0.8782	0.8555	0.8781	0.947		13.7947	9868.86	4266.38	3134.82	3009.94	3187.56	3373.24		13.7947	2131	2110	2110	2027	2051	2080
	14.0767	11535	6110	4493	4323	4591	5307.36		14.0767	1580	2125	1738	1773	1801	2169		14.0767	9955	3985	2755	2550	2790	3138.36			14.0767	1.0222	0.9527	0.8823	0.8576	0.8795	0.9409		14.0767	9738.8	4182.85	3122.52	2973.41	3172.26	3335.49		14.0767	2176	2113	2091	2063	2031	2029
	14.3586	11357	5988	4543	4380	4636	5346.27		14.3586	1601	2189	1735	1761	1830	2196		14.3586	9756	3799	2808	2619	2806	3150.27			14.3586	1.0301	0.9523	0.886	0.8578	0.8812	0.9423		14.3586	9470.93	3989.29	3169.3	3053.16	3184.29	3343.18		14.3586	2212	2111	2121	2064	2077	2090
	14.6386	11287	5765	4480	4341	4680	5370.04		14.6386	1624	2184	1794	1798	1803	2251		14.6386	9663	3581	2686	2543	2877	3119.04			14.6386	1.0186	0.943	0.881	0.8508	0.8755	0.9391		14.6386	9486.55	3797.45	3048.81	2988.95	3286.12	3321.31		14.6386	2161	2157	2150	2059	2008	2122
	14.9203	10888	5654	4494	4340	4629	5343.54		14.9203	1624	2190	1783	1784	1855	2236		14.9203	9264	3464	2711	2556	2774	3107.54			14.9203	1.0132	0.9442	0.8784	0.8456	0.8727	0.9412		14.9203	9143.31	3668.71	3086.29	3022.71	3178.64	3301.68		14.9203	2181	2121	2161	2064	2106	2088
	15.2008	10792	5602	4453	4315	4564	5433.37		15.2008	1631	2151	1800	1812	1876	2206		15.2008	9161	3451	2653	2503	2688	3227.37			15.2008	1.0183	0.9341	0.8697	0.834	0.8632	0.9311		15.2008	8996.37	3694.47	3050.48	3001.2	3113.99	3466.2		15.2008	2147	2164	2143	2088	2093	2083
	15.4828	10747	5578	4452	4317	4589	5494.01		15.4828	1647	2184	1830	1858	1862	2255		15.4828	9100	3394	2622	2459	2727	3239.01			15.4828	1.0168	0.9384	0.8723	0.8361	0.865	0.9352		15.4828	8949.65	3616.79	3005.85	2941.04	3152.6	3463.44		15.4828	2187	2140	2151	2089	2076	2065
	15.7636	10112	5441	4474	4181	4551	5469.26		15.7636	1659	2156	1818	1836	1863	2275		15.7636	8453	3285	2656	2345	2688	3194.26			15.7636	1.0009	0.9352	0.8625	0.8221	0.8556	0.9356		15.7636	8445.4	3512.62	3079.42	2852.45	3141.65	3414.13		15.7636	2215	2155	2174	2085	2089	2102
	16.0461	10375	5464	4458	4236	4412	5583.48		16.0461	1659	2118	1814	1834	1885	2249		16.0461	8716	3346	2644	2402	2527	3334.48			16.0461	1.0105	0.9368	0.8554	0.8071	0.8471	0.9346		16.0461	8625.43	3571.73	3090.95	2976.09	2983.12	3567.81		16.0461	2180	2188	2228	2078	2112	2111
[truncated: 28 more columns]

## Sheet: Fig. 3F
		WT					graS::Tn								WT					graS::Tn								WT					graS::Tn
Replicate 1		[LL-37] (ug/ml)					[LL-37] (ug/ml)						Replicate 2		[LL-37] (ug/ml)					[LL-37] (ug/ml)						Replicate 3		[LL-37] (ug/ml)					[LL-37] (ug/ml)
	Time (h)	0	5	10	20	40	0	5	10	20	40			Time (h)	0	5	10	20	40	0	5	10	20	40			Time (h)	0	5	10	20	40	0	5	10	20	40
Raw CFU/ml	0	220000000	170000000	90000000	160000000	200000000	220000000	240000000	200000000	160000000	220000000		Raw CFU/ml	0	70000000	140000000	160000000	180000000	200000000	210000000	250000000	310000000	290000000	300000000		Raw CFU/ml	0	240000000	110000000	220000000	190000000	260000000	290000000	200000000	240000000	220000000	270000000
	6	6000	180000	600000	3000000	1000000	2000	400	1000	3900	16000			6	2700	13000	40000	500000	600000	600	1100	3200	17000	40000			6	2600	130000	1300000	15000000	15000000	2100	250	22000	3300	37000
0 h data is plotted on Fig. S10 and 6 h data on Fig. 3F

## Sheet: Fig. 3G
Replicate 1		[anti-LL-37] (ug/ml)				[anti-hNP-1] (ug/ml)					Replicate 2		[anti-LL-37] (ug/ml)				[anti-hNP-1] (ug/ml)					Replicate 3		[anti-LL-37] (ug/ml)				[anti-hNP-1] (ug/ml)
	Time (h)	0	2.5	5	10	0	2.5	5	10			Time (h)	0	2.5	5	10	0	2.5	5	10			Time (h)	0	2.5	5	10	0	2.5	5	10
Raw CFU/ml	0	240000000	500000000	500000000	600000000	320000000	270000000	300000000	200000000		Raw CFU/ml	0	270000000	300000000	310000000	180000000	310000000	260000000	260000000	170000000		Raw CFU/ml	0	290000000	270000000	270000000	200000000	300000000	140000000	260000000	190000000
	6	60000000	31000000	17000000	18000000	50000000	42000000	34000000	28000000			6	110000000	39000000	42000000	19000000	110000000	90000000	61000000	70000000			6	70000000	36000000	15000000	2400000	74000000	9000000	70000000	53000000
0 h data is plotted on Fig. S11 and 6 h data on Fig. 3G
