# Supplementary material for: Human serum triggers antibiotic tolerance in Staphylococcus aureus
Source: Nat Commun. 2022 Apr 19;13:2041. doi: 10.1038/s41467-022-29717-3 (PMC9018823; doi:10.1038/s41467-022-29717-3)
Supplement: Supplementary file 4 — Source data file [file 41467_2022_29717_MOESM4_ESM.zip › Fig. 4.xlsx]

## Sheet: Fig. 4A
Replicate 1			Replicate 2			Replicate 3
	TSB	Serum		TSB	Serum		TSB	Serum
	828.791	465		629	243		414	253
	831	162		634	272		591	259
	428	179		621	204		2165	277
	562	286		545	182		3182	193
	49	267		364	220		931	238
	2445	169		533	239		3449	332
	1822	146		2115	229		1226	283
	1198	281		608	178		698	273
	2499	243		483	212		2399	302
	2612	267		1000	187		2548	369
	2854	222		2673	265		713	298
	342	219		1075	272		316	217
	379	227		411	234		581	354
	1464	219		618	253		2566	293
	711	143		476	173		825	320
	2052	149		459	212		1279	457
	679	292		469	225		1684	399
	2364	155		413	162		1224	321
	499	214		768	196		333	422
	2369	185		2065	148		548	378
	1928	197		950	422		572	365
	365	245		2379	244		471	471
	2771	221		320	661		693	370
	876	230		432	221		560	459
	464	151		540	281		380	360
	1982	154		54	251		338	439
	296	244		2440	257		649	306
	2351	233		831	339		2306	907
	1606	182		2022	291		1174	710
	318	218		873	347		508	471

## Sheet: Fig. 4B
Replicate 1		WT						mprF::Tn					Replicate 2		WT						mprF::Tn					Replicate 3		WT						mprF::Tn
		TSB		Serum				TSB		Serum					TSB		Serum				TSB		Serum					TSB		Serum				TSB		Serum
		[Dapt] ug/ml						[Dapt] ug/ml							[Dapt] ug/ml						[Dapt] ug/ml							[Dapt] ug/ml						[Dapt] ug/ml
	Time (h)	0	80	0	80		Time (h)	0	80	0	80			Time (h)	0	80	0	80		Time (h)	0	80	0	80			Time (h)	0	80	0	80		Time (h)	0	80	0	80
Raw CFU/ml	0	70000000	70000000	380000000	380000000		0	270000000	270000000	270000000	270000000		Raw CFU/ml	0	60000000	60000000	280000000	280000000		0	280000000	280000000	140000000	140000000		Raw CFU/ml	0	180000000	180000000	220000000	220000000		0	200000000	200000000	170000000	170000000
	2	290000000	14000	260000000	240000000		2	90000000	100	330000000	170000000			2	80000000	600	260000000	320000000		2	300000000	99	180000000	240000000			2	250000000	12000	340000000	90000000		2	250000000	2500	150000000	260000000
	4	250000000	1000	360000000	150000000		4	200000000	400	240000000	240000000			4	170000000	99	270000000	170000000		4	290000000	100	260000000	140000000			4	180000000	200	310000000	36000000		4	280000000	3000	300000000	130000000
	6	360000000	400	280000000	100000000		6	310000000	99	230000000	80000000			6	240000000	99	240000000	19000000		6	280000000	99	240000000	130000000			6	210000000	99	270000000	16000000		6	220000000	99	300000000	170000000
% Survival	0	100	100	100	100		0	100	100	100	100		% Survival	0	100	100	100	100		0	100	100	100	100		% Survival	0	100	100	100	100		0	100	100	100	100
	2	414.286	0.02	68.4211	63.1579		2	33.3333	3.7037e-05	122.222	62.963			2	133.333	0.001	92.8571	114.286		2	107.143	3.53571e-05	128.571	171.429			2	138.889	0.00666667	154.545	40.9091		2	125	0.00125	88.2353	152.941
	4	357.143	0.00142857	94.7368	39.4737		4	74.0741	0.000148148	88.8889	88.8889			4	283.333	0.000165	96.4286	60.7143		4	103.571	3.57143e-05	185.714	100			4	100	0.000111111	140.909	16.3636		4	140	0.0015	176.471	76.4706
	6	514.286	0.000571429	73.6842	26.3158		6	114.815	3.66667e-05	85.1852	29.6296			6	400	0.000165	85.7143	6.78571		6	100	3.53571e-05	171.429	92.8571			6	116.667	5.5e-05	122.727	7.27273		6	110	4.95e-05	176.471	100

## Sheet: Fig. 4C
Replicate 1		WT						ΔdltD					Replicate 2		WT						ΔdltD					Replicate 3		WT						ΔdltD
		TSB		Serum				TSB		Serum					TSB		Serum				TSB		Serum					TSB		Serum				TSB		Serum
		[Dapt] ug/ml						[Dapt] ug/ml							[Dapt] ug/ml						[Dapt] ug/ml							[Dapt] ug/ml						[Dapt] ug/ml
	Time (h)	0	80	0	80		Time (h)	0	80	0	80			Time (h)	0	80	0	80		Time (h)	0	80	0	80			Time (h)	0	80	0	80		Time (h)	0	80	0	80
Raw CFU/ml	0	360000000	360000000	330000000	330000000		0	110000000	110000000	330000000	330000000		Raw CFU/ml	0	160000000	160000000	180000000	180000000		0	140000000	140000000	200000000	200000000		Raw CFU/ml	0	230000000	230000000	380000000	380000000		0	140000000	140000000	120000000	120000000
	2	390000000	1100	310000000	290000000		2	170000000	20000	400000000	15000000			2	420000000	36000	320000000	300000000		2	200000000	170000	210000000	33000000			2	340000000	1900	290000000	310000000		2	190000000	600	170000000	200000
	4	400000000	99	280000000	200000000		4	290000000	8000	210000000	2700000			4	450000000	100	320000000	140000000		4	240000000	5000	210000000	4400000			4	310000000	99	340000000	230000000		4	280000000	99	210000000	50000
	6	710000000	300	300000000	130000000		6	280000000	99	330000000	150000			6	470000000	99	420000000	36000000		6	310000000	100	140000000	28000			6	530000000	99	380000000	170000000		6	330000000	99	200000000	19000

## Sheet: Fig. 4D
Replicate 1								Replicate 2								Replicate 3
	TSB	Serum	Targocil	Tarocin	Tunicamycin				TSB	Serum	Targocil	Tarocin	Tunicamycin				TSB	Serum	Targocil	Tarocin	Tunicamycin
Intensity	92997	170847	147609	74950.4	68901.4			Intensity	31238	51964.6	48216.9	27792.3	30064.6			Intensity	55697.3	140650	130648	69398.8	49325.9
Relative intesity	1	1.83713	1.58724	0.805945	0.740899			Relative intesity	1	1.66351	1.54353	0.889696	0.962439			Relative intesity	1	2.52525	2.34569	1.246	0.885607

## Sheet: Fig. 4E
Standard curve
[D-alanine] (ug/ml)	A339
0	0.03
1	0.0612
10	0.0815
20	0.1145
50	0.1876
100	0.3261
		Replicate 1
			TSB	Serum	Targocil	Tunicamycin	Tarocin
		A339	0.0712	0.141117	0.1204	0.0576	0.0482
		Interpolated [D-alanine]	7.79695	32.9083	25.4676	2.91237	0
		Final [D-alanine] (x10 fold dilution)	77.9695	329.083	254.676	29.1237	0
		Replicate 2
			TSB	Serum	Targocil	Tunicamycin	Tarocin
		A339	0.0797314	0.124153	0.1288	0.0668	0.0715
		Interpolated [D-alanine]	10.8611	26.8155	28.4846	6.21664	7.9047
		Final [D-alanine] (x10 fold dilution)	108.611	268.155	284.846	62.1664	79.047
		Replicate 3
			TSB	Serum	Targocil	Tunicamycin	Tarocin
		A339	0.0729142	0.129189	0.127436	0.0643949	0.0529545
		Interpolated [D-alanine]	8.41263	28.6245	27.9948	5.35284	1.2439
		Final [D-alanine] (x10 fold dilution)	84.1263	286.245	279.948	53.5284	12.439

## Sheet: Fig. 4F
Replicate 1								Replicate 2								Replicate 3								Replicate 4
	Time (h)	TSB	Serum	Tunicamycin	Tarocin	Targocil			Time (h)	TSB	Serum	Tunicamycin	Tarocin	Targocil			Time (h)	TSB	Serum	Tunicamycin	Tarocin	Targocil			Time (h)	TSB	Serum	Tunicamycin	Tarocin	Targocil
Raw CFU/ml	0		320000000	120000000	150000000			Raw CFU/ml	0	80000000	240000000	120000000	190000000	280000000		Raw CFU/ml	0	150000000	250000000	130000000	160000000	230000000		Raw CFU/ml	0	230000000	300000000	280000000	320000000	300000000
	2		100000000	58000000	160000000				2	990	140000000	90000000	200000000	120000000			2	39000	70000000	40000000	140000000	70000000			2	14000	240000000	140000000	170000000	340000000
	4		28000000	25000000	50000000				4	100	17000000	11000000	30000000	31000000			4	1100	20000000	17000000	24000000	60000000			4	1000	46000000	40000000	50000000	80000000
	6		9000000	6000000	24000000				6	99	2400000	2200000	17000000	19000000			6	99	7000000	6000000	23000000	8000000			6	99	16000000	6000000	17000000	14000000
