# Supplementary material for: Human serum triggers antibiotic tolerance in Staphylococcus aureus
Source: Nat Commun. 2022 Apr 19;13:2041. doi: 10.1038/s41467-022-29717-3 (PMC9018823; doi:10.1038/s41467-022-29717-3)
Supplement: Supplementary file 4 — Source data file [file 41467_2022_29717_MOESM4_ESM.zip › Fig. 5.xlsx]

## Sheet: Fig. 5A
		WT		graS::Tn
		TSB	Serum	TSB	Serum
PG (mg)	Rep 1	2.3	22	8.6	14.7
	Rep 2	7	28.5	8.3	16.8
	Rep 3	3.4	18.8	9.4	18.5

## Sheet: Fig. 5B
	Replicate 1						Replicate 2					Replicate 3
		WT		graS::Tn				WT		graS::Tn			WT		graS::Tn
		TSB	Serum	TSB	Serum			TSB	Serum	TSB	Serum		TSB	Serum	TSB	Serum
		116	926	135	491			152	1307	166	506		155	1491	157	323
		156	1843	154	419			179	1222	162	570		210	914	184	655
		129	960	155	833			181	900	154	674		165	1071	135	449
		150	1116	161	769			170	1676	171	508		167	1471	165	442
		155	1096	172	788			197	908	189	494		210	1260	183	681
		131	1573	162	1132			159	1203	168	596		197	1757	172	620
		147	683	156	617			177	935	165	740		191	1358	151	536
		150	869	156	753			179	1199	166	848		189	1482	173	391
		148	1154	125	542			154	909	178	636		211	1077	157	424
		146	1275	128	600			168	1098	185	554		221	1715	153	532
		162	1046	145	594			158	1269	153	555		181	2042	180	578
		136	746	133	772			187	1238	159	595		192	1488	183	351
		140	809	155	525			200	1055	178	634		177	1686	181	353
		139	931	155	535			166	1201	149	537		177	1742	178	481
		150	1072	143	665			161	1199	164	640		177	1300	169	690
		153	1654	161	710			190	824	169	432		190	1578	156	846
		147	1288	155	662			179	922	179	322		203	1258	173	526
		153	1286	151	500			194	922	180	624		247	1142	183	466
		127	888	148	599			192	1062	218	608		200	1491	151	588
		146	1541	155	602			169	933	184	434		165	1244	186	484
		135	1408	157	507			148	1126	217	435		169	1213	176	364
		131	1058	152	656			213	1205	169	561		159	1162	167	598
		151	1563	151	589			195	1082	154	570		177	1017	172	624
		150	1098	156	518			172	1151	168	637		205	1266	184	611
		138	1329	160	865			190	1216	162	712		203	1607	157	628
		139	1201	154	611			175	1081	169	539		182	1447	164	507
		154	1785	157	598			179	905	171	737		188	1778	167	439
		147	1198	163	784			178	1302	179	655		190	1785	157	732
		61	1558	150	628			179	1030	175	563		171	1039	169	575
		138	1742	149	798			154	1009	174	719		189	793	177	520
		156	1123	159	403			169	1399	167	529		182	1167	157	611
		144	954	152	681			162	1321	178	645		226	1562	147	639
		160	1706	169	656			166	1030	179	598		238	1021	172	418
		155	1184	163	642			171	1267	167	675		193	1032	161	628
		143	1583	145	665			174	1835	158	683		175	1405	164	743
		141	1319	149	701			178	1457	170	604		213	1646	172	753
		149	1631	171	736			156	1158	160	624		191	1407	184	333
		168	1336	126	546			163	1247	172	558		173	1265	171	715
		164	1249	121	700			160	1505	161	552		177	1458	175	386
		142	1506	128	661			156	1505	173	589		160	1821	194	447
		132	899	129	669			179	916	152	601		145	1676	172	716
		159	1221	131	542			171	892	161	590		192	1827	165	521
		165	1190	136	805			176	1321	175	468		162	1872	209	659
		157	1304	131	707			173	748	162	324		188	1298	190	517
		159	1068	165	697			179	1221	167	326		194	1086	192	555
		127	2008	151	700			193	844	182	558		178	1062	161	592
		160	1347	151	500			181	870	152	664		188	1642	147	688
		134	1091	160	588			187	968	168	560		173	1524	193	345
		123	1325	148	803			200	1541	181	554		204	1338	173	412
		148	997	156	496			185	954	149	414		177	1390	176	519

## Sheet: Fig. 5C
		WT TSB			WT Serum			graS::Tn TSB			graS::Tn Serum
	Time(min)	rep 1	rep 2	rep 3	rep 1	rep 2	rep 3	rep 1	rep 2	rep 3	rep 1	rep 2	rep 3
	0	0.42811	0.50737	0.61598	0.38705	0.42566	0.58427	0.01268	0.00243	0.03908	0.04937	0.00814	0.06931
	0.006667	0.42872	0.50731	0.61571	0.38676	0.42571	0.58461	0.01239	0.00216	0.03915	0.04936	0.00804	0.06972
	0.013333	0.43427	0.50698	0.61355	0.38423	0.42666	0.58797	0.00979	-0.0001	0.03993	0.04965	0.00719	0.07372
	0.02	0.43543	0.50788	0.61441	0.38434	0.4301	0.59026	0.00971	4e-05	0.04126	0.05151	0.00691	0.07567
	0.026667	0.43808	0.50907	0.6146	0.38437	0.43506	0.59413	0.0117	-0.00059	0.04403	0.05012	0.0066	0.0751
	0.033333	0.43895	0.51099	0.61824	0.38292	0.43598	0.5981	0.01219	-8e-05	0.04651	0.0493	0.00723	0.07613
	0.04	0.44044	0.51306	0.61963	0.38665	0.43579	0.59659	0.01255	-0.00108	0.04487	0.0486	0.00769	0.0762
	0.046667	0.44226	0.51446	0.62112	0.38968	0.43726	0.59632	0.01309	-0.00279	0.04159	0.04846	0.00792	0.07488
	0.053333	0.44149	0.51774	0.62348	0.39144	0.43688	0.59824	0.01356	-0.00374	0.03781	0.04751	0.0067	0.07587
	0.06	0.44276	0.51833	0.62656	0.39352	0.43692	0.60175	0.01063	-0.00302	0.03676	0.04738	0.0059	0.07455
	0.066667	0.44704	0.5203	0.62929	0.3931	0.44004	0.60469	0.01006	-0.00322	0.03524	0.05036	0.00391	0.07508
	0.073333	0.45078	0.52171	0.63556	0.39706	0.44583	0.60876	0.0109	-0.00303	0.03564	0.04911	0.00313	0.07782
	0.08	0.45358	0.52542	0.6406	0.39834	0.4494	0.61244	0.01004	-0.00136	0.03664	0.04992	0.00537	0.07856
	0.086667	0.45644	0.52767	0.64473	0.39942	0.45349	0.61764	0.00909	0.00115	0.0392	0.05215	0.00704	0.08002
	0.093333	0.46156	0.53144	0.64713	0.40447	0.45726	0.62358	0.01277	0.00278	0.03978	0.05274	0.00821	0.0818
	0.1	0.46669	0.53543	0.65231	0.4047	0.46523	0.62926	0.01359	0.00392	0.04166	0.05129	0.00755	0.08533
	0.106667	0.46826	0.53912	0.65512	0.40353	0.47249	0.63356	0.01442	0.00414	0.04255	0.0496	0.00773	0.08564
	0.113333	0.4679	0.54128	0.65583	0.40581	0.47728	0.63343	0.01678	0.00686	0.04382	0.05004	0.01098	0.08776
	0.12	0.46792	0.54207	0.65918	0.40901	0.48038	0.63519	0.01748	0.0085	0.04406	0.05181	0.01373	0.08673
	0.126667	0.46716	0.5439	0.66241	0.4085	0.48214	0.6369	0.01656	0.00742	0.04551	0.05007	0.01199	0.08744
	0.133333	0.47058	0.54612	0.66244	0.40805	0.48235	0.63752	0.01627	0.00561	0.04699	0.05055	0.01094	0.08858
	0.14	0.46877	0.54858	0.66413	0.40911	0.48156	0.6385	0.01832	0.00504	0.04806	0.05042	0.0114	0.09005
	0.146667	0.47014	0.55126	0.66268	0.40874	0.48206	0.64109	0.01758	0.00336	0.04778	0.04965	0.00974	0.09014
	0.153333	0.47226	0.55262	0.66369	0.41231	0.48305	0.6443	0.01324	0.0064	0.04671	0.04995	0.00805	0.08989
	0.16	0.47578	0.55415	0.66421	0.41361	0.48188	0.64535	0.01183	0.0074	0.04606	0.04721	0.00805	0.08955
	0.166667	0.4785	0.55493	0.66568	0.41669	0.48017	0.64732	0.01169	0.00534	0.04655	0.04744	0.00885	0.08733
	0.173333	0.47947	0.55409	0.66986	0.4177	0.48048	0.65013	0.01176	0.00376	0.04502	0.04581	0.00591	0.08645
	0.18	0.4808	0.55431	0.67385	0.41804	0.48076	0.65238	0.01063	0.00371	0.044	0.04318	0.00597	0.08461
	0.186667	0.48385	0.55652	0.67603	0.41769	0.48242	0.65511	0.00771	0.00166	0.04485	0.04559	0.00403	0.08143
	0.193333	0.48571	0.55852	0.67651	0.41992	0.48323	0.65487	0.00649	0.00071	0.04241	0.04415	0.00281	0.0811
	0.2	0.48536	0.56026	0.67844	0.42146	0.48201	0.65616	0.00625	-0.00108	0.041	0.04512	0.00058	0.08056
	0.206667	0.48613	0.56079	0.68278	0.42159	0.48435	0.65578	0.0068	0.00066	0.04134	0.04414	-0.00322	0.07858
	0.213333	0.48904	0.56322	0.68683	0.42217	0.48714	0.65725	0.00778	0.00056	0.03854	0.04464	-0.00177	0.07959
	0.22	0.49053	0.56524	0.68903	0.42208	0.48892	0.65914	0.00761	-0.00055	0.03926	0.04519	0.00029	0.08011
	0.226667	0.49354	0.56424	0.68813	0.42497	0.48868	0.66295	0.00642	-0.00088	0.04181	0.04571	-0.0009	0.07997
	0.233333	0.4951	0.56651	0.68834	0.42552	0.48765	0.66201	0.00433	-0.00221	0.04359	0.04309	-0.00032	0.08009
	0.24	0.49526	0.56783	0.68932	0.42465	0.48762	0.66153	0.00592	-0.00411	0.04259	0.04066	0.00107	0.08054
	0.246667	0.49812	0.56945	0.69112	0.42834	0.48713	0.66509	0.00727	-0.00152	0.04182	0.04046	0.00038	0.07978
	0.253333	0.50135	0.57258	0.69303	0.42856	0.48576	0.6659	0.00901	-0.00093	0.04206	0.04094	-0.00136	0.08035
	0.26	0.5019	0.57421	0.69424	0.42808	0.48817	0.66805	0.01006	-0.00073	0.04352	0.04151	-0.00064	0.07972
	0.266667	0.50205	0.5784	0.69833	0.42951	0.48827	0.66938	0.00734	-0.00096	0.04107	0.04198	0.001	0.07956
	0.273333	0.50083	0.58019	0.70221	0.4279	0.48884	0.67448	0.0059	-0.00199	0.03981	0.04386	-0.00022	0.07893
	0.28	0.50203	0.57783	0.70344	0.42796	0.4911	0.67844	0.0057	-0.00164	0.03813	0.04487	-0.0015	0.07708
	0.286667	0.50494	0.57864	0.7068	0.42952	0.49112	0.67967	0.00659	-0.001	0.03673	0.04459	0.0001	0.07675
	0.293333	0.50684	0.58183	0.70923	0.43134	0.49219	0.68074	0.00518	-0.00333	0.03767	0.04319	0.00099	0.07568
	0.3	0.50692	0.58381	0.70933	0.43203	0.49413	0.68116	0.00736	-0.00553	0.03862	0.04344	-0.00265	0.07602
	0.306667	0.50874	0.5874	0.70946	0.43426	0.49433	0.68271	0.00792	-0.00553	0.0403	0.04412	-0.00402	0.07738
	0.313333	0.50996	0.59001	0.71332	0.43596	0.49693	0.68372	0.00561	-0.0033	0.04035	0.04363	-0.00073	0.07655
	0.32	0.51615	0.59148	0.71828	0.43821	0.49923	0.69008	0.00626	-0.00341	0.03944	0.04344	-0.00027	0.07557
	0.326667	0.51956	0.59367	0.72186	0.43983	0.50073	0.69253	0.00536	-0.00306	0.0412	0.04258	-0.00273	0.07575
	0.333333	0.52192	0.59782	0.72377	0.44093	0.50348	0.69505	0.00258	-0.00343	0.0407	0.04195	-0.00553	0.07571
	0.34	0.52606	0.60102	0.72844	0.44351	0.50973	0.69882	0.00247	-0.00218	0.03997	0.03912	-0.00567	0.07636
	0.346667	0.52984	0.60224	0.73135	0.44691	0.51137	0.70025	0.00128	-0.00193	0.03997	0.03766	-0.00472	0.07832
	0.353333	0.53094	0.60325	0.73369	0.45162	0.50953	0.70075	0.00041	-0.0019	0.04139	0.03806	-0.00558	0.07864
	0.36	0.52956	0.60562	0.73682	0.45381	0.51021	0.70112	0.00189	-0.00283	0.04199	0.03778	-0.00527	0.07881
	0.366667	0.53188	0.60904	0.7385	0.45428	0.51229	0.70385	0.00432	-0.00264	0.04176	0.03924	-0.00548	0.07632
	0.373333	0.53301	0.61119	0.74111	0.45636	0.51418	0.70522	0.00508	-0.00183	0.04312	0.03949	-0.00444	0.07605
	0.38	0.53341	0.61141	0.74316	0.45471	0.51415	0.70465	0.00493	-0.0018	0.0425	0.04207	-0.0033	0.07911
	0.386667	0.53573	0.61138	0.74455	0.4548	0.51465	0.7068	0.00564	-0.00285	0.04484	0.04232	-0.00604	0.08016
	0.393333	0.53849	0.61262	0.74759	0.45675	0.51603	0.70969	0.0053	-0.00334	0.04613	0.04546	-0.00406	0.07993
	0.4	0.5415	0.6139	0.7468	0.45579	0.51778	0.70973	0.00193	-0.00133	0.04775	0.04496	-0.00338	0.08033
	0.406667	0.54258	0.61505	0.74991	0.4541	0.51948	0.71485	0.00014	0.00056	0.04811	0.0427	-0.00302	0.08104
	0.413333	0.54049	0.61638	0.75455	0.45834	0.51889	0.71807	0.00115	0.00335	0.04511	0.04217	-0.00582	0.08067
	0.42	0.54125	0.61866	0.75571	0.46194	0.5208	0.72075	0.00318	0.00402	0.04422	0.0403	-0.00423	0.0806
	0.426667	0.54391	0.62184	0.75673	0.46406	0.5242	0.72186	0.00476	0.00227	0.04674	0.03981	-0.00316	0.08031
	0.433333	0.54476	0.62277	0.75855	0.46663	0.52942	0.72541	0.00567	0.00251	0.04717	0.0376	-0.00652	0.08157
	0.44	0.54826	0.62608	0.76156	0.46928	0.52876	0.72874	0.00595	-0.00174	0.04693	0.03841	-0.00553	0.0819
	0.446667	0.55062	0.62822	0.76635	0.47052	0.52969	0.73037	0.00608	-0.00295	0.04754	0.03929	-0.00842	0.07837
	0.453333	0.55404	0.63143	0.77075	0.47115	0.53473	0.73233	0.00606	-0.00336	0.04692	0.04184	-0.00909	0.07853
	0.46	0.55651	0.63366	0.77513	0.47414	0.53738	0.73323	0.00605	-0.00224	0.04791	0.0423	-0.00787	0.07906
	0.466667	0.55792	0.63697	0.77721	0.47792	0.54033	0.73392	0.00481	-0.00102	0.04818	0.03967	-0.00735	0.07962
	0.473333	0.55964	0.63908	0.77663	0.47703	0.54049	0.73578	0.00616	0.00014	0.04963	0.03819	-0.00814	0.07964
	0.48	0.56187	0.64044	0.77716	0.47894	0.54284	0.73676	0.00679	0.00242	0.04797	0.03957	-0.00589	0.07847
	0.486667	0.56472	0.64258	0.78083	0.47978	0.5465	0.73923	0.00602	0.00383	0.04905	0.04296	-0.00429	0.08002
	0.493333	0.56565	0.64378	0.78165	0.48371	0.54621	0.74097	0.00528	0.00368	0.04811	0.0423	-0.00494	0.08314
	0.5	0.56676	0.64263	0.78099	0.48552	0.54787	0.74179	0.00501	0.00319	0.04812	0.04265	-0.00416	0.0842
	0.506667	0.56845	0.6451	0.78395	0.48519	0.55024	0.74462	0.00582	0.0044	0.04936	0.04208	-0.00093	0.08564
	0.513333	0.56842	0.64676	0.78635	0.48572	0.55003	0.75032	0.00564	0.00352	0.05019	0.04214	-0.00067	0.08545
	0.52	0.56939	0.65	0.78732	0.4878	0.54916	0.75394	0.00376	0.00292	0.05034	0.04267	-0.00312	0.08531
	0.526667	0.57276	0.65401	0.78908	0.49126	0.5496	0.75637	0.00525	0.00442	0.05145	0.04364	-0.0027	0.08475
	0.533333	0.57447	0.65589	0.79199	0.49211	0.55081	0.7581	0.00866	0.0055	0.053	0.04488	-0.00136	0.08398
	0.54	0.57856	0.6552	0.79827	0.49287	0.55256	0.76089	0.00886	0.00421	0.05335	0.0424	-0.00276	0.08623
	0.546667	0.58134	0.65764	0.79836	0.4945	0.55519	0.76166	0.00861	0.00424	0.05434	0.0411	-0.00393	0.08673
	0.553333	0.58111	0.66054	0.79828	0.49528	0.55706	0.76417	0.00807	0.00598	0.05482	0.04151	-0.00401	0.08789
	0.56	0.58312	0.66338	0.79956	0.49658	0.55914	0.76694	0.00633	0.00465	0.05321	0.04205	-0.00312	0.0891
	0.566667	0.58313	0.66526	0.80103	0.50128	0.55836	0.77258	0.00561	0.00508	0.05139	0.04157	-0.00153	0.09018
	0.573333	0.58148	0.66616	0.80487	0.50662	0.5623	0.77541	0.00683	0.00416	0.05166	0.04291	-0.00215	0.08922
	0.58	0.58478	0.67011	0.8103	0.50848	0.56664	0.77651	0.00666	0.00548	0.05076	0.0454	-0.00026	0.0915
	0.586667	0.58814	0.67443	0.81278	0.50929	0.57053	0.78014	0.00247	0.00576	0.05249	0.04536	0.00124	0.09198
	0.593333	0.5904	0.6759	0.81763	0.50979	0.57058	0.78264	0.00281	0.00393	0.05342	0.04476	-0.0002	0.08948
	0.6	0.59411	0.67669	0.81953	0.5088	0.56964	0.78399	0.00546	0.00115	0.05475	0.0452	-0.00193	0.08609
	0.606667	0.59456	0.67851	0.82379	0.5114	0.56973	0.78862	0.00615	0.00126	0.05478	0.04607	-0.00337	0.0864
	0.613333	0.59686	0.68033	0.82561	0.51321	0.57372	0.79222	0.00644	0.00457	0.05565	0.0437	-0.00267	0.08656
	0.62	0.59744	0.6822	0.82808	0.51664	0.57535	0.79092	0.00508	0.00602	0.05707	0.04335	-0.00619	0.08674
	0.626667	0.5987	0.68228	0.83258	0.51842	0.57922	0.78978	0.00404	0.00803	0.05791	0.04519	-0.00426	0.0871
	0.633333	0.60168	0.68482	0.83488	0.52366	0.58008	0.79052	0.00579	0.00719	0.05649	0.04644	-0.00491	0.08897
	0.64	0.60284	0.68427	0.83664	0.52569	0.58194	0.79363	0.00803	0.00712	0.05697	0.04819	-0.00193	0.09172
	0.646667	0.60648	0.68639	0.83774	0.52464	0.58207	0.79455	0.0081	0.00668	0.05821	0.04832	-0.00195	0.0909
	0.653333	0.60466	0.68931	0.83944	0.52401	0.58231	0.7957	0.00949	0.00851	0.05712	0.04745	-0.00134	0.09259
	0.66	0.60187	0.68875	0.84017	0.52333	0.58159	0.79937	0.00931	0.00548	0.05626	0.04523	-0.00095	0.09331
	0.666667	0.60469	0.68388	0.83902	0.52478	0.57791	0.79938	0.00815	0.00509	0.05539	0.04322	-0.00126	0.09432
	0.673333	0.60669	0.68265	0.83744	0.52614	0.57528	0.80016	0.00785	0.00313	0.05706	0.04429	-0.0002	0.09366
	0.68	0.60992	0.68307	0.83678	0.52899	0.57334	0.79922	0.00593	0.00394	0.05673	0.04263	-0.00084	0.09102
	0.686667	0.61342	0.68459	0.83607	0.53275	0.57216	0.79949	0.00562	0.00523	0.05727	0.04063	-0.00186	0.08977
	0.693333	0.61693	0.68378	0.8346	0.53519	0.57342	0.79995	0.00577	0.00613	0.05833	0.04003	-0.00391	0.09013
	0.7	0.61981	0.68161	0.83302	0.53536	0.57434	0.79765	0.00683	0.00747	0.05816	0.04109	-0.00315	0.08933
	0.706667	0.62007	0.68276	0.83558	0.53846	0.57476	0.79584	0.00681	0.00598	0.05921	0.03957	-0.00202	0.09031
	0.713333	0.62127	0.68323	0.83451	0.54268	0.57688	0.79683	0.00546	0.0058	0.06	0.04072	-0.00089	0.09145
	0.72	0.62151	0.68428	0.83607	0.54279	0.5808	0.79871	0.00687	0.00428	0.05812	0.04169	-0.00267	0.09072
	0.726667	0.62067	0.68611	0.8416	0.5421	0.5878	0.80256	0.00692	0.00171	0.05245	0.04307	-0.00442	0.0878
	0.733333	0.62319	0.69013	0.84803	0.54373	0.59338	0.81082	0.00502	-0.00062	0.05043	0.04161	-0.00478	0.08553
	0.74	0.6251	0.6989	0.85941	0.54796	0.60388	0.82242	0.00645	-0.00245	0.04881	0.04051	-0.00715	0.08541
	0.746667	0.62995	0.70962	0.8711	0.54781	0.61357	0.83646	0.00818	-0.00662	0.04762	0.03586	-0.00969	0.08461
	0.753333	0.63105	0.71972	0.8831	0.54837	0.62556	0.848	0.00851	-0.01019	0.04197	0.03425	-0.01715	0.08191
	0.76	0.63273	0.73317	0.89383	0.55104	0.63341	0.85485	0.00884	-0.01076	0.03701	0.03048	-0.02201	0.08062
	0.766667	0.63634	0.74421	0.90164	0.55538	0.63759	0.85868	0.00923	-0.01382	0.03262	0.027	-0.02609	0.07743
	0.773333	0.6384	0.75163	0.90456	0.5577	0.63835	0.86236	0.00794	-0.01765	0.0292	0.0233	-0.02624	0.07501
	0.78	0.6389	0.75232	0.9043	0.55692	0.63744	0.86332	0.00871	-0.01957	0.03097	0.02101	-0.03141	0.0728
	0.786667	0.63926	0.75185	0.90377	0.55797	0.63283	0.86249	0.00691	-0.0225	0.03394	0.01606	-0.03546	0.07059
	0.793333	0.63944	0.74694	0.89849	0.55787	0.62773	0.85707	0.00893	-0.02229	0.02901	0.01545	-0.03637	0.07058
	0.8	0.63979	0.74184	0.89109	0.55845	0.62117	0.85546	0.00975	-0.02142	0.02729	0.01513	-0.03644	0.0675
	0.806667	0.63904	0.73606	0.88401	0.56199	0.61608	0.85403	0.00845	-0.02233	0.02804	0.01349	-0.03629	0.06623
	0.813333	0.63875	0.7305	0.882	0.56681	0.61215	0.84959	0.00645	-0.02064	0.03054	0.01175	-0.03737	0.06548
	0.82	0.63642	0.72826	0.88108	0.56897	0.60701	0.84591	0.00463	-0.02162	0.03382	0.01386	-0.03685	0.06394
	0.826667	0.63636	0.72536	0.88081	0.57087	0.60692	0.84445	0.00293	-0.01986	0.03523	0.01572	-0.03697	0.06152
	0.833333	0.63379	0.72531	0.88025	0.57309	0.60794	0.84213	0.00232	-0.01723	0.03457	0.0157	-0.03681	0.06083
	0.84	0.63173	0.72295	0.87881	0.57622	0.61017	0.84329	0.00287	-0.01654	0.03283	0.01381	-0.0363	0.0626
	0.846667	0.63328	0.72287	0.8792	0.579	0.60991	0.84466	0.00416	-0.01283	0.03521	0.01289	-0.03101	0.06352
	0.853333	0.63409	0.72551	0.88079	0.58089	0.61139	0.84626	0.0034	-0.0115	0.04004	0.0148	-0.0276	0.06548
	0.86	0.63367	0.72607	0.88426	0.58375	0.61197	0.8456	0.003	-0.00748	0.04016	0.01763	-0.02717	0.06862
	0.866667	0.63732	0.72658	0.88799	0.58444	0.61269	0.84742	0.00278	-0.00471	0.04387	0.02105	-0.02744	0.07224
	0.873333	0.64553	0.72703	0.88842	0.58768	0.61322	0.84834	-0.00099	-0.00378	0.0437	0.0237	-0.02542	0.07765
	0.88	0.65281	0.72888	0.88779	0.5916	0.61228	0.84751	-0.00566	-0.00465	0.04438	0.02607	-0.02435	0.07894
	0.886667	0.66433	0.72759	0.88499	0.59196	0.60988	0.84556	-0.00748	-0.00864	0.0452	0.02809	-0.02405	0.0775
	0.893333	0.6741	0.72843	0.88701	0.59052	0.60988	0.8465	-0.01104	-0.00973	0.04465	0.02892	-0.02423	0.07769
	0.9	0.68367	0.7274	0.88871	0.5903	0.61048	0.85023	-0.01087	-0.00616	0.04435	0.03116	-0.02428	0.08186
	0.906667	0.68674	0.72921	0.88868	0.58986	0.60755	0.85073	-0.01158	-0.00382	0.04613	0.03193	-0.02616	0.08246
	0.913333	0.6896	0.73276	0.88965	0.59138	0.60877	0.85128	-0.01213	-0.00392	0.04808	0.03244	-0.02529	0.08467
	0.92	0.69012	0.73505	0.89274	0.59499	0.60862	0.85297	-0.01215	-0.00351	0.05123	0.03363	-0.02503	0.08607
	0.926667	0.68946	0.73427	0.89365	0.59873	0.60849	0.85349	-0.007	0.0004	0.05708	0.03285	-0.02619	0.09019
	0.933333	0.69083	0.73225	0.89622	0.60023	0.61127	0.85598	-0.00306	0.00453	0.06013	0.03619	-0.02382	0.0916
	0.94	0.69622	0.73014	0.89772	0.60093	0.61473	0.85868	0.00469	0.0063	0.06531	0.03736	-0.01994	0.0954
	0.946667	0.70297	0.73179	0.89767	0.60157	0.61683	0.85934	0.01745	0.0123	0.07227	0.04325	-0.01683	0.10013
	0.953333	0.71241	0.73399	0.89796	0.60193	0.61963	0.86044	0.02965	0.02083	0.08442	0.05207	-0.0119	0.10818
	0.96	0.72848	0.73538	0.90263	0.60548	0.62142	0.8652	0.04915	0.03502	0.10049	0.05853	-0.00022	0.11868
	0.966667	0.7468	0.73865	0.90568	0.60939	0.623	0.86714	0.07603	0.05369	0.11991	0.06965	0.00867	0.13051
	0.973333	0.76255	0.73841	0.90732	0.61221	0.62136	0.86705	0.10782	0.07442	0.14307	0.08569	0.01865	0.14222
	0.98	0.77884	0.73867	0.9089	0.61589	0.62182	0.86773	0.14135	0.09572	0.17123	0.10132	0.03104	0.15556
	0.986667	0.7929	0.7411	0.91114	0.62104	0.62378	0.86797	0.17866	0.12158	0.20075	0.11593	0.04199	0.16773
	0.993333	0.8078	0.74363	0.91395	0.6222	0.62599	0.87137	0.21639	0.14911	0.23278	0.12809	0.05312	0.17775
	1	0.82547	0.7439	0.91658	0.62323	0.62845	0.87333	0.25045	0.18131	0.26477	0.13997	0.06616	0.19176
	1.00667	0.84267	0.74573	0.91805	0.62788	0.62902	0.87485	0.28035	0.212	0.30042	0.15334	0.07798	0.20379
	1.01333	0.85887	0.74716	0.91705	0.62834	0.63066	0.87702	0.31034	0.24208	0.33712	0.16433	0.0899	0.21312
	1.02	0.87493	0.74807	0.91961	0.63016	0.62976	0.87902	0.34303	0.27482	0.37407	0.17474	0.09729	0.22425
	1.02667	0.89343	0.75145	0.92262	0.63703	0.63007	0.88049	0.37931	0.30993	0.41713	0.1863	0.10291	0.23131
	1.03333	0.91341	0.75376	0.9287	0.64394	0.63043	0.88164	0.42251	0.35186	0.45947	0.1979	0.11135	0.24087
	1.04	0.936	0.75995	0.93477	0.65272	0.63283	0.8869	0.48086	0.4018	0.50312	0.21222	0.12631	0.25127
	1.04667	0.96073	0.76679	0.94709	0.66823	0.63416	0.89109	0.5562	0.46617	0.55383	0.22966	0.14584	0.26724
	1.05333	0.98853	0.78319	0.96195	0.68937	0.63817	0.89646	0.65701	0.55045	0.61446	0.2495	0.17287	0.28919
	1.06	1.0164	0.80615	0.9839	0.72054	0.64472	0.9039	0.78751	0.66043	0.67999	0.27595	0.20625	0.32124
	1.06667	1.04818	0.83759	1.01907	0.76782	0.65176	0.91452	0.95461	0.80105	0.75878	0.30942	0.24656	0.35866
	1.07333	1.08639	0.88229	1.06079	0.82985	0.65995	0.92993	1.1557	0.9755	0.84359	0.3508	0.29705	0.41166
	1.08	1.13048	0.94534	1.11697	0.90635	0.67116	0.94642	1.39399	1.18224	0.93504	0.40064	0.35845	0.47647
	1.08667	1.18139	1.02601	1.18945	1.00589	0.68823	0.96975	1.67021	1.42043	1.03111	0.46528	0.43061	0.55385
	1.09333	1.2409	1.12814	1.28434	1.12322	0.70766	0.99965	1.97308	1.68544	1.13132	0.5406	0.51537	0.65624
	1.1	1.30839	1.2601	1.40673	1.25755	0.73043	1.03533	2.30125	1.97591	1.23242	0.63383	0.61588	0.78176
	1.10667	1.38039	1.42387	1.55712	1.41387	0.75399	1.07854	2.64537	2.28594	1.33537	0.74696	0.73386	0.93241
	1.11333	1.46122	1.62248	1.74173	1.59057	0.78389	1.12989	3.00561	2.6125	1.43632	0.87666	0.86934	1.11146
	1.12	1.54968	1.86013	1.96296	1.78386	0.81959	1.19265	3.38095	2.95506	1.53761	1.03186	1.02433	1.32744
	1.12667	1.64824	2.14451	2.22653	1.9929	0.86403	1.26629	3.7703	3.31455	1.64328	1.21311	1.20088	1.58079
	1.13333	1.75753	2.48231	2.54033	2.21937	0.91432	1.35519	4.17892	3.69589	1.75419	1.4213	1.40209	1.87481
	1.14	1.87458	2.88269	2.91414	2.46903	0.97537	1.46205	4.61305	4.10421	1.87828	1.6595	1.62718	2.21229
	1.14667	2.00209	3.35549	3.35923	2.74024	1.04893	1.58393	5.07782	4.54739	2.01713	1.92847	1.87985	2.59232
	1.15333	2.13964	3.91327	3.88074	3.02948	1.13046	1.72414	5.58275	5.03102	2.17504	2.22831	2.1647	3.01597
	1.16	2.28339	4.56354	4.48885	3.33937	1.22615	1.88595	6.13376	5.55842	2.35812	2.56006	2.47788	3.48196
	1.16667	2.43725	5.31675	5.19709	3.67113	1.33407	2.06579	6.73349	6.13819	2.57048	2.92556	2.81776	3.988
	1.17333	2.5999	6.18796	6.0199	4.02197	1.46023	2.27139	7.39271	6.77404	2.8129	3.32524	3.18886	4.53435
	1.18	2.77003	7.19043	6.96364	4.38711	1.60413	2.49691	8.11218	7.46566	3.09011	3.75561	3.58766	5.11186
	1.18667	2.94544	8.33113	8.02965	4.76769	1.77138	2.74893	8.89316	8.21129	3.40487	4.22006	4.0165	5.71967
	1.19333	3.12554	9.61626	9.23465	5.16225	1.95668	3.02435	9.73189	9.00834	3.7593	4.71297	4.47352	6.34914
	1.2	3.31272	11.0578	10.5809	5.56566	2.15913	3.32611	10.621	9.85757	4.15185	5.23583	4.9585	6.99656
	1.20667	3.50594	12.6604	12.074	5.97238	2.38245	3.65293	11.5565	10.7473	4.57618	5.78474	5.47031	7.66242
	1.21333	3.7037	14.4203	13.712	6.38367	2.62813	4.00373	12.5264	11.6691	5.02483	6.35742	6.00572	8.33766
	1.22	3.90334	16.3429	15.4933	6.78616	2.89604	4.38286	13.5201	12.6102	5.49686	6.95475	6.56067	9.0146
	1.22667	4.10235	18.4227	17.4074	7.17833	3.18487	4.78538	14.5271	13.5612	5.98349	7.57097	7.1346	9.68856
	1.23333	4.30213	20.6509	19.447	7.55653	3.49245	5.21359	15.5314	14.509	6.47367	8.2054	7.72832	10.3567
	1.24	4.50045	23.0149	21.5975	7.91054	3.81981	5.67201	16.5215	15.4476	6.96026	8.85333	8.33609	11.0187
	1.24667	4.69747	25.5026	23.8409	8.24194	4.16545	6.14805	17.485	16.3643	7.437	9.50788	8.94921	11.6666
	1.25333	4.88798	28.0906	26.1536	8.54388	4.52928	6.64633	18.4052	17.2406	7.89203	10.1633	9.57062	12.2992
	1.26	5.07245	30.7522	28.5085	8.81118	4.90713	7.16477	19.2715	18.0707	8.32076	10.8217	10.1982	12.9115
	1.26667	5.25554	33.4654	30.8794	9.04743	5.29469	7.6985	20.0771	18.8412	8.71746	11.4777	10.8279	13.5035
	1.27333	5.43687	36.1946	33.2362	9.25	5.69434	8.24541	20.8159	19.5466	9.07636	12.1241	11.45	14.0756
	1.28	5.60693	38.905	35.5486	9.41656	6.10268	8.8048	21.4814	20.1755	9.39913	12.7584	12.0652	14.6203
	1.28667	5.7688	41.5605	37.7812	9.5471	6.51562	9.36824	22.0735	20.7257	9.67941	13.3774	12.6719	15.1397
	1.29333	5.92421	44.1283	39.9064	9.64318	6.92759	9.93434	22.5893	21.1988	9.92178	13.9802	13.2679	15.6326
	1.3	6.0719	46.5806	41.8959	9.71119	7.33922	10.4942	23.037	21.5924	10.1243	14.5544	13.8449	16.0974
	1.30667	6.21075	48.8858	43.7249	9.75259	7.74543	11.0488	23.4113	21.9049	10.2845	15.1038	14.3998	16.5283
	1.31333	6.34579	51.0135	45.3766	9.76676	8.14327	11.586	23.7156	22.1395	10.4103	15.623	14.9281	16.9311
	1.32	6.46922	52.9333	46.8305	9.75617	8.53263	12.1078	23.9585	22.3021	10.4988	16.1117	15.4261	17.3016
	1.32667	6.58264	54.6314	48.0775	9.72562	8.9073	12.6089	24.1457	22.3997	10.5516	16.5703	15.8974	17.6393
	1.33333	6.68464	56.0991	49.119	9.67339	9.26646	13.0859	24.2795	22.4383	10.5742	16.9965	16.3372	17.9439
	1.34	6.77663	57.3379	49.9615	9.60367	9.60746	13.5363	24.3582	22.4196	10.5652	17.3799	16.7382	18.2101
	1.34667	6.85887	58.345	50.6124	9.52183	9.92703	13.9561	24.3881	22.3471	10.5224	17.7231	17.0936	18.4313
	1.35333	6.93279	59.1275	51.0851	9.42753	10.2202	14.3434	24.3734	22.2297	10.4486	18.0268	17.406	18.6151
	1.36	7.0002	59.6949	51.3929	9.31914	10.4888	14.6946	24.3189	22.076	10.3499	18.2928	17.6815	18.7645
	1.36667	7.06127	60.0564	51.5489	9.20355	10.7281	15.0096	24.2281	21.897	10.232	18.5221	17.9183	18.882
	1.37333	7.1161	60.2289	51.5829	9.08205	10.9431	15.2916	24.1084	21.6943	10.0988	18.7151	18.1165	18.9681
	1.38	7.16257	60.235	51.5085	8.9568	11.1346	15.5373	23.9605	21.4709	9.95194	18.8648	18.2715	19.0156
	1.38667	7.19884	60.0934	51.3438	8.82857	11.2984	15.747	23.7869	21.2322	9.79478	18.9714	18.3825	19.0239
	1.39333	7.22457	59.817	51.1056	8.70019	11.4341	15.919	23.585	20.9755	9.63151	19.0367	18.4514	18.995
	1.4	7.24202	59.4286	50.8044	8.57486	11.5368	16.0495	23.3624	20.7123	9.46366	19.0645	18.4843	18.9387
	1.40667	7.25113	58.9416	50.4526	8.46315	11.6126	16.1453	23.1288	20.4421	9.29728	19.0645	18.4844	18.8606
	1.41333	7.25251	58.376	50.0645	8.37744	11.6624	16.2149	22.8825	20.1794	9.13476	19.0424	18.4594	18.7691
	1.42	7.24734	57.7472	49.6389	8.3445	11.6992	16.2637	22.6374	19.9244	8.9812	19.0003	18.414	18.6634
	1.42667	7.23839	57.07	49.1793	8.40222	11.727	16.2944	22.3895	19.6785	8.84076	18.9348	18.347	18.5426
	1.43333	7.22374	56.3534	48.7	8.5888	11.746	16.3116	22.1373	19.4414	8.71351	18.8497	18.2614	18.405
	1.44	7.20429	55.6122	48.2046	8.93411	11.755	16.3115	21.8824	19.2123	8.60295	18.7438	18.1554	18.2494
	1.44667	7.17643	54.8491	47.6917	9.45226	11.761	16.2947	21.6241	18.9873	8.50606	18.619	18.0319	18.0755
	1.45333	7.13917	54.074	47.164	10.1309	11.7578	16.2606	21.3575	18.7676	8.42026	18.4787	17.8971	17.8793
	1.46	7.0982	53.2906	46.6246	10.9461	11.7507	16.2143	21.0874	18.5539	8.34264	18.3208	17.7497	17.6673
	1.46667	7.05425	52.5129	46.0765	11.8703	11.7396	16.1634	20.8135	18.3447	8.27596	18.1467	17.5894	17.4483
	1.47333	7.00558	51.7369	45.5226	12.8766	11.731	16.1125	20.5408	18.1455	8.215	17.9758	17.4263	17.2333
	1.48	6.95379	50.9675	44.9757	13.9479	11.7318	16.0607	20.3251	17.9909	8.1677	17.8758	17.2807	17.1112
	1.48667	6.89971	50.2089	44.4345	15.0694	11.7422	16.0127	20.3357	17.9914	8.16613	18.0449	17.2148	17.3018
	1.49333	6.84265	49.4658	43.9012	16.2442	11.7648	15.9718	20.8687	18.3599	8.303	18.7906	17.3258	18.1223
	1.5	6.78677	48.7396	43.3795	17.478	11.7945	15.9334	22.2342	19.3392	8.70988	20.3945	17.7023	19.8469
	1.50667	6.7308	48.0375	42.8733	18.7821	11.8402	15.9071	24.5765	21.0719	9.49875	22.9329	18.374	22.5343
	1.51333	6.67532	47.3547	42.3848	20.167	11.9052	15.8863	27.777	23.5142	10.705	26.2208	19.2994	25.9803
	1.52	6.62242	46.6932	41.9218	21.628	11.9853	15.8733	31.4952	26.4339	12.2814	29.891	20.3732	29.7981
	1.52667	6.57706	46.0596	41.4745	23.1532	12.083	15.8778	35.3313	29.5065	14.1042	33.553	21.4574	33.5917
	1.53333	6.53825	45.4488	41.0497	24.7205	12.2078	15.8981	38.953	32.4328	16.0102	36.8987	22.4155	37.0773
	1.54	6.51571	44.8651	40.6504	26.3025	12.3583	15.9424	42.1596	35.0065	17.8365	39.7706	23.1438	40.0949
	1.54667	6.5021	44.3035	40.2784	27.8668	12.5372	16.0129	44.8625	37.1256	19.4478	42.103	23.5799	42.5942
	1.55333	6.50152	43.781	39.9443	29.4053	12.7629	16.1342	47.0418	38.7678	20.7564	43.8931	23.687	44.5717
	1.56	6.6254	43.4472	39.8139	31.0958	13.2604	16.5684	48.8281	40.1397	21.945	45.2873	23.4973	46.1367
	1.56667	7.47696	43.9896	40.6423	34.1847	14.952	18.3169	51.4334	42.9163	24.8957	47.6106	23.6946	48.4122
	1.57333	10.1768	46.7669	43.9198	42.8406	19.4708	22.9661	59.782	53.5004	36.8871	56.2379	27.6873	56.2695
	1.58	15.1825	52.6458	50.6165	64.8635	27.7426	31.1607	84.7143	85.6142	73.6849	82.3234	43.3366	80.1557
	1.58667	21.2285	60.7182	59.8135	107.382	38.6977	41.5284	140.388	156.95	155.375	139.238	80.1149	132.854
	1.59333	25.9771	68.7838	69.1987	170.457	49.8406	51.5926	235.043	276.763	291.091	233.073	141.679	220.762
	1.6	27.914	75.1304	77.0124	246.719	59.283	59.8221	362.586	435.475	467.999	355.806	222.259	337.11
	1.60667	27.1896	79.5614	83.0725	325.707	66.7446	66.1307	505.944	611.15	661.08	490.227	311.025	465.816
	1.61333	24.0865	82.4141	87.4202	395.714	71.9721	69.9414	647.575	783.826	849.119	619.885	397.406	590.808
	1.62	18.0455	83.4426	89.3594	447.418	73.8938	70.0294	775.777	941.411	1019.13	734.292	473.334	701.43
	1.62667	8.72793	82.3138	88.3401	477.421	71.8759	65.9937	883.975	1076.57	1162.6	828.017	533.871	792.166
	1.63333	-3.18731	79.0776	84.4594	488.084	66.3783	58.6186	968.38	1184.23	1274.37	898.719	576.935	860.534
	1.64	-16.1245	73.9648	78.2994	485.473	58.662	49.3918	1027.76	1262.71	1353.91	946.71	603.329	906.707
	1.64667	-28.2903	67.4724	70.6872	475.342	50.0767	39.7558	1064.02	1314.5	1404.91	974.791	616.175	933.29
	1.65333	-38.2402	60.2614	62.5072	461.327	41.8107	30.9321	1082.02	1345.05	1433.53	987.806	620.174	944.891
	1.66	-44.8698	53.2626	54.7935	446.795	35.1575	24.1565	1088.39	1361.26	1447.03	991.75	620.779	947.244
	1.66667	-47.4184	47.3948	48.4824	435.744	31.2654	20.3845	1089.39	1369.5	1451.47	992.108	622.746	945.618
	1.67333	-45.8403	43.0399	43.8758	431.529	30.3805	19.6338	1089.14	1374.08	1450.51	992.546	629.023	943.456
	1.68	-40.4825	40.3327	40.9607	435.2	32.1113	21.3351	1089.7	1377.38	1446.25	994.864	641.259	942.401
	1.68667	-31.5446	39.3307	39.6072	445.921	35.9948	24.7795	1091.22	1380.29	1439.72	999.305	660.557	942.652
	1.69333	-19.0735	39.9601	39.5463	461.588	41.6012	29.188	1092.59	1382.59	1431.71	1004.9	687.599	943.346
	1.7	-3.33835	41.8211	40.2502	478.981	48.2434	33.5491	1092.07	1383.42	1422.99	1009.96	722.356	943.091
	1.70667	15.0988	44.6148	41.3405	495.399	55.4322	37.2781	1088.65	1382.43	1414.51	1013.25	764.149	941.052
	1.71333	35.559	48.1664	42.7565	509.397	62.983	40.321	1082.09	1379.53	1407.52	1014.1	811.627	936.987
	1.72	57.054	52.3789	44.5963	520.152	70.8733	42.9729	1072.66	1374.5	1402.76	1012.3	862.766	931.013
	1.72667	78.6364	57.3238	47.1529	527.398	79.5121	45.9164	1060.85	1367.26	1400.6	1007.98	915.346	923.347
	1.73333	99.5209	63.0093	50.7961	531.241	89.3478	49.9353	1046.67	1358.01	1401.01	1001.31	967.082	913.908
	1.74	118.796	69.1618	55.6655	532.17	100.467	55.4741	1029.27	1347.19	1403.6	991.815	1015.21	901.911
	1.74667	135.569	75.3181	61.638	530.632	112.6	62.5887	1007.28	1334.36	1407.67	978.249	1056.31	886.151
	1.75333	149.201	81.0161	68.4193	527.01	125.06	71.0753	979.576	1317.4	1412.81	959.112	1087.04	865.733
	1.76	159.198	85.9849	75.711	521.639	136.678	80.5416	945.801	1293.34	1419.1	933.466	1104.9	840.513
	1.76667	165.078	90.1169	83.2046	514.785	146.321	90.3663	906.278	1259.55	1425.77	901.1	1108.35	810.719
	1.77333	166.67	93.4056	90.5403	506.643	153.258	99.8481	861.721	1214.55	1428.65	862.351	1096.36	776.7
	1.78	164.215	95.946	97.4073	497.297	157.227	108.413	812.907	1158.38	1420.02	818.03	1068.33	738.851
	1.78667	158.307	97.9267	103.593	486.754	158.365	115.716	760.514	1092.63	1392.46	769.28	1024.24	697.654
	1.79333	149.762	99.5806	109.022	474.975	157.09	121.65	705.405	1019.79	1341.57	717.313	965.167	653.851
	1.8	139.478	101.112	113.715	462.043	153.967	126.297	649.068	942.758	1267.82	663.45	893.897	608.69
	1.80667	128.315	102.654	117.746	448.428	149.57	129.832	593.466	864.46	1176.42	609.304	815.129	563.706
	1.81333	117.013	104.272	121.187	434.386	144.402	132.453	540.427	787.723	1075.42	556.559	734.675	520.199
	1.82	106.13	105.956	124.088	419.937	138.846	134.328	491.268	715.003	973.494	506.651	657.848	478.961
	1.82667	95.9712	107.659	126.472	405.73	133.174	135.577	447.075	648.5	878.561	460.61	588.134	440.536
	1.83333	86.6205	109.32	128.361	392.717	127.563	136.277	409.579	590.887	797.234	419.131	526.761	405.561
	1.84	78.0022	110.872	129.765	380.825	122.1	136.469	381.884	545.835	734.351	382.713	473.24	375.099
	1.84667	69.9939	112.238	130.685	368.699	116.825	136.18	367.548	517.135	691.919	351.849	426.451	350.684
	1.85333	62.5081	113.329	131.1	354.84	111.752	135.432	367.758	506.187	667.296	326.895	385.581	333.593
	1.86	55.5589	114.088	130.976	338.304	106.902	134.245	378.913	509.451	652.858	307.554	350.656	323.569
	1.86667	49.3196	114.495	130.29	319.017	102.322	132.649	393.12	518.403	638.776	292.398	322.302	318.065
	1.87333	44.1064	114.592	129.065	297.861	98.1004	130.723	401.659	523.007	617.282	279.105	300.801	313.042
	1.88	40.3165	114.478	127.376	276.314	94.3463	128.588	398.958	516.385	585.264	265.383	285.126	304.821
	1.88667	38.4034	114.327	125.388	255.797	91.2636	126.415	384.414	497.142	543.946	249.886	272.893	291.65
	1.89333	38.9388	114.424	123.344	237.265	89.0618	124.406	361.378	468.18	496.959	232.633	261.352	274.109
	1.9	42.8899	115.299	121.68	221.178	87.5964	122.848	334.535	433.824	448.463	214.784	248.63	254.311
	1.90667	52.086	118.044	121.312	207.815	86.5759	122.388	307.84	397.913	402.182	198.073	234.439	234.731
	1.91333	69.4415	124.649	124.045	197.862	86.4268	124.386	283.98	363.482	361.215	184.344	220.16	217.469
	1.92	98.5102	137.972	132.659	193.152	88.9079	130.706	264.939	333.267	328.169	175.405	208.445	204.199
	1.92667	142.312	160.977	150.119	196.943	96.7249	142.934	252.558	309.976	305.227	172.952	202.497	196.377
	1.93333	201.919	195.195	178.144	212.915	112.392	162.071	248.477	295.981	294.043	178.373	205.123	195.263
	1.94	275.528	239.686	216.461	243.13	137.067	188.456	253.615	292.722	295.438	192.343	217.802	201.584
	1.94667	358.395	291.226	262.817	286.22	169.916	221.512	267.606	300.261	309.008	214.419	240.206	215.06
	1.95333	443.671	345.125	313.415	336.933	208.111	259.372	288.596	317.108	332.843	242.829	270.207	234.162
	1.96	523.93	396.105	363.52	387.34	247.52	298.848	313.443	340.375	363.528	274.634	304.284	256.251
	1.96667	592.746	439.281	408.348	429.12	283.863	336.069	338.324	366.249	396.611	306.207	338.15	278.124
	1.97333	645.666	471.282	444.231	455.908	313.898	367.479	359.577	390.692	427.443	333.977	367.55	296.744
	1.98	679.953	491.147	469.488	464.831	336.066	390.493	374.425	410.187	452.068	355.096	389.065	309.882
	1.98667	694.067	500.18	484.299	456.679	350.368	403.636	381.398	422.343	467.829	367.889	400.682	316.39
	1.99333	687.964	500.603	489.607	434.869	357.574	406.583	380.3	426.085	473.558	371.94	401.991	316.179
	2	663.678	494.239	486.354	403.973	358.38	400.272	371.895	421.526	469.381	367.87	393.929	309.891
	2.00667	625.306	482.455	475.711	368.396	353.005	386.962	357.49	409.594	456.371	356.952	378.312	298.588
	2.01333	578.044	466.849	459.586	331.617	341.363	369.845	338.551	391.656	436.172	340.754	357.277	283.483
	2.02	527.047	449.424	440.519	295.999	323.633	352.136	316.496	369.239	410.698	320.839	332.879	265.762
	2.02667	476.635	431.73	420.675	262.912	300.722	335.964	292.601	343.849	381.865	298.636	306.838	246.513
	2.03333	429.916	413.868	400.806	233.013	274.263	321.606	267.973	316.886	351.396	275.36	280.472	226.699
	2.04	388.685	394.457	380.021	206.523	246.224	307.625	243.562	289.551	320.734	252.024	254.751	207.139
	2.04667	353.372	371.641	356.71	183.49	218.434	291.89	220.15	262.834	291	229.476	230.394	188.543
	2.05333	323.185	344.426	329.829	164.092	192.273	272.833	198.381	237.502	263.014	208.464	207.995	171.583
	2.06	296.729	313.301	299.675	149.05	168.604	250.256	178.829	214.173	237.38	189.803	188.181	157.039
	2.06667	272.774	279.967	267.731	140.09	147.858	225.258	162.085	193.424	214.618	174.526	171.754	145.891
	2.07333	250.915	246.608	235.963	139.578	130.156	199.586	148.775	175.947	195.365	163.951	159.842	139.298
	2.08	231.872	215.211	206.174	149.006	115.411	174.95	139.483	162.601	180.526	159.469	153.836	138.28
	2.08667	217.205	187.222	179.663	167.183	103.349	152.628	134.51	154.251	171.165	162.002	154.986	143.203
	2.09333	208.452	163.491	157.129	189.83	93.5517	133.362	133.602	151.377	168.068	171.336	163.704	153.295
	2.1	205.96	144.349	138.766	211.008	85.5254	117.426	135.802	153.605	171.056	185.736	178.886	166.538
	2.10667	208.143	129.614	124.311	225.481	78.7425	104.707	139.559	159.477	178.575	202.141	197.72	180.085
	2.11333	211.729	118.588	113.1	230.456	72.6927	94.7976	143.09	166.675	187.87	216.952	216.282	191.044
	2.12	212.965	110.203	104.224	225.949	67.0066	87.1114	144.835	172.67	195.77	227.046	230.669	197.249
	2.12667	209.122	103.312	96.7829	214.003	61.5129	81.0189	143.819	175.447	199.689	230.548	238.126	197.709
	2.13333	199.391	97.0134	90.0837	197.454	56.2777	75.9229	139.752	173.964	198.3	227.098	237.641	192.612
	2.14	184.856	90.817	83.7403	178.949	51.5643	71.3462	132.976	168.242	191.644	217.599	229.847	183
	2.14667	167.669	84.6166	77.6517	160.419	47.8349	67.0006	124.209	159.096	180.779	203.691	216.461	170.333
	2.15333	150.087	78.5597	71.8805	143.017	45.8573	62.8141	114.327	147.737	167.228	187.201	199.618	156.083
	2.16	133.8	72.8421	66.5353	127.3	46.7503	58.8882	104.153	135.39	152.515	169.773	181.315	141.489
	2.16667	119.737	67.6189	61.7468	113.438	51.6829	55.5421	94.3602	123.085	137.914	152.659	163.108	127.455
	2.17333	108.183	63.0092	57.744	101.403	61.149	53.447	85.4298	111.587	124.383	136.681	146.015	114.553
	2.18	99.0027	59.2863	55.0929	91.1204	74.2469	53.8263	77.7025	101.423	112.541	122.28	130.566	103.11
	2.18667	91.8303	57.1853	54.9108	82.5581	88.5917	58.2895	71.3916	92.908	102.656	109.635	116.937	93.2611
	2.19333	86.2073	58.0932	58.6735	75.764	101.084	68.0725	66.5665	86.1199	94.6545	98.7304	105.095	85.0215
	2.2	81.6777	63.7414	67.4489	70.8299	109.104	82.9656	63.1263	80.9029	88.312	89.4431	94.9368	78.3267
	2.20667	77.7854	75.135	80.8554	67.8253	111.386	100.748	60.8647	77.007	83.6114	81.6228	86.381	73.1089
	2.21333	74.1209	91.3786	96.6012	66.7358	108.185	117.753	59.685	74.3761	80.9529	75.1951	79.3742	69.4181
	2.22	70.3938	109.402	111.167	67.2729	100.824	130.291	59.7867	73.3458	81.016	70.2136	73.8721	67.5071
	2.22667	66.5103	125.052	121.236	68.7592	91.0063	136.032	61.6562	74.5225	84.164	66.8414	69.8446	67.7634
	2.23333	62.6044	134.822	124.936	70.3089	80.2883	134.588	65.7387	78.2657	89.8635	65.2467	67.3372	70.4268
	2.24	58.9891	137.143	122.24	71.2476	69.8218	127.196	71.9381	84.1805	96.6765	65.424	66.5157	75.2491
	2.24667	56.0279	132.513	114.503	71.4835	60.2906	115.917	79.4099	91.062	102.838	67.079	67.5136	81.3788
	2.25333	54.0884	122.813	103.698	71.5754	52.0025	102.859	86.8314	97.3724	107.039	69.7068	70.2002	87.6857
	2.26	53.8526	110.351	91.7019	72.5719	45.0255	89.7156	93.0008	101.945	108.943	72.8793	74.0551	93.2977
	2.26667	57.0293	97.1336	79.9228	75.727	39.2882	77.5967	97.3825	104.482	109.228	76.5348	78.3512	98.0211
	2.27333	66.74	84.5503	69.2245	81.9868	34.6406	67.0669	100.262	105.59	109.182	81.088	82.578	102.343
	2.28	86.3663	73.3646	60.0069	91.3263	30.9174	58.2839	102.457	106.375	110.127	87.1959	86.7647	107.004
	2.28667	116.822	63.881	52.3758	102.31	27.9458	51.1376	104.77	107.865	112.79	95.2672	91.5051	112.429
	2.29333	154.448	56.1623	46.3125	112.446	25.5806	45.4189	107.525	110.475	116.956	105.002	97.5975	118.359
	2.3	191.677	50.1761	41.7504	119.24	23.7101	40.9002	110.383	113.79	121.541	115.268	105.506	123.874
	2.30667	220.246	45.8204	38.5628	121.237	22.2349	37.3744	112.524	116.793	125.047	124.395	114.91	127.778
	2.31333	234.731	42.8922	36.5307	118.412	21.092	34.6352	113.047	118.28	126.149	130.739	124.639	129.117
	2.32	234.175	41.0886	35.3739	111.889	20.2641	32.4957	111.369	117.373	124.162	133.259	133.037	127.507
	2.32667	221.373	40.0909	34.9087	103.332	19.796	30.8286	107.415	113.795	119.182	131.767	138.566	123.168
	2.33333	200.886	39.796	35.2107	94.4302	19.747	29.632	101.551	107.855	111.891	126.819	140.298	116.69
	2.34	177.143	40.4782	36.6475	86.6115	20.1169	29.0391	94.3794	100.25	103.2	119.356	138.075	108.755
	2.34667	153.408	42.6959	39.6443	80.8399	20.7873	29.238	86.5123	91.7718	93.9434	110.358	132.373	99.9968
	2.35333	131.613	46.8634	44.267	77.4402	21.5313	30.2837	78.4698	83.082	84.7458	100.64	124.03	90.954
	2.36	112.649	52.749	49.9351	76.5589	22.1122	31.9717	70.6677	74.666	76.0518	90.8166	114.01	82.1044
	2.36667	96.738	59.3273	55.551	81.8797	22.3654	33.8515	63.4446	66.8577	68.1966	81.3533	103.242	73.8556
	2.37333	83.7784	65.1545	59.9222	105.963	22.2551	35.4033	57.0963	59.8948	61.4264	72.5961	92.5267	66.5078
	2.38	73.598	69.0059	62.2566	157.477	21.8457	36.2636	51.8624	53.9482	55.8666	64.7752	82.4716	60.2163
	2.38667	66.1409	70.307	62.3717	226.571	21.2579	36.3377	47.893	49.0924	51.4836	58.0098	73.4708	55.0191
	2.39333	61.519	69.1788	60.5986	290.705	20.619	35.7782	45.2353	45.2889	48.1332	52.3057	65.7228	50.8607
	2.4	59.8425	66.1907	57.5208	330.27	20.0315	34.8463	43.8673	42.4041	45.6481	47.5881	59.2525	47.6593
	2.40667	60.902	62.0275	53.7064	339.141	19.5436	33.7611	43.7179	40.2801	43.9298	43.7648	53.9954	45.3322
	2.41333	63.98	57.2675	49.5829	322.991	19.1865	32.6255	44.7125	38.804	42.9699	40.7554	49.8459	43.7809
	2.42	67.9504	52.3366	45.433	291.909	18.9912	31.455	46.7511	37.939	42.8597	38.5024	46.7012	42.8933
	2.42667	71.6118	47.5309	41.4423	254.977	19.0061	30.2398	49.7227	37.7405	43.7816	36.9689	44.4765	42.5853
	2.43333	74.0693	43.0614	37.7586	218.308	19.3112	29.0183	53.5559	38.4141	46.0304	36.1721	43.1041	42.8721
	2.44	74.8666	39.0863	34.5045	185.172	20.0687	27.887	58.3373	40.3881	50.0196	36.1993	42.5535	43.9265
	2.44667	73.9574	35.7101	31.7761	156.815	21.5391	26.9714	64.4621	44.3577	56.2755	37.2216	42.865	46.0943
	2.45333	71.5694	32.9964	29.6288	133.314	24.0973	26.3757	72.6652	51.1545	65.4091	39.4856	44.1679	49.8453
	2.46	68.0844	30.9699	28.0904	114.158	28.0912	26.1588	83.7961	61.4767	77.8485	43.2138	46.6517	55.5638
	2.46667	63.9203	29.622	27.1608	98.6639	33.584	26.3727	98.2902	75.4168	93.3326	48.4684	50.4978	63.2449
	2.47333	59.465	28.9396	26.8481	86.1517	40.1634	27.1096	115.567	92.0796	110.532	55.0006	55.7691	72.2762
	2.48	55.0212	28.9362	27.1993	76.0202	46.9331	28.5815	133.913	109.557	127.264	62.163	62.2484	81.5075
	2.48667	50.7995	29.6897	28.3103	67.7865	52.7522	31.131	151.017	125.518	141.368	69.0386	69.3656	89.6542
	2.49333	46.9472	31.3189	30.2543	61.0729	56.6479	35.1157	164.899	138.135	151.644	74.7302	76.3019	95.8068
	2.5	43.5576	33.9274	32.9993	55.5741	58.1061	40.6787	174.59	146.74	158.113	78.6711	82.2593	99.6843
	2.50667	40.6841	37.5443	36.3688	51.044	57.171	47.5138	180.16	151.755	161.506	80.7551	86.742	101.519
	2.51333	38.3361	42.1131	40.1331	47.2819	54.3346	54.8244	182.199	154.053	162.479	81.2322	89.6283	101.72
	2.52	36.5061	47.5568	44.1309	44.1241	50.3368	61.5418	181.269	154.253	161.208	80.4798	91.0419	100.609
	2.52667	35.2216	53.7409	48.3058	41.4289	45.9267	66.7031	177.671	152.457	157.53	78.8118	91.1539	98.352
	2.53333	34.6212	60.3361	52.576	39.093	41.7011	69.7539	171.583	148.475	151.322	76.435	90.0527	95.0651
	2.54	34.9845	66.7605	56.7139	37.0237	38.0328	70.6257	163.277	142.202	142.806	73.4983	87.7768	90.9243
	2.54667	36.6474	72.3384	60.3685	35.1522	35.0845	69.5919	153.255	133.894	132.594	70.1637	84.4084	86.2009
	2.55333	39.818	76.6257	63.2593	33.4286	32.895	67.1161	142.211	124.148	121.506	66.6113	80.1452	81.1937
	2.56	44.428	79.637	65.3675	31.8179	31.4531	63.7216	130.866	113.751	110.344	63.0263	75.2924	76.1596
	2.56667	50.1115	81.7394	66.9281	30.2956	30.7271	59.9556	119.79	103.43	99.7508	59.5471	70.1954	71.2594
	2.57333	56.3854	83.3514	68.2529	28.8434	30.6013	56.3407	109.346	93.7078	90.172	56.2384	65.1573	66.5767
	2.58	62.8357	84.6429	69.4929	27.4566	30.8394	53.2992	99.7119	84.8918	81.9204	53.1175	60.3853	62.1773
	2.58667	69.1757	85.4842	70.5623	26.1329	31.1129	51.0436	90.9782	77.1469	75.2434	50.1752	56.0049	58.1289
	2.59333	75.1472	85.5884	71.1924	24.8708	31.1253	49.5326	83.2382	70.6112	70.3499	47.4215	52.089	54.5507
	2.6	80.3566	84.7168	71.0848	23.6736	30.6821	48.4911	76.6499	65.4622	67.3237	44.8903	48.6767	51.5594
	2.60667	84.271	82.781	70.0376	22.5526	29.7565	47.5363	71.3863	61.8625	65.9984	42.6365	45.8158	49.2378
	2.61333	86.3456	79.8824	68.0295	21.5137	28.4357	46.3293	67.5397	59.8226	65.9006	40.7073	43.5469	47.5681
	2.62	86.2307	76.2909	65.2663	20.5648	26.8669	44.6788	64.9902	59.076	66.3231	39.1071	41.8855	46.4009
	2.62667	83.9141	72.4156	62.1143	19.715	25.1861	42.5904	63.3874	59.0981	66.576	37.7908	40.7851	45.5169
	2.63333	79.7274	68.6981	58.9803	18.9687	23.4901	40.2153	62.2396	59.2649	66.2586	36.6696	40.126	44.7208
	2.64	74.241	65.4725	56.1341	18.3289	21.8548	37.758	61.1159	59.1011	65.3792	35.6734	39.7231	43.9296
	2.64667	68.1231	62.8057	53.622	17.7948	20.3267	35.3779	59.8153	58.4748	64.2965	34.7692	39.3746	43.1928
	2.65333	62.0106	60.5034	51.2962	17.3703	18.9392	33.1644	58.4276	57.6028	63.4609	33.9746	38.932	42.6279
	2.66	56.4382	58.2248	48.9234	17.0544	17.7135	31.1283	57.2277	56.885	63.1501	33.327	38.3525	42.33
	2.66667	51.7791	55.654	46.3176	16.8434	16.6676	29.235	56.473	56.6388	63.2666	32.8448	37.6831	42.2676
	2.67333	48.2514	52.6346	43.4111	16.7359	15.7987	27.4514	56.2176	56.879	63.3772	32.4843	37.0425	42.271
	2.68	45.8823	49.1875	40.2631	16.7205	15.0964	25.7725	56.2261	57.2806	62.9228	32.1478	36.5308	42.0881
	2.68667	44.5264	45.4779	37.0087	16.785	14.5426	24.212	56.0672	57.327	61.4715	31.6955	36.1937	41.4888
	2.69333	43.919	41.7255	33.804	16.9101	14.1208	22.7928	55.2967	56.5433	58.901	31.0135	35.9977	40.3608
	2.7	43.7478	38.1179	30.7803	17.0621	13.8221	21.5424	53.643	54.7003	55.4209	30.0627	35.8432	38.7212
	2.70667	43.7182	34.7878	28.0221	17.2148	13.6438	20.4674	51.0834	51.877	51.4939	28.8634	35.6139	36.6926
	2.71333	43.5807	31.8067	25.5739	17.3462	13.596	19.5612	47.8363	48.4361	47.7239	27.4986	35.1977	34.4572
	2.72	43.1478	29.2041	23.4627	17.4382	13.6977	18.8104	44.2627	44.9257	44.7283	26.0639	34.5311	32.2124
	2.72667	42.2886	27.0097	21.7204	17.4853	13.974	18.1985	40.81	41.9925	42.9788	24.6569	33.5895	30.1637
	2.73333	40.9644	25.2627	20.3939	17.5034	14.4445	17.721	37.954	40.2815	42.6569	23.3669	32.3902	28.5224
	2.74	39.2245	24.0449	19.5692	17.5145	15.1115	17.3778	36.1698	40.2673	43.5653	22.2825	30.9916	27.4679
	2.74667	37.1932	23.4637	19.3303	17.5398	15.9416	17.1882	35.8235	42.0695	45.1627	21.49	29.5081	27.088
	2.75333	35.0348	23.6117	19.7273	17.5976	16.8729	17.1642	37.0095	45.3149	46.7448	21.0392	28.0952	27.3366
	2.76	32.8999	24.4755	20.6897	17.6792	17.8108	17.3287	39.4554	49.2035	47.6706	20.921	26.918	28.0034
	2.76667	30.8916	25.8922	22.0221	17.7578	18.6645	17.6852	42.534	52.7584	47.55	21.0429	26.1095	28.7722
	2.77333	29.0708	27.5528	23.4292	17.7973	19.3467	18.2086	45.4475	55.137	46.3126	21.2469	25.7185	29.3316
	2.78	27.4596	29.0971	24.6338	17.7701	19.7978	18.8346	47.4802	55.8523	44.1484	21.3709	25.6738	29.4541
	2.78667	26.0659	30.2436	25.4628	17.6646	19.9952	19.4973	48.1877	54.8503	41.3789	21.2945	25.798	29.0619
	2.79333	24.9048	30.8845	25.9026	17.499	19.9542	20.1474	47.4724	52.4205	38.3547	20.9681	25.8824	28.2113
	2.8	24.0056	31.1382	26.1014	17.3237	19.7152	20.7772	45.5378	49.0342	35.3641	20.4138	25.7542	27.0498
	2.80667	23.4259	31.2797	26.3073	17.1983	19.3438	21.3981	42.7487	45.181	32.6163	19.7213	25.329	25.7489
	2.81333	23.2374	31.6162	26.7506	17.187	18.8974	22.0333	39.5268	41.281	30.2177	18.9858	24.6202	24.4623
	2.82	23.5174	32.3526	27.5543	17.3261	18.4255	22.69	36.2329	37.6225	28.2056	18.3035	23.7171	23.2987
	2.82667	24.2965	33.4964	28.6603	17.6073	17.9617	23.3411	33.1374	34.3739	26.5744	17.7406	22.7362	22.3203
	2.83333	25.5108	34.8429	29.8522	17.9808	17.5118	23.9275	30.4165	31.6101	25.3055	17.3359	21.7898	21.546
	2.84	26.9703	36.0617	30.8437	18.3623	17.0639	24.3674	28.1498	29.35	24.4188	17.0949	20.9561	20.9815
	2.84667	28.4092	36.8299	31.3774	18.671	16.6025	24.5809	26.3695	27.5996	23.9989	17.0153	20.2802	20.6194
	2.85333	29.5763	36.9267	31.3139	18.8563	16.1177	24.5249	25.0904	26.3924	24.2234	17.0926	19.7819	20.4495
	2.86	30.3258	36.2992	30.6467	18.888	15.6127	24.1972	24.3266	25.8398	25.3907	17.3235	19.4689	20.4836
	2.86667	30.6809	35.0387	29.4788	18.7782	15.1027	23.6388	24.1424	26.1514	27.8747	17.7147	19.3512	20.7406
	2.87333	30.8009	33.3251	27.989	18.5691	14.6047	22.9157	24.6708	27.6223	32.0027	18.2805	19.4344	21.265
	2.88	30.8882	31.3772	26.3705	18.3143	14.1406	22.0986	26.1203	30.5632	37.9096	19.0384	19.7313	22.1393
	2.88667	31.0886	29.4142	24.8231	18.0727	13.7273	21.2668	28.7243	35.1574	45.3718	20.0118	20.2548	23.4818
	2.89333	31.4229	27.6466	23.5383	17.9025	13.3769	20.4906	32.6591	41.3128	53.7693	21.2121	21.0225	25.4067
	2.9	31.7856	26.2932	22.6969	17.8327	13.0994	19.8257	37.9133	48.592	62.2118	22.6429	22.057	27.9825
	2.90667	32.0135	25.5645	22.4624	17.8718	12.8852	19.3156	44.2038	56.2658	69.7567	24.269	23.3919	31.1662
	2.91333	31.9641	25.6379	22.9304	18.0009	12.7295	18.979	50.9912	63.4805	75.6344	26.0079	25.056	34.7765
	2.92	31.5652	26.5907	24.0809	18.1706	12.6293	18.8191	57.587	69.4711	79.4045	27.7333	27.0418	38.5126
	2.92667	30.8289	28.35	25.7577	18.3079	12.5943	18.7986	63.3115	73.7137	80.9782	29.2963	29.2732	42.0084
	2.93333	29.8316	30.6732	27.7222	18.3345	12.665	18.8475	67.6329	75.9858	80.5498	30.5494	31.5982	44.918
	2.94	28.7007	33.2312	29.7411	18.1986	12.8886	18.8911	70.2464	76.3385	78.4735	31.373	33.8047	46.9847
	2.94667	27.5806	35.7091	31.6709	17.8912	13.3013	18.8901	71.096	75.0196	75.166	31.7035	35.6625	48.0822
	2.95333	26.6108	37.9039	33.4965	17.4469	13.9021	18.8575	70.3195	72.383	71.041	31.5364	36.9817	48.2182
	2.96	25.9385	39.7706	35.2797	16.9471	14.6227	18.8697	68.1946	68.8002	66.4599	30.924	37.6422	47.5023
	2.96667	25.7138	41.3649	37.094	16.4782	15.3584	19.0318	65.0627	64.6296	61.7183	29.9537	37.6244	46.095
	2.97333	26.0691	42.7648	38.9412	16.1344	15.9955	19.4366	61.282	60.1829	57.0189	28.7341	37.0019	44.1698
	2.98	27.0858	43.9977	40.736	15.9735	16.4363	20.1129	57.1604	55.6995	52.4768	27.3609	35.8931	41.8722
	2.98667	28.7337	44.9983	42.3241	16.0197	16.6422	20.9945	52.9268	51.328	48.1367	25.9104	34.4329	39.3304
	2.99333	30.8446	45.6333	43.5251	16.2782	16.6209	21.9252	48.7302	47.1507	44.0094	24.4327	32.7386	36.6591
	3	33.138	45.7681	44.2078	16.7293	16.4169	22.7222	44.6539	43.1886	40.0971	22.9645	30.9112	33.9609
	3.00667	35.2898	45.3124	44.294	17.3367	16.0828	23.2386	40.7356	39.4317	36.4159	21.5306	29.0191	31.3217
	3.01333	37.0183	44.2572	43.7837	18.0486	15.6715	23.3908	37.005	35.8904	33.0002	20.1528	27.1266	28.811
	3.02	38.1615	42.6584	42.7251	18.7924	15.2185	23.1787	33.4891	32.5761	29.881	18.8568	25.2832	26.4949
	3.02667	38.6929	40.6362	41.2086	19.4818	14.744	22.6657	30.2234	29.5087	27.0922	17.6637	23.5269	24.4035
	3.03333	38.7063	38.3327	39.3357	20.0323	14.2559	21.9357	27.236	26.715	24.6448	16.5851	21.8909	22.5522
	3.04	38.3693	35.8855	37.2131	20.3777	13.7588	21.0752	24.5449	24.2067	22.5291	15.6288	20.4025	20.94
	3.04667	37.8421	33.4131	34.9416	20.4946	13.2602	20.1476	22.1519	21.9853	20.7201	14.7935	19.0662	19.5569
	3.05333	37.2326	31.0065	32.616	20.4054	12.7638	19.2117	20.0516	20.0354	19.1843	14.0767	17.8956	18.387
	3.06	36.5729	28.7295	30.3121	20.1654	12.2816	18.299	18.2285	18.3468	17.8875	13.4794	16.8904	17.4161
	3.06667	35.8246	26.6216	28.0987	19.833	11.8266	17.4417	16.663	16.8947	16.8011	12.9991	16.058	16.6307
	3.07333	34.9362	24.7082	26.0269	19.4603	11.4177	16.6675	15.3366	15.6658	15.9076	12.6482	15.4054	16.0204
	3.08	33.8822	23.0085	24.149	19.0674	11.0645	15.9967	14.2347	14.6572	15.2081	12.438	14.9418	15.584
	3.08667	32.6764	21.5282	22.499	18.6672	10.7793	15.4415	13.3577	13.8816	14.726	12.3847	14.6748	15.3195
	3.09333	31.3665	20.287	21.0897	18.2632	10.5663	15.0116	12.7171	13.3667	14.4966	12.5104	14.605	15.2513
	3.1	30.0177	19.2724	19.9219	17.851	10.4229	14.7072	12.3404	13.1571	14.5702	12.8441	14.7291	15.4021
	3.10667	28.6884	18.4796	18.9835	17.4364	10.3452	14.5158	12.2526	13.2913	14.989	13.4121	15.0366	15.7964
	3.11333	27.4096	17.8988	18.2496	17.0303	10.3248	14.4159	12.4704	13.7879	15.7751	14.2329	15.521	16.4462
	3.12	26.1924	17.498	17.6864	16.6641	10.3473	14.3775	12.9926	14.6325	16.8911	15.3073	16.1821	17.3373
	3.12667	25.0396	17.2414	17.2411	16.3752	10.3914	14.3733	13.7747	15.7541	18.2343	16.6004	17.0316	18.4252
	3.13333	23.9487	17.0922	16.8671	16.1982	10.4371	14.3714	14.7287	17.0263	19.6464	18.027	18.0853	19.6154
	3.14	22.9318	16.9947	16.5194	16.1541	10.4648	14.3519	15.7355	18.2946	20.9518	19.4653	19.3475	20.7959
	3.14667	22.0102	16.8971	16.1787	16.2475	10.4658	14.3002	16.6613	19.4096	21.9869	20.7754	20.7803	21.8501
	3.15333	21.2054	16.772	15.8387	16.4546	10.4292	14.2071	17.3916	20.247	22.6399	21.8347	22.304	22.6819
	3.16	20.5309	16.6035	15.5051	16.7297	10.3584	14.0721	17.8538	20.7512	22.8764	22.5585	23.793	23.2404
	3.16667	20.001	16.4047	15.1888	17.0161	10.2615	13.9032	18.0236	20.9256	22.7286	22.9153	25.1013	23.5129
	3.17333	19.6181	16.1883	14.8782	17.256	10.1419	13.7019	17.9288	20.8121	22.27	22.9219	26.0943	23.5225
	3.18	19.3673	15.9677	14.547	17.412	10.0049	13.4613	17.6257	20.4907	21.5895	22.6382	26.6881	23.3066
	3.18667	19.2175	15.7232	14.1691	17.4572	9.85295	13.1812	17.1934	20.0312	20.7762	22.1326	26.8666	22.9157
	3.19333	19.1315	15.4226	13.7175	17.3869	9.68224	12.8536	16.7025	19.4914	19.9019	21.4718	26.6572	22.3886
	3.2	19.0641	15.0361	13.1854	17.2024	9.49386	12.4769	16.2055	18.9213	19.0199	20.7161	26.1307	21.7662
	3.20667	18.9908	14.5483	12.5842	16.9127	9.28709	12.0588	15.7466	18.3399	18.1788	19.9187	25.3866	21.0868
	3.21333	18.8952	13.959	11.9438	16.536	9.06318	11.6191	15.3545	17.7753	17.4189	19.1257	24.5144	20.3841
	3.22	18.7838	13.2982	11.2975	16.0979	8.83193	11.1749	15.054	17.2552	16.7744	18.3822	23.6001	19.6925
	3.22667	18.6804	12.6212	10.7007	15.6175	8.60418	10.7567	14.8648	16.8111	16.2917	17.7382	22.7214	19.0601
	3.23333	18.6036	11.9949	10.1985	15.1213	8.38748	10.3868	14.8114	16.4839	16.0204	17.2412	21.9492	18.5369
	3.24	18.5703	11.4949	9.84619	14.6307	8.19966	10.0917	14.9181	16.3131	16.0219	16.9367	21.3333	18.164
	3.24667	18.5931	11.1928	9.69435	14.1665	8.06163	9.89922	15.1947	16.3326	16.3437	16.8511	20.9124	17.9726
	3.25333	18.687	11.1489	9.78537	13.7476	8.00405	9.84014	15.6368	16.5597	17.015	16.985	20.7021	17.98
	3.26	18.8733	11.4074	10.1475	13.3914	8.04353	9.93429	16.2124	16.9774	18.0236	17.3227	20.6959	18.1891
	3.26667	19.1907	11.9808	10.7808	13.112	8.20669	10.1985	16.8704	17.5367	19.3086	17.8322	20.8754	18.5939
	3.27333	19.664	12.835	11.6454	12.9443	8.49806	10.6285	17.5501	18.1824	20.7676	18.4707	21.2187	19.1665
	3.28	20.2963	13.9069	12.6801	12.9227	8.90714	11.2	18.1871	18.834	22.2777	19.1984	21.7067	19.8803
	3.28667	21.0687	15.0929	13.7963	13.1046	9.41085	11.875	18.7293	19.4173	23.7292	19.9937	22.3227	20.6769
	3.29333	21.9254	16.287	14.8965	13.547	9.97732	12.5978	19.143	19.8888	25.0355	20.8259	23.0293	21.4755
	3.3	22.7879	17.3776	15.8937	14.3076	10.5631	13.3095	19.4175	20.2258	26.142	21.6485	23.7665	22.182
	3.30667	23.574	18.277	16.7178	15.4132	11.13	13.9502	19.5616	20.4389	27.0263	22.3879	24.4422	22.7028
	3.31333	24.2087	18.9256	17.3318	16.8353	11.666	14.4736	19.5859	20.5515	27.6882	22.9582	24.9507	22.9737
	3.32	24.641	19.3098	17.7367	18.479	12.1796	14.8546	19.5067	20.5977	28.136	23.2834	25.2036	22.9715
	3.32667	24.8417	19.456	17.9813	20.1907	12.7129	15.0925	19.3364	20.6089	28.3763	23.3213	25.1541	22.7337
	3.33333	24.8204	19.4301	18.1542	21.7977	13.3208	15.2204	19.0889	20.6139	28.4194	23.08	24.8111	22.3294
	3.34	24.6002	19.3388	18.3877	23.1396	14.0502	15.2988	18.7942	20.6304	28.2826	22.618	24.2461	21.8561
	3.34667	24.2205	19.3195	18.8142	24.1069	14.9004	15.418	18.4977	20.6807	27.9987	22.0482	23.5741	21.4153
	3.35333	23.7212	19.5099	19.5349	24.6434	15.8046	15.6756	18.2583	20.782	27.6203	21.498	22.9281	21.1099
	3.36	23.1329	20.0065	20.5597	24.7445	16.6406	16.1574	18.1505	20.9545	27.2176	21.1155	22.4453	21.0396
	3.36667	22.4798	20.8265	21.7833	24.4511	17.2653	16.8828	18.2609	21.2289	26.9017	21.0415	22.2525	21.3054
	3.37333	21.7736	21.8748	22.9905	23.8317	17.5606	17.7913	18.6781	21.6539	26.8162	21.4168	22.4642	22.0097
	3.38	21.0314	22.9422	23.9281	22.9647	17.4697	18.7444	19.4897	22.3057	27.1383	22.3737	23.1973	23.25
	3.38667	20.2841	23.7842	24.3766	21.9415	17.0108	19.5602	20.7722	23.286	28.0625	24.034	24.5568	25.1195
	3.39333	19.5862	24.1858	24.2308	20.8409	16.2652	20.0759	22.6029	24.7204	29.8028	26.4994	26.649	27.6813
	3.4	19.0205	24.0396	23.5166	19.7311	15.3468	20.1824	25.0276	26.7391	32.555	29.8237	29.5574	30.9457
	3.40667	18.719	23.3617	22.3588	18.6705	14.3669	19.8831	28.0726	29.4541	36.4481	33.996	33.3229	34.8415
	3.41333	18.8495	22.2749	20.9434	17.7016	13.4146	19.2674	31.6991	32.9194	41.5104	38.9108	37.9174	39.2125
	3.42	19.5878	20.955	19.4606	16.8509	12.5631	18.4733	35.8065	37.1022	47.6392	44.364	43.2002	43.8261
	3.42667	21.0433	19.5805	18.0618	16.1265	11.8541	17.6472	40.2288	41.8742	54.5772	50.0639	48.9358	48.3865
	3.43333	23.213	18.2902	16.8367	15.5357	11.2983	16.9118	44.731	47.002	61.9472	55.6577	54.8022	52.5949
	3.44	25.9229	17.1694	15.8189	15.0694	10.8952	16.3303	49.0361	52.1824	69.295	60.7784	60.4208	56.1649
	3.44667	28.8556	16.2454	15.001	14.7247	10.6166	15.905	52.8753	57.0839	76.1525	65.0993	65.4223	58.8756
	3.45333	31.6134	15.5038	14.342	14.5041	10.4174	15.5923	55.9986	61.3915	82.105	68.3613	69.4749	60.6078
	3.46	33.8231	14.9024	13.7913	14.4227	10.2532	15.3272	58.2303	64.8606	86.8563	70.4276	72.3374	61.3481
	3.46667	35.2156	14.3971	13.305	14.4948	10.0853	15.0417	59.4864	67.3391	90.2431	71.2872	73.8764	61.1852
	3.47333	35.6786	13.9525	12.8505	14.7391	9.8861	14.6958	59.7714	68.7881	92.24	71.0486	74.0649	60.2985
	3.48	35.2369	13.5403	12.4187	15.1483	9.64896	14.2781	59.1818	69.2634	92.9529	69.9185	72.9785	58.9244
	3.48667	34.0328	13.147	12.0087	15.6867	9.37978	13.7991	57.8865	68.8971	92.5542	68.1689	70.7752	57.3158
	3.49333	32.2758	12.7743	11.6266	16.285	9.10418	13.2859	56.0943	67.8742	91.2697	66.0976	67.6786	55.7212
	3.5	30.1978	12.4256	11.2795	16.8778	8.84996	12.7744	54.0248	66.3873	89.3283	63.9899	63.9528	54.3551
	3.50667	28.0043	12.107	10.977	17.4178	8.6498	12.2946	51.8868	64.6189	86.9302	62.0848	59.8777	53.3686
	3.51333	25.8615	11.8294	10.735	17.9103	8.55356	11.8697	49.8505	62.7116	84.2313	60.5575	55.7364	52.8542
	3.52	23.8862	11.5991	10.5717	18.4263	8.61587	11.5178	48.0348	60.7648	81.3435	59.5074	51.7895	52.833
	3.52667	22.1405	11.4326	10.5099	19.0829	8.90964	11.2596	46.4977	58.8328	78.3239	58.9561	48.2531	53.2621
	3.53333	20.6381	11.3471	10.5898	20.0257	9.53511	11.1263	45.245	56.926	75.1942	58.8556	45.3079	54.0531
	3.54	19.3617	11.3815	10.8669	21.3846	10.6145	11.1618	44.2458	55.0289	71.954	59.1118	43.0848	55.0836
	3.54667	18.2807	11.583	11.406	23.2624	12.2862	11.4316	43.4322	53.1096	68.5916	59.6003	41.6536	56.2113
	3.55333	17.3587	12.0172	12.3065	25.6958	14.6956	12.0246	42.7245	51.134	65.1015	60.1734	41.0345	57.2918
	3.56	16.5748	12.7828	13.6866	28.6462	17.9775	13.0624	42.0552	49.0721	61.4815	60.6855	41.1979	58.1877
	3.56667	15.9081	13.9956	15.6838	31.9917	22.2001	14.6927	41.349	46.909	57.7525	61.0023	42.058	58.7891
	3.57333	15.3489	15.804	18.4423	35.5379	27.3631	17.0742	40.5586	44.6435	53.9531	61.0192	43.4923	59.0119
	3.58	14.8994	18.3698	22.0921	39.0405	33.3433	20.3727	39.6491	42.2796	50.1388	60.6444	45.3508	58.8002
	3.58667	14.5519	21.8426	26.7122	42.2399	39.8959	24.7139	38.5998	39.841	46.3804	59.8329	47.4634	58.1338
	3.59333	14.2943	26.3292	32.2899	44.886	46.6492	30.1383	37.398	37.3656	42.7445	58.5677	49.6609	57.0117
	3.6	14.1122	31.854	38.6896	46.79	53.1689	36.573	36.0425	34.8935	39.2937	56.8679	51.7955	55.4501
	3.60667	13.9987	38.3266	45.6351	47.8275	58.9905	43.7922	34.5418	32.4627	36.0744	54.7826	53.7241	53.4761
	3.61333	13.9563	45.5076	52.7234	47.9652	63.6919	51.4161	32.9197	30.11	33.1144	52.3776	55.3191	51.1338
	3.62	14.0065	53.0144	59.4688	47.2519	66.9502	58.9604	31.2018	27.8659	30.4193	49.7326	56.4734	48.4734
	3.62667	14.1929	60.3482	65.3641	45.7972	68.5754	65.8669	29.4175	25.7516	27.9779	46.9166	57.0868	45.5752
	3.63333	14.5841	66.9712	69.9484	43.7668	68.5435	71.6175	27.5954	23.7783	25.767	44.0033	57.0831	42.5287
	3.64	15.2791	72.3686	72.8878	41.332	66.9624	75.7827	25.7595	21.9454	23.7577	41.0544	56.4149	39.4234
	3.64667	16.4126	76.1336	74.0115	38.6602	64.053	78.0896	23.9322	20.2456	21.9311	38.1326	55.0742	36.3524
	3.65333	18.1464	78.0178	73.3243	35.9059	60.1136	78.4567	22.1404	18.678	20.274	35.2887	53.1096	33.394
	3.66	20.6584	77.9559	70.985	33.2002	55.477	76.9739	20.4076	17.2358	18.775	32.5711	50.6082	30.614
	3.66667	24.1254	76.0558	67.2745	30.6497	50.4573	73.8835	18.7627	15.921	17.417	30.0117	47.6902	28.061
	3.67333	28.6716	72.5781	62.5509	28.3417	45.3384	69.5226	17.2276	14.7324	16.1942	27.6391	44.4951	25.7646
	3.68	34.3236	67.8742	57.1898	26.3428	40.3533	64.2828	15.821	13.6674	15.1046	25.4695	41.1718	23.7521
	3.68667	40.9719	62.3485	51.5486	24.7038	35.6715	58.5485	14.5506	12.7226	14.1386	23.5174	37.8582	22.0401
	3.69333	48.3357	56.3994	45.9342	23.4456	31.4163	52.6651	13.4215	11.897	13.2944	21.7952	34.6766	20.6259
	3.7	55.9945	50.3809	40.5903	22.5689	27.6492	46.9179	12.4325	11.1797	12.5712	20.3119	31.7317	19.5036
	3.70667	63.4044	44.5853	35.6906	22.0278	24.396	41.5216	11.5806	10.566	11.9623	19.0721	29.0967	18.6446
	3.71333	69.998	39.2339	31.335	21.7397	21.6442	36.6218	10.865	10.0507	11.4695	18.0737	26.8174	18.0136
	3.72	75.2405	34.4635	27.5604	21.6073	19.3598	32.3019	10.2756	9.62489	11.0955	17.3036	24.9116	17.5636
	3.72667	78.725	30.3409	24.3602	21.5206	17.4882	28.5937	9.80495	9.28785	10.8295	16.7447	23.3655	17.2563
	3.73333	80.2239	26.8688	21.6904	21.3996	15.9632	25.4791	9.4408	9.03531	10.6683	16.3608	22.1456	17.053
	3.74	79.7111	24.0061	19.4882	21.1974	14.7259	22.9178	9.17644	8.86465	10.5992	16.1181	21.2003	16.9182
	3.74667	77.3503	21.6811	17.691	20.9114	13.7224	20.8535	9.0051	8.77366	10.6065	15.9818	20.4758	16.8381
	3.75333	73.4536	19.8168	16.2443	20.5631	12.9202	19.2069	8.91293	8.76127	10.682	15.9217	19.9239	16.8019
	3.76	68.4263	18.3463	15.1063	20.198	12.3056	17.9057	8.88873	8.82133	10.8085	15.9185	19.5007	16.8037
	3.76667	62.7163	17.2118	14.2496	19.8637	11.8796	16.8877	8.91779	8.9375	10.9713	15.9586	19.1827	16.8357
	3.77333	56.7411	16.3743	13.6558	19.6137	11.6471	16.1111	8.99657	9.1041	11.1608	16.0299	18.9462	16.8918
	3.78	50.8766	15.7948	13.3094	19.5054	11.6037	15.5468	9.11124	9.31724	11.3849	16.1232	18.7784	16.9626
	3.78667	45.4005	15.4455	13.1858	19.5771	11.7254	15.1805	9.26791	9.57164	11.6637	16.226	18.6658	17.0421
	3.79333	40.4975	15.3005	13.2461	19.8608	11.9627	15.009	9.48302	9.88894	12.044	16.3209	18.5927	17.1349
	3.8	36.2554	15.3233	13.4405	20.3762	12.2472	15.0292	9.79625	10.3123	12.5889	16.3895	18.5399	17.2455
	3.80667	32.6754	15.4697	13.729	21.1562	12.5173	15.2307	10.25	10.9064	13.3568	16.4158	18.496	17.3867
	3.81333	29.7057	15.7012	14.0764	22.247	12.732	15.5829	10.8939	11.734	14.3659	16.3927	18.4408	17.5592
	3.82	27.2717	16.0031	14.4855	23.6844	12.8939	16.044	11.7557	12.824	15.5771	16.3182	18.3695	17.747
	3.82667	25.2825	16.3777	14.9878	25.4585	13.058	16.5726	12.8131	14.1513	16.8785	16.2031	18.277	17.9258
	3.83333	23.677	16.8567	15.6438	27.4886	13.3168	17.1344	13.9917	15.6122	18.128	16.0574	18.1667	18.0624
	3.84	22.4107	17.4959	16.5244	29.6449	13.7805	17.7254	15.1745	17.0462	19.1677	15.8961	18.042	18.1324
	3.84667	21.4765	18.3673	17.7034	31.7593	14.5562	18.3839	16.2358	18.2919	19.8929	15.7347	17.9083	18.1189
	3.85333	20.8702	19.5608	19.258	33.6793	15.7346	19.1888	17.0639	19.2129	20.2673	15.5927	17.7883	18.0156
	3.86	20.5949	21.1608	21.2643	35.2921	17.3876	20.2578	17.5991	19.7455	20.3154	15.4822	17.6847	17.829
	3.86667	20.6344	23.2492	23.7672	36.5382	19.563	21.7329	17.8321	19.892	20.108	15.4007	17.6071	17.5803
	3.87333	20.938	25.8862	26.7837	37.3904	22.2761	23.7606	17.7981	19.7161	19.7419	15.3423	17.5493	17.2929
	3.88	21.4198	29.0834	30.2649	37.8489	25.4947	26.4547	17.559	19.2991	19.3159	15.2908	17.5041	16.9918
	3.88667	21.9776	32.7864	34.0996	37.9206	29.1446	29.8846	17.18	18.7379	18.8988	15.2336	17.4532	16.6986
	3.89333	22.5178	36.873	38.1247	37.6157	33.0995	34.0485	16.7156	18.1057	18.5296	15.1428	17.38	16.4364
	3.9	22.9822	41.1598	42.1262	36.935	37.1718	38.8629	16.2117	17.4604	18.224	15.004	17.2645	16.2148
	3.90667	23.3623	45.4265	45.8823	35.8903	41.1461	44.155	15.6972	16.8339	17.9887	14.8163	17.0998	16.0522
	3.91333	23.7086	49.4378	49.1793	34.5261	44.8005	49.6899	15.1965	16.2468	17.8235	14.5848	16.8943	15.9617
	3.92	24.1269	52.9856	51.8498	32.9208	47.926	55.1783	14.7326	15.7204	17.7406	14.3276	16.6554	15.9855
	3.92667	24.7382	55.8981	53.7667	31.1748	50.3501	60.302	14.3395	15.2898	17.7938	14.0774	16.4072	16.2111
	3.93333	25.6562	58.044	54.8582	29.4004	51.956	64.7543	14.0685	15.0085	18.1076	13.8733	16.1921	16.8053
	3.94	26.9831	59.3212	55.0856	27.6915	52.6707	68.2803	14.0178	14.9781	18.9227	13.7794	16.0733	18.0305
	3.94667	28.7672	59.6563	54.4432	26.1079	52.4793	70.682	14.3442	15.3862	20.6028	13.8929	16.1603	20.1826
	3.95333	31.0253	59.0144	52.9591	24.6818	51.4158	71.8406	15.3094	16.5277	23.5551	14.352	16.6091	23.4744
	3.96	33.7084	57.3996	50.7031	23.4141	49.5561	71.7054	17.2537	18.7694	28.0308	15.324	17.6173	27.8996
	3.96667	36.7069	54.883	47.7994	22.2953	47.0162	70.3059	20.4905	22.4193	33.937	16.9505	19.3686	33.1447
	3.97333	39.8704	51.6062	44.4114	21.3141	43.9551	67.7507	25.1308	27.5407	40.7585	19.2771	21.9436	38.6609
	3.98	43.0024	47.7754	40.7341	20.4806	40.5555	64.2163	30.9587	33.8205	47.692	22.2016	25.243	43.8075
	3.98667	45.8891	43.6218	36.956	19.803	37.0052	59.9355	37.418	40.6031	53.8845	25.457	28.9702	48.0117
	3.99333	48.326	39.3754	33.251	19.2859	33.4883	55.1798	43.7567	47.0781	58.6551	28.679	32.6927	50.8993
	4	50.1427	35.2432	29.7531	18.9117	30.1543	50.217	49.244	52.4954	61.6178	31.4798	35.9649	52.3242
	4.00667	51.2197	31.3687	26.548	18.6503	27.1171	45.2916	53.3345	56.341	62.7031	33.5576	38.435	52.3425
	4.01333	51.4888	27.8562	23.697	18.4492	24.4367	40.609	55.7527	58.3983	62.0893	34.752	39.9021	51.1503
	4.02	50.9522	24.7612	21.2342	18.2465	22.1543	36.3102	56.4886	58.7165	60.1038	35.0385	40.333	49.01
	4.02667	49.6614	22.114	19.1776	18.0051	20.2795	32.4946	55.7302	57.5438	57.1176	34.5057	39.8204	46.2023
	4.03333	47.7177	19.9408	17.5576	17.7068	18.8101	29.2202	53.787	55.2211	53.4987	33.3175	38.5457	42.9788
	4.04	45.2553	18.2511	16.3948	17.3534	17.7138	26.5128	50.9886	52.1077	49.5512	31.6575	36.7066	39.5589
	4.04667	42.4355	17.089	15.7237	16.9735	16.9571	24.3777	47.6579	48.5328	45.5128	29.7005	34.4981	36.1105
	4.05333	39.424	16.5102	15.5858	16.6118	16.4852	22.7995	44.0551	44.7616	41.5479	27.599	32.0902	32.7685
	4.06	36.3752	16.5914	16.0296	16.343	16.2209	21.7411	40.3845	40.9898	37.7657	25.4684	29.6122	29.6301
	4.06667	33.425	17.4578	17.1288	16.2585	16.0897	21.156	36.7901	37.3444	34.239	23.3966	27.1639	26.7651
	4.07333	30.6871	19.2575	18.9807	16.4872	16.008	20.9917	33.3641	33.9087	31.0233	21.4519	24.8227	24.2277
	4.08	28.2538	22.1127	21.6665	17.162	15.9181	21.2034	30.1702	30.7412	28.1637	19.6852	22.644	22.0513
	4.08667	26.2206	26.0343	25.1792	18.387	15.7828	21.7565	27.2571	27.8841	25.7072	18.1427	20.6682	20.2576
	4.09333	24.7219	30.845	29.3628	20.1683	15.6099	22.6345	24.6641	25.3774	23.7123	16.8648	18.9307	18.8713
	4.1	23.9334	36.1331	33.8794	22.3637	15.4288	23.8092	22.4366	23.2734	22.2547	15.9075	17.4551	17.911
	4.10667	24.1019	41.3337	38.2675	24.7069	15.2983	25.2272	20.6199	21.6331	21.4129	15.3211	16.2586	17.4092
	4.11333	25.4474	45.8683	42.0477	26.87	15.2632	26.7792	19.2662	20.5293	21.2898	15.1749	15.354	17.4073
	4.12	28.0577	49.2641	44.8252	28.5474	15.3474	28.2943	18.4407	20.0496	22.0085	15.5557	14.7634	17.976
	4.12667	31.8073	51.2431	46.3746	29.5341	15.5371	29.5738	18.2156	20.2965	23.7059	16.5707	14.5186	19.2089
	4.13333	36.308	51.7386	46.6457	29.7596	15.7765	30.4352	18.6729	21.3787	26.5323	18.3504	14.6673	21.2183
	4.14	40.9991	50.8689	45.7395	29.274	15.9783	30.7526	19.9108	23.4186	30.6493	21.0406	15.2856	24.1348
	4.14667	45.2849	48.8784	43.8673	28.2176	16.0597	30.4753	22.0263	26.532	36.2054	24.8041	16.4745	28.0972
	4.15333	48.6696	46.0656	41.296	26.7729	15.9521	29.6342	25.1209	30.8168	43.3182	29.793	18.3739	33.2173
	4.16	50.8365	42.7422	38.2994	25.1112	15.6253	28.3261	29.2798	36.3493	52.045	36.1457	21.1493	39.5725
	4.16667	51.6701	39.1887	35.1293	23.3734	15.0904	26.6872	34.5616	43.1561	62.3628	43.9516	24.9879	47.179
	4.17333	51.2359	35.6402	31.9885	21.6593	14.3844	24.8623	40.9761	51.1986	74.139	53.2204	30.0815	55.9728
	4.18	49.7154	32.2775	29.0343	20.0364	13.5678	22.9841	48.4766	60.3507	87.1275	63.879	36.595	65.8014
	4.18667	47.3439	29.2237	26.3737	18.5383	12.7083	21.1697	56.9376	70.4103	100.961	75.7259	44.6424	76.408
	4.19333	44.3811	26.5502	24.054	17.182	11.865	19.4995	66.1602	81.0818	115.176	88.4498	54.261	87.4537
	4.2	41.0713	24.2778	22.0741	15.9731	11.0803	18.0253	75.8674	91.994	129.235	101.629	65.3781	98.5327
	4.20667	37.6289	22.3869	20.3994	14.9143	10.3845	16.755	85.729	102.734	142.567	114.755	77.804	109.194
	4.21333	34.2322	20.8262	18.9789	14.0067	9.78871	15.6812	95.3754	112.879	154.623	127.272	91.209	118.982
	4.22	31.0203	19.5283	17.7514	13.2554	9.28892	14.7798	104.429	122.018	164.919	138.617	105.15	127.475
	4.22667	28.0945	18.4174	16.6639	12.6607	8.86895	14.0079	112.528	129.806	173.058	148.268	119.083	134.302
	4.23333	25.5209	17.4335	15.6747	12.2291	8.51585	13.3284	119.379	135.986	178.77	155.793	132.401	139.18
	4.24	23.344	16.5274	14.7547	11.9609	8.20633	12.715	124.764	140.398	181.894	160.887	144.479	141.94
	4.24667	21.5744	15.6705	13.8939	11.8583	7.92778	12.1443	128.539	142.975	182.392	163.388	154.736	142.525
	4.25333	20.201	14.8586	13.1025	11.9286	7.67092	11.6103	130.641	143.71	180.33	163.285	162.665	141.004
	4.26	19.1873	14.0894	12.3822	12.178	7.43164	11.1162	131.067	142.665	175.893	160.716	167.9	137.584
	4.26667	18.4731	13.3761	11.7365	12.6222	7.20299	10.6631	129.874	139.948	169.376	155.937	170.232	132.565
	4.27333	17.9895	12.7196	11.1702	13.2797	6.99071	10.2574	127.172	135.723	161.189	149.311	169.646	126.337
	4.28	17.6566	12.1272	10.6758	14.1878	6.80137	9.89659	123.117	130.207	151.805	141.256	166.307	119.319
	4.28667	17.3907	11.5979	10.2521	15.3978	6.63168	9.5839	117.935	123.672	141.734	132.219	160.548	111.914
	4.29333	17.1269	11.1295	9.88485	16.9845	6.48359	9.31476	111.908	116.444	131.457	122.654	152.824	104.472
	4.3	16.815	10.7144	9.57383	19.0439	6.35942	9.08562	105.356	108.864	121.366	112.965	143.674	97.2464
	4.30667	16.4288	10.3471	9.30703	21.6857	6.25663	8.88875	98.5961	101.254	111.745	103.496	133.658	90.3944
	4.31333	15.9625	10.0263	9.08827	25.0309	6.17902	8.71842	91.9079	93.8786	102.765	94.5024	123.294	83.9806
	4.32	15.4274	9.75322	8.91825	29.1995	6.1336	8.57198	85.5136	86.9111	94.4873	86.1576	113.02	78.016
	4.32667	14.8445	9.53422	8.80176	34.266	6.11906	8.45488	79.5339	80.4405	86.9061	78.5401	103.166	72.4722
	4.33333	14.2362	9.37622	8.7459	40.2772	6.1463	8.36744	74.0097	74.4783	80.0048	71.6587	93.9449	67.3202
	4.34	13.6291	9.28787	8.76297	47.211	6.23238	8.31885	68.9248	69.0012	73.7814	65.4843	85.4641	62.5474
	4.34667	13.0466	9.28851	8.86587	54.9482	6.40033	8.31691	64.2319	63.984	68.2673	59.9605	77.7599	58.1611
	4.35333	12.5009	9.39558	9.08599	63.2835	6.67647	8.37295	59.89	59.4311	63.5117	55.0254	70.8092	54.1789
	4.36	12.0074	9.6325	9.46347	71.9078	7.10703	8.50914	55.9017	55.3875	59.562	50.6222	64.577	50.6151
	4.36667	11.5823	10.0457	10.0606	80.4301	7.74882	8.7492	52.3002	51.9206	56.4238	46.7073	59.0194	47.4633
	4.37333	11.2279	10.689	10.9639	88.421	8.67909	9.12653	49.144	49.0992	54.0293	43.2496	54.0979	44.693
	4.38	10.9424	11.65	12.294	95.4323	10.0069	9.70516	46.4824	46.9501	52.237	40.2117	49.7767	42.2459
	4.38667	10.7289	13.0446	14.2079	101.062	11.865	10.564	44.3343	45.4374	50.8363	37.5586	46.011	40.0401
	4.39333	10.5824	15.0279	16.8955	105	14.4178	11.8194	42.6599	44.4462	49.6025	35.2447	42.7475	37.9939
	4.4	10.5029	17.7891	20.5635	107.062	17.8629	13.6192	41.3576	43.7888	48.3073	33.2209	39.9208	36.0382
	4.40667	10.4873	21.5387	25.4427	107.206	22.4022	16.1453	40.2769	43.2462	46.7758	31.4286	37.4569	34.1236
	4.41333	10.5302	26.5115	31.7567	105.522	28.2381	19.609	39.2565	42.608	44.9059	29.8073	35.276	32.2262
	4.42	10.6306	32.9297	39.6916	102.219	35.5448	24.2434	38.1383	41.705	42.675	28.3049	33.3016	30.3428
	4.42667	10.8025	40.9877	49.3674	97.5716	44.4403	30.2902	36.8192	40.4382	40.1267	26.8815	31.4729	28.4874
	4.43333	11.0756	50.8203	60.8193	91.9043	54.9609	37.9674	35.2434	38.7829	37.3482	25.5184	29.7449	26.6867
	4.44	11.4913	62.4679	73.9361	85.5292	67.0308	47.4398	33.4133	36.7759	34.4552	24.2064	28.1025	24.9688
	4.44667	12.1156	75.8363	88.4656	78.754	80.4309	58.7955	31.3748	34.5002	31.5625	22.9476	26.5383	23.3579
	4.45333	13.0477	90.6919	103.972	71.855	94.801	72.0006	29.2039	32.0666	28.7692	21.7502	25.0565	21.8709
	4.46	14.4073	106.62	119.856	65.0734	109.646	86.871	26.981	29.5853	26.1567	20.6256	23.67	20.5145
	4.46667	16.3551	123.047	135.389	58.6031	124.354	103.07	24.7982	27.1509	23.776	19.5836	22.3842	19.2903
	4.47333	19.0821	139.256	149.765	52.5987	138.231	120.081	22.7268	24.8399	21.6588	18.634	21.2088	18.1965
	4.48	22.8044	154.426	162.182	47.1716	150.559	137.232	20.8175	22.7045	19.8122	17.7752	20.146	17.2267
	4.48667	27.7525	167.713	171.927	42.3922	160.665	153.738	19.1013	20.7795	18.2305	17.0048	19.198	16.3715
	4.49333	34.1594	178.338	178.472	38.2737	167.983	168.763	17.5895	19.0755	16.9008	16.3276	18.3539	15.6274
	4.5	42.2295	185.677	181.518	34.7905	172.11	181.484	16.2905	17.5935	15.8056	15.7361	17.6098	14.9918
	4.50667	52.099	189.353	181.037	31.8853	172.863	191.192	15.1997	16.3263	14.9268	15.2377	16.9681	14.4599
	4.51333	63.804	189.267	177.256	29.4841	170.285	197.355	14.3057	15.2646	14.2511	14.834	16.4243	14.0392
	4.52	77.2476	185.607	170.597	27.493	164.648	199.684	13.5988	14.4027	13.766	14.5283	15.9822	13.7325
	4.52667	92.1636	178.814	161.622	25.831	156.402	198.143	13.06	13.7277	13.459	14.326	15.638	13.5406
	4.53333	108.116	169.497	150.952	24.4273	146.131	192.955	12.6724	13.2333	13.3295	14.2283	15.3984	13.4637
	4.54	124.493	158.36	139.191	23.2349	134.464	184.575	12.4201	12.9097	13.3696	14.2353	15.2591	13.4999
	4.54667	140.552	146.095	126.899	22.2176	122.043	173.617	12.2862	12.7425	13.5693	14.3403	15.2157	13.6403
	4.55333	155.477	133.335	114.564	21.3573	109.445	160.781	12.2507	12.7172	13.9208	14.5302	15.2566	13.8739
	4.56	168.455	120.594	102.58	20.6472	97.1454	146.791	12.2901	12.8203	14.3966	14.7825	15.3588	14.179
	4.56667	178.762	108.27	91.2641	20.0831	85.513	132.338	12.3843	13.0296	14.9689	15.0731	15.4999	14.5264
	4.57333	185.853	96.6436	80.8642	19.6601	74.7999	118.015	12.5134	13.3143	15.5996	15.3713	15.6549	14.8807
	4.58	189.4	85.9206	71.5591	19.3589	65.1592	104.32	12.6536	13.6431	16.2446	15.6447	15.8006	15.2091
	4.58667	189.338	76.2375	63.4646	19.1609	56.6535	91.6225	12.7842	13.978	16.8461	15.8649	15.913	15.4752
	4.59333	185.843	67.6857	56.6287	19.0387	49.281	80.1524	12.8886	14.2871	17.3537	15.9996	15.965	15.6449
	4.6	179.294	60.3202	51.0283	18.9629	42.9943	70.0462	12.9494	14.535	17.7233	16.0324	15.9395	15.6937
	4.60667	170.208	54.1597	46.5699	18.8998	37.7099	61.3357	12.944	14.6895	17.9132	15.9481	15.8226	15.6062
	4.61333	159.186	49.1704	43.0971	18.8213	33.3256	53.9789	12.8593	14.7251	17.9013	15.7437	15.61	15.3799
	4.62	146.852	45.2627	40.4008	18.6992	29.7306	47.869	12.685	14.6266	17.6826	15.4244	15.2977	15.0271
	4.62667	133.805	42.2866	38.2574	18.5206	26.8121	42.8556	12.4185	14.3871	17.2648	14.9994	14.8937	14.567
	4.63333	120.585	40.0526	36.4485	18.2733	24.4571	38.7707	12.0623	14.0138	16.6723	14.4823	14.4201	14.0267
	4.64	107.663	38.3385	34.7845	17.9522	22.5624	35.4314	11.6183	13.523	15.9454	13.9006	13.8907	13.4333
	4.64667	95.4178	36.9207	33.1307	17.5668	21.0312	32.6757	11.1054	12.9308	15.1244	13.2725	13.33	12.8144
	4.65333	84.1466	35.6011	31.411	17.1322	19.7745	30.3572	10.5438	12.2676	14.2541	12.6253	12.7565	12.1972
	4.66	74.0577	34.2319	29.6047	16.6603	18.718	28.3588	9.95434	11.5663	13.3717	11.9798	12.2012	11.6073
	4.66667	65.2773	32.7291	27.727	16.1622	17.8116	26.5986	9.35733	10.8587	12.516	11.3593	11.6869	11.0574
	4.67333	57.8432	31.0679	25.8302	15.6627	17.0153	25.0306	8.77875	10.1731	11.7185	10.7767	11.2272	10.5611
	4.68	51.715	29.2708	23.9719	15.1754	16.3087	23.6197	8.23437	9.53221	10.99	10.2423	10.8359	10.1184
	4.68667	46.7848	27.3864	22.1999	14.7148	15.6775	22.3531	7.73839	8.94696	10.3429	9.76123	10.5138	9.74229
	4.69333	42.8755	25.4893	20.5633	14.2891	15.1136	21.2284	7.29815	8.43027	9.78484	9.33653	10.2581	9.43024
	4.7	39.7876	23.6463	19.0891	13.9039	14.6172	20.2375	6.92181	7.98792	9.3185	8.96653	10.063	9.17977
	4.70667	37.3064	21.9169	17.7915	13.5612	14.1798	19.3761	6.6062	7.62308	8.94594	8.65193	9.91605	8.99291
	4.71333	35.2386	20.3412	16.6685	13.258	13.8	18.6401	6.35051	7.33667	8.66902	8.39219	9.80492	8.87323
	4.72	33.4137	18.9455	15.7125	12.9846	13.4723	18.0167	6.15507	7.12496	8.4954	8.18556	9.72044	8.82911
	4.72667	31.7103	17.7347	14.9116	12.7345	13.1838	17.4896	6.02041	6.9976	8.44375	8.02678	9.65644	8.86881
	4.73333	30.0615	16.7043	14.2451	12.5018	12.9321	17.048	5.94786	6.96708	8.5429	7.92463	9.61201	9.00788
	4.74	28.4456	15.844	13.6971	12.2774	12.7063	16.6767	5.94625	7.06783	8.84931	7.8767	9.59442	9.27083
	4.74667	26.8668	15.1297	13.249	12.0571	12.4981	16.3603	6.0341	7.35814	9.44624	7.89143	9.61788	9.68519
	4.75333	25.3583	14.538	12.8694	11.8389	12.3019	16.0867	6.2496	7.9413	10.4324	7.97595	9.6924	10.2869
	4.76	23.9466	14.0423	12.5396	11.6252	12.109	15.8418	6.65403	8.96275	11.9076	8.14363	9.83388	11.1031
	4.76667	22.6623	13.6106	12.2432	11.414	11.9161	15.6133	7.34376	10.5999	13.9366	8.40597	10.0696	12.1488
	4.77333	21.5248	13.2263	11.9654	11.2145	11.7201	15.3877	8.4481	13.0185	16.502	8.77441	10.4244	13.4143
	4.78	20.5403	12.8638	11.6882	11.0224	11.5181	15.154	10.1016	16.2931	19.5072	9.2622	10.9215	14.8549
	4.78667	19.6979	12.5092	11.4032	10.847	11.3041	14.9016	12.407	20.3676	22.7599	9.87309	11.5761	16.3991
	4.79333	18.9781	12.1523	11.0961	10.686	11.0708	14.6225	15.3873	25.0169	26.015	10.6009	12.3927	17.9422
	4.8	18.3627	11.7825	10.7725	10.5427	10.8185	14.3176	18.9473	29.8938	29.0199	11.4221	13.3523	19.3734
	4.80667	17.8281	11.3947	10.4308	10.4225	10.5457	13.9789	22.8752	34.6016	31.5723	12.2987	14.4097	20.6044
	4.81333	17.3557	10.9946	10.0774	10.3251	10.2538	13.6122	26.8843	38.7714	33.5443	13.1813	15.5003	21.5745
	4.82	16.928	10.5849	9.71791	10.251	9.94579	13.2149	30.6637	42.1408	34.8995	14.0126	16.5531	22.2663
	4.82667	16.5307	10.1752	9.35697	10.2042	9.62625	12.7971	33.9465	44.5775	35.6966	14.7319	17.4874	22.7146
	4.83333	16.1578	9.76786	9.0034	10.1824	9.30318	12.3674	36.5592	46.0711	36.0706	15.3076	18.2415	22.9829
	4.84	15.8026	9.36972	8.66048	10.1901	8.97639	11.9354	38.4323	46.7262	36.2071	15.7248	18.7879	23.1505
	4.84667	15.4553	8.99241	8.33808	10.2343	8.65317	11.5052	39.6048	46.7236	36.3233	15.9847	19.1284	23.3019
	4.85333	15.1148	8.63444	8.0384	10.314	8.33709	11.0842	40.1925	46.294	36.623	16.1204	19.2917	23.5066
	4.86	14.7776	8.30179	7.76694	10.4355	8.03637	10.6805	40.3687	45.682	37.2583	16.1751	19.3387	23.794
	4.86667	14.4432	8.00101	7.5238	10.5991	7.75616	10.3027	40.3314	45.1226	38.2959	16.1984	19.3282	24.1503
	4.87333	14.1094	7.73068	7.30963	10.8036	7.4968	9.95724	40.2685	44.7981	39.6846	16.234	19.3201	24.5184
	4.88	13.7681	7.49371	7.12988	11.058	7.26572	9.64155	40.3182	44.807	41.2766	16.3091	19.3524	24.8252
	4.88667	13.4191	7.29548	6.9866	11.3657	7.06226	9.35859	40.5505	45.1509	42.8406	16.4248	19.4348	24.9824
	4.89333	13.0672	7.13522	6.87731	11.7342	6.88814	9.11759	40.9514	45.7315	44.1243	16.5663	19.5483	24.9182
	4.9	12.7208	7.01132	6.80253	12.1674	6.74239	8.91718	41.4256	46.3719	44.9032	16.6957	19.6503	24.5895
	4.90667	12.3802	6.92694	6.75828	12.6673	6.62846	8.76316	41.8341	46.8548	45.0186	16.7675	19.6861	23.9859
	4.91333	12.0534	6.8757	6.74936	13.2338	6.545	8.64818	42.0091	46.9776	44.4103	16.7419	19.6058	23.1319
	4.92	11.7479	6.85916	6.77076	13.8652	6.49208	8.57095	41.8082	46.5922	43.1075	16.5822	19.371	22.0801
	4.92667	11.4682	6.87956	6.82377	14.5487	6.46942	8.52815	41.1359	45.6172	41.2056	16.2797	18.9657	20.9003
	4.93333	11.2172	6.93375	6.90746	15.2627	6.46951	8.52023	39.9586	44.0565	38.8644	15.8387	18.4013	19.6691
	4.94	11.0051	7.0218	7.02828	15.9773	6.49086	8.53839	38.3075	41.9881	36.2592	15.287	17.7083	18.458
	4.94667	10.8278	7.14578	7.1955	16.6559	6.53215	8.58033	36.2706	39.5343	33.5574	14.6627	16.925	17.3236
	4.95333	10.6866	7.31602	7.43485	17.262	6.58633	8.63823	33.967	36.8442	30.9091	14.0086	16.1064	16.3123
	4.96	10.581	7.55251	7.76879	17.7698	6.64869	8.70711	31.5271	34.07	28.4259	13.3698	15.3017	15.4548
	4.96667	10.5107	7.88217	8.24045	18.1632	6.71635	8.79346	29.0798	31.3482	26.1878	12.7834	14.5546	14.7668
	4.97333	10.4742	8.34774	8.90067	18.4399	6.78692	8.89989	26.7367	28.7881	24.2418	12.2688	13.8943	14.2599
	4.98	10.4693	9.01542	9.80741	18.6237	6.85874	9.03454	24.5831	26.4641	22.615	11.8476	13.3444	13.9445
	4.98667	10.495	9.95857	11.0008	18.7372	6.93605	9.21586	22.676	24.4232	21.3359	11.5286	12.9212	13.8266
	4.99333	10.5532	11.2464	12.4891	18.8129	7.02014	9.45481	21.0496	22.6969	20.437	11.3113	12.6351	13.9248
	5	10.6495	12.9197	14.2387	18.8775	7.11877	9.76517	19.7249	21.3072	19.9733	11.1971	12.4916	14.2474
	5.00667	10.7926	14.9672	16.1503	18.9472	7.23468	10.1561	18.7117	20.278	20.0099	11.1856	12.4985	14.8053
	5.01333	10.9975	17.3045	18.0861	19.0297	7.37656	10.6291	18.0272	19.6576	20.6228	11.2811	12.6584	15.5951
	5.02	11.2862	19.7814	19.8962	19.1114	7.55106	11.1689	17.6971	19.5078	21.8621	11.4877	12.9771	16.5829
	5.02667	11.68	22.2042	21.4296	19.1772	7.76085	11.7478	17.7688	19.8933	23.7119	11.8131	13.4532	17.7104
	5.03333	12.2043	24.3673	22.5728	19.2104	8.00442	12.3269	18.2821	20.8753	26.0799	12.2539	14.0814	18.8923
	5.04	12.8731	26.1018	23.2669	19.1925	8.27498	12.8643	19.2627	22.4541	28.7814	12.805	14.8374	20.0229
	5.04667	13.687	27.2976	23.501	19.1179	8.55872	13.3223	20.6939	24.5651	31.5617	13.4389	15.6804	20.999
	5.05333	14.6194	27.9033	23.3172	18.986	8.83892	13.6672	22.5015	27.0549	34.1416	14.1181	16.5507	21.7353
	5.06	15.613	27.9413	22.7921	18.8033	9.09458	13.8811	24.5454	29.7011	36.2572	14.7946	17.37	22.1706
	5.06667	16.5974	27.4783	22.0243	18.5793	9.30905	13.9649	26.6313	32.2443	37.7033	15.403	18.0712	22.2877
	5.07333	17.4913	26.6209	21.1218	18.3345	9.46439	13.9271	28.5477	34.4197	38.376	15.8949	18.5914	22.1083
	5.08	18.2315	25.4871	20.1998	18.0765	9.55608	13.788	30.1009	36.0168	38.2527	16.2292	18.8855	21.6809
	5.08667	18.7736	24.2086	19.3649	17.8176	9.58669	13.5741	31.1359	36.8959	37.3977	16.3845	18.9369	21.0677
	5.09333	19.1157	22.9054	18.7174	17.5612	9.56077	13.3208	31.5708	37.0144	35.9408	16.3664	18.7604	20.3509
	5.1	19.318	21.6971	18.3496	17.3194	9.4938	13.0625	31.392	36.4088	34.0434	16.1954	18.3894	19.6049
	5.10667	19.5166	20.6894	18.3238	17.0879	9.39655	12.8298	30.6536	35.179	31.8776	15.9023	17.8815	18.8938
	5.11333	19.9345	19.9805	18.6687	16.8795	9.29383	12.6598	29.4582	33.4683	29.6127	15.5322	17.2904	18.2629
	5.12	20.8498	19.6531	19.3655	16.7042	9.20332	12.5748	27.9319	31.4418	27.3868	15.1295	16.6768	17.7492
	5.12667	22.5116	19.7562	20.3497	16.5761	9.14028	12.5996	26.211	29.2572	25.3105	14.7328	16.0928	17.3666
	5.13333	25.0286	20.3082	21.5027	16.5048	9.11667	12.7366	24.4235	27.0616	23.4629	14.372	15.5806	17.1209
	5.14	28.322	21.2703	22.6835	16.5122	9.14342	12.9776	22.6752	24.9663	21.9011	14.0741	15.1724	17.0063
	5.14667	32.123	22.5463	23.7343	16.6115	9.21976	13.2963	21.0524	23.0509	20.6522	13.8541	14.8898	17.0053
	5.15333	36.0709	23.9843	24.5209	16.8202	9.34354	13.6615	19.612	21.3768	19.7163	13.7207	14.7378	17.0919
	5.16	39.8205	25.406	24.9539	17.1474	9.50083	14.0299	18.3903	19.9665	19.0776	13.6746	14.7141	17.2337
	5.16667	43.1316	26.6319	24.9891	17.5926	9.67998	14.3685	17.398	18.8303	18.7021	13.7099	14.8043	17.4033
	5.17333	45.8884	27.5169	24.6431	18.1483	9.86941	14.6373	16.6292	17.9546	18.5368	13.8182	14.9853	17.5758
	5.18	48.0865	27.9586	23.9625	18.8	10.0609	14.8192	16.0683	17.3151	18.5151	13.9826	15.241	17.7345
	5.18667	49.7956	27.9149	23.0286	19.5135	10.244	14.9055	15.684	16.8742	18.5741	14.1905	15.548	17.8598
	5.19333	51.1009	27.4088	21.9262	20.2551	10.4076	14.9056	15.4385	16.593	18.649	14.4203	15.8834	17.9494
	5.2	52.0731	26.5068	20.7423	20.984	10.5461	14.8277	15.2911	16.4138	18.6846	14.659	16.2257	18.0064
	5.20667	52.7384	25.2967	19.5489	21.6553	10.657	14.6871	15.2	16.2908	18.6491	14.8917	16.5663	18.0283
	5.21333	53.0804	23.8835	18.3995	22.2316	10.7379	14.4952	15.1165	16.1764	18.5282	15.1046	16.8903	18.0154
	5.22	53.0543	22.371	17.3325	22.6793	10.7806	14.262	15.0172	16.038	18.3323	15.2843	17.1879	17.9665
	5.22667	52.6064	20.8481	16.3718	22.9685	10.778	13.9936	14.8794	15.8584	18.0838	15.4278	17.4427	17.8711
	5.23333	51.694	19.3817	15.5308	23.0953	10.729	13.6963	14.7038	15.6392	17.8098	15.5202	17.6395	17.7145
	5.24	50.3122	18.0242	14.8207	23.0632	10.6282	13.3773	14.5011	15.39	17.5338	15.5552	17.7631	17.4898
	5.24667	48.4869	16.8098	14.2565	22.8971	10.4813	13.0422	14.2819	15.1271	17.2751	15.5254	17.7942	17.1963
	5.25333	46.2895	15.7651	13.8615	22.6295	10.2888	12.6994	14.0671	14.869	17.0377	15.4246	17.7218	16.83
	5.26	43.8113	14.9071	13.6688	22.3052	10.0613	12.3661	13.8625	14.6298	16.8116	15.2524	17.5326	16.4017
	5.26667	41.1612	14.2566	13.7251	21.9611	9.81122	12.0618	13.6735	14.4148	16.5823	15.0072	17.2322	15.9242
	5.27333	38.4504	13.8351	14.0693	21.6389	9.55047	11.8056	13.4917	14.2134	16.3234	14.6959	16.8352	15.4182
	5.28	35.7777	13.6865	14.7184	21.367	9.29802	11.6207	13.3044	14.0074	16.0184	14.3264	16.3538	14.902
	5.28667	33.2197	13.8477	15.6687	21.1633	9.07285	11.5314	13.089	13.7787	15.6636	13.9135	15.8128	14.4037
	5.29333	30.836	14.3615	16.8695	21.0245	8.88822	11.5559	12.8387	13.5112	15.2537	13.4784	15.2444	13.9316
	5.3	28.6729	15.2529	18.2277	20.9399	8.76141	11.6979	12.5401	13.1925	14.7991	13.0334	14.6732	13.5004
	5.30667	26.7565	16.5104	19.6098	20.8804	8.70209	11.9584	12.19	12.8218	14.3202	12.5964	14.127	13.1113
	5.31333	25.0988	18.0721	20.8726	20.8191	8.71351	12.3143	11.8023	12.4116	13.8352	12.1852	13.6223	12.7667
	5.32	23.7124	19.8257	21.8865	20.7203	8.79362	12.7291	11.392	11.976	13.362	11.806	13.1696	12.4638
	5.32667	22.6064	21.6177	22.5522	20.5595	8.93163	13.1643	10.9802	11.5386	12.9181	11.4635	12.7715	12.1947
	5.33333	21.7983	23.2736	22.8217	20.3253	9.11227	13.5734	10.5851	11.1186	12.515	11.1621	12.4317	11.9578
	5.34	21.2974	24.6366	22.6919	20.0217	9.31806	13.9157	10.2292	10.7387	12.1586	10.8968	12.1416	11.7432
	5.34667	21.1158	25.581	22.2103	19.6576	9.52783	14.1639	9.91878	10.4077	11.8567	10.6633	11.8941	11.5528
	5.35333	21.24	26.049	21.4584	19.2507	9.72689	14.3068	9.66569	10.1338	11.6145	10.4648	11.6814	11.3861
	5.36	21.6355	26.0333	20.5254	18.8265	9.91502	14.3504	9.46978	9.92915	11.434	10.2958	11.5016	11.2488
	5.36667	22.2382	25.5827	19.5032	18.4018	10.0866	14.3184	9.32886	9.79177	11.3171	10.148	11.3467	11.1425
	5.37333	22.9564	24.783	18.4736	17.995	10.245	14.244	9.23551	9.72445	11.2685	10.0211	11.2171	11.0736
	5.38	23.6916	23.7398	17.5021	17.614	10.4125	14.1668	9.18676	9.72828	11.2935	9.91758	11.1113	11.0501
	5.38667	24.3321	22.5604	16.6332	17.2623	10.6069	14.1309	9.18276	9.80172	11.3884	9.83764	11.0365	11.0724
	5.39333	24.7974	21.3417	15.89	16.9352	10.8512	14.179	9.22112	9.94384	11.5501	9.78804	10.9912	11.1395
	5.4	25.0403	20.1631	15.2804	16.6278	11.1622	14.34	9.30422	10.1525	11.7653	9.76526	10.9831	11.2516
	5.40667	25.0492	19.0786	14.8047	16.3256	11.538	14.6417	9.43616	10.4275	12.0226	9.77894	11.0182	11.4026
	5.41333	24.8525	18.1221	14.4441	16.0234	11.9716	15.0824	9.61516	10.7551	12.3041	9.83109	11.1003	11.5847
	5.42	24.5061	17.3077	14.18	15.71	12.4391	15.6457	9.84594	11.1276	12.5938	9.92638	11.227	11.7878
	5.42667	24.0836	16.6319	13.9892	15.3888	12.9105	16.2899	10.1168	11.528	12.8757	10.0615	11.3952	12.0044
	5.43333	23.6565	16.0754	13.8537	15.0679	13.3367	16.9606	10.4246	11.9362	13.1338	10.2336	11.6035	12.2215
	5.44	23.2834	15.6214	13.7596	14.7577	13.6788	17.5869	10.7577	12.3366	13.3596	10.4435	11.8473	12.4375
	5.44667	23.0001	15.2527	13.6919	14.4628	13.9027	18.1003	11.1003	12.7079	13.5497	10.6876	12.1118	12.6447
	5.45333	22.8258	14.9503	13.6449	14.1919	13.9841	18.448	11.4378	13.0369	13.7007	10.9598	12.3967	12.8475
	5.46	22.7425	14.7013	13.6155	13.9496	13.9152	18.5986	11.7514	13.3103	13.8107	11.2543	12.6909	13.0383
	5.46667	22.7155	14.5004	13.6013	13.7423	13.712	18.5461	12.0243	13.5221	13.8837	11.5687	12.9844	13.2212
	5.47333	22.7041	14.3517	13.5977	13.5743	13.3945	18.3097	12.25	13.6674	13.9194	11.8963	13.2755	13.4076
	5.48	22.6777	14.2522	13.6011	13.4396	12.9928	17.9249	12.4219	13.7491	13.9212	12.2408	13.5633	13.603
	5.48667	22.6045	14.2033	13.5999	13.3345	12.5451	17.4394	12.5356	13.7691	13.8893	12.6	13.8496	13.816
	5.49333	22.4761	14.1973	13.5829	13.2528	12.0827	16.8979	12.5915	13.7291	13.8247	12.9732	14.1383	14.0611
	5.5	22.2992	14.2185	13.5418	13.1915	11.6281	16.3407	12.5891	13.6362	13.7263	13.3685	14.4346	14.3414
	5.50667	22.0951	14.2467	13.4627	13.1537	11.2077	15.7974	12.5347	13.5018	13.5957	13.793	14.7539	14.6674
	5.51333	21.894	14.2613	13.3386	13.1418	10.8355	15.2837	12.4386	13.3283	13.4383	14.2603	15.1064	15.049
	5.52	21.7215	14.2437	13.1646	13.1528	10.5165	14.8048	12.3059	13.1202	13.2508	14.7732	15.5032	15.4864
	5.52667	21.5888	14.1806	12.9474	13.1969	10.2539	14.3628	12.1415	12.8887	13.041	15.343	15.9578	15.9794
	5.53333	21.5009	14.0606	12.6884	13.271	10.0417	13.9594	11.9555	12.6358	12.8119	15.9781	16.479	16.5232
	5.54	21.4518	13.8804	12.395	13.3769	9.87866	13.5852	11.7566	12.3708	12.5697	16.6747	17.0617	17.116
	5.54667	21.4248	13.6502	12.0827	13.5075	9.75535	13.2423	11.5482	12.1002	12.3201	17.4349	17.7074	17.7399
	5.55333	21.3992	13.378	11.7709	13.6615	9.66543	12.9232	11.3403	11.8267	12.0701	18.2508	18.4143	18.3931
	5.56	21.3581	13.0791	11.4704	13.83	9.59875	12.6266	11.1325	11.5562	11.8284	19.1156	19.1686	19.0636
	5.56667	21.2902	12.758	11.1902	14.01	9.55067	12.3553	10.9296	11.2951	11.6011	20.0113	19.9581	19.7362
	5.57333	21.1839	12.4321	10.9521	14.1899	9.51702	12.1129	10.7302	11.0455	11.3934	20.9211	20.7728	20.403
	5.58	21.0367	12.107	10.7662	14.3669	9.49345	11.9076	10.5376	10.8069	11.207	21.8288	21.5941	21.0558
	5.58667	20.8504	11.796	10.638	14.5376	9.47502	11.7386	10.3503	10.5833	11.0372	22.7182	22.4074	21.68
	5.59333	20.6266	11.518	10.5718	14.7051	9.46247	11.6117	10.1685	10.3692	10.8842	23.571	23.2058	22.2714
	5.6	20.3707	11.2764	10.5618	14.8651	9.45032	11.5251	9.99246	10.1693	10.7477	24.3734	23.9773	22.8175
	5.60667	20.0953	11.0863	10.602	15.0175	9.44238	11.4851	9.82047	9.98109	10.6221	25.1148	24.7127	23.3094
	5.61333	19.8012	10.9547	10.6881	15.1661	9.43893	11.485	9.65333	9.80355	10.5071	25.7869	25.403	23.7344
	5.62	19.5016	10.8809	10.8088	15.3104	9.43965	11.5254	9.4964	9.63582	10.406	26.3759	26.0355	24.0833
	5.62667	19.2187	10.8598	10.9576	15.4475	9.44736	11.598	9.3432	9.47873	10.3158	26.8743	26.5984	24.3457
	5.63333	18.959	10.8969	11.1273	15.5755	9.45936	11.6952	9.1996	9.33564	10.2347	27.2788	27.0805	24.5126
	5.64	18.7409	10.9859	11.3166	15.6985	9.47364	11.8145	9.06526	9.20233	10.1667	27.5714	27.4683	24.5758
	5.64667	18.576	11.1203	11.5241	15.8098	9.4958	11.9525	8.94081	9.08309	10.1122	27.751	27.7501	24.528
	5.65333	18.4701	11.2947	11.741	15.9106	9.52729	12.1007	8.82915	8.97612	10.0664	27.811	27.9185	24.3745
	5.66	18.4199	11.5087	11.9598	16.0026	9.57219	12.2624	8.73091	8.88823	10.0327	27.7455	27.966	24.1189
	5.66667	18.4154	11.7621	12.1668	16.0834	9.6323	12.4377	8.64449	8.81738	10.0102	27.5551	27.8891	23.7677
	5.67333	18.4481	12.0523	12.3492	16.1596	9.71544	12.6281	8.57308	8.7673	9.99962	27.2465	27.6902	23.3351
	5.68	18.503	12.3797	12.4971	16.2284	9.82559	12.8377	8.51825	8.73147	10.0011	26.8267	27.3744	22.837
	5.68667	18.5724	12.7278	12.5969	16.2914	9.96651	13.0709	8.4816	8.71461	10.0147	26.3078	26.9506	22.2811
	5.69333	18.652	13.0795	12.6519	16.3609	10.1414	13.3283	8.4588	8.72042	10.0362	25.7042	26.4303	21.6858
	5.7	18.7447	13.412	12.6709	16.4351	10.3536	13.6158	8.45005	8.74343	10.0652	25.027	25.8252	21.067
	5.70667	18.8505	13.7048	12.6735	16.5217	10.5974	13.9422	8.46109	8.77441	10.1018	24.2953	25.1527	20.4373
	5.71333	18.9717	13.9359	12.6725	16.6269	10.8794	14.3152	8.48457	8.81463	10.146	23.5207	24.4291	19.8033
	5.72	19.1006	14.1013	12.6797	16.7586	11.1949	14.7442	8.51783	8.86185	10.1956	22.7218	23.6678	19.1832
	5.72667	19.2329	14.2057	12.7073	16.921	11.5492	15.2302	8.55183	8.90647	10.255	21.9114	22.8871	18.5845
	5.73333	19.3589	14.2609	12.758	17.115	11.9452	15.7752	8.58897	8.94498	10.3273	21.1036	22.0973	18.0125
	5.74	19.4687	14.2883	12.8271	17.3446	12.3794	16.3786	8.63144	8.98207	10.4263	20.3099	21.3169	17.4719
	5.74667	19.5593	14.3096	12.908	17.6097	12.8465	17.0247	8.67892	9.01757	10.5641	19.539	20.5578	16.9688
	5.75333	19.6346	14.338	12.9943	17.9085	13.3454	17.6945	8.73757	9.05882	10.7624	18.8054	19.8331	16.5094
	5.76	19.6947	14.386	13.0788	18.2389	13.8624	18.3702	8.82206	9.11498	11.0318	18.1136	19.1474	16.0973
	5.76667	19.7373	14.4537	13.1611	18.6025	14.3888	19.0236	8.94767	9.2023	11.3842	17.4719	18.5117	15.7314
	5.77333	19.7737	14.5297	13.2393	18.9952	14.9037	19.6354	9.12041	9.32187	11.8178	16.8937	17.9342	15.408
	5.78	19.806	14.6088	13.322	19.4131	15.3999	20.1949	9.34137	9.47841	12.3209	16.3756	17.4179	15.1266
	5.78667	19.8333	14.6853	13.4171	19.8521	15.8546	20.6895	9.60669	9.66681	12.8631	15.9236	16.9589	14.8798
	5.79333	19.852	14.7555	13.5293	20.2979	16.2596	21.1144	9.89878	9.87049	13.3966	15.5377	16.5574	14.663
	5.8	19.8615	14.8214	13.6671	20.7533	16.6144	21.4713	10.1943	10.0647	13.8728	15.2119	16.2024	14.4691
	5.80667	19.8599	14.8898	13.8354	21.2077	16.9216	21.7763	10.4632	10.2249	14.2449	14.9367	15.8852	14.299
	5.81333	19.8439	14.9667	14.029	21.6591	17.1907	22.0429	10.6781	10.3349	14.4817	14.7106	15.6039	14.1554
	5.82	19.8155	15.0671	14.2485	22.1118	17.431	22.2923	10.8176	10.3844	14.5687	14.525	15.3573	14.038
	5.82667	19.7747	15.1937	14.4889	22.5654	17.6609	22.5421	10.8771	10.371	14.5086	14.3801	15.1381	13.9496
	5.83333	19.7329	15.3506	14.7443	23.0268	17.8939	22.8061	10.858	10.3072	14.3327	14.2707	14.9562	13.8939
	5.84	19.6992	15.5326	15.0081	23.4986	18.1409	23.1067	10.778	10.2122	14.0786	14.1995	14.8134	13.8646
	5.84667	19.6865	15.7357	15.2776	23.9882	18.4214	23.4553	10.6518	10.1029	13.7841	14.1686	14.7087	13.858
	5.85333	19.7107	15.9486	15.5452	24.5025	18.737	23.8588	10.5059	10.0044	13.4909	14.1793	14.6428	13.8712
	5.86	19.7763	16.1723	15.8148	25.048	19.0964	24.3183	10.3584	9.93616	13.2152	14.2221	14.6112	13.8972
	5.86667	19.8919	16.3991	16.0865	25.6205	19.494	24.84	10.2255	9.90081	12.9708	14.299	14.6063	13.9268
	5.87333	20.055	16.6233	16.3612	26.219	19.9306	25.4209	10.1134	9.90252	12.7563	14.3936	14.6251	13.9563
	5.88	20.2593	16.8475	16.6501	26.8343	20.4044	26.0609	10.0248	9.92773	12.571	14.4982	14.6566	13.9859
	5.88667	20.4992	17.074	16.9562	27.4499	20.9119	26.7585	9.94893	9.96687	12.4002	14.6018	14.6942	14.0195
	5.89333	20.764	17.305	17.2844	28.0482	21.4392	27.5086	9.87687	10.0036	12.2447	14.6978	14.7388	14.0551
	5.9	21.0439	17.5449	17.6402	28.6074	21.9794	28.3063	9.79911	10.0265	12.1096	14.7818	14.7904	14.0957
	5.90667	21.3419	17.7911	18.0163	29.1025	22.5231	29.1312	9.70924	10.0343	12.0104	14.8484	14.8442	14.1529
	5.91333	21.6545	18.0395	18.4026	29.5092	23.0604	29.9632	9.6114	10.0326	11.9672	14.8981	14.9054	14.2303
	5.92	21.9774	18.2895	18.7854	29.8015	23.574	30.7742	9.51522	10.0432	12.0016	14.9372	14.9804	14.3275
	5.92667	22.3048	18.5282	19.1508	29.9679	24.0479	31.5285	9.43864	10.096	12.1334	14.9698	15.0701	14.446
	5.93333	22.6213	18.7412	19.4825	30	24.4605	32.1935	9.40969	10.221	12.374	15.0006	15.1873	14.5862
	5.94	22.9019	18.9158	19.7587	29.8895	24.7936	32.736	9.45804	10.4538	12.7275	15.0351	15.3337	14.7422
	5.94667	23.1259	19.0347	19.9606	29.6373	25.03	33.1279	9.60381	10.8212	13.1758	15.0761	15.5132	14.9015
	5.95333	23.2619	19.0858	20.0735	29.2513	25.147	33.3476	9.86653	11.3353	13.6907	15.1241	15.7255	15.046
	5.96	23.2984	19.0616	20.0893	28.7408	25.1356	33.3782	10.2542	11.9917	14.2333	15.1803	15.9646	15.1721
	5.96667	23.2329	18.9541	20.0026	28.1246	24.9892	33.2176	10.7588	12.7566	14.7518	15.2392	16.2301	15.2727
	5.97333	23.0734	18.7651	19.8164	27.4208	24.7065	32.8655	11.3643	13.5832	15.2078	15.297	16.5165	15.3519
	5.98	22.8379	18.506	19.5466	26.6641	24.2993	32.3297	12.033	14.4179	15.5714	15.354	16.8106	15.4213
	5.98667	22.5468	18.1839	19.2085	25.8768	23.7752	31.6249	12.7191	15.1994	15.8294	15.4153	17.1176	15.491
	5.99333	22.2278	17.8097	18.8311	25.0823	23.1555	30.7801	13.375	15.8788	15.9803	15.4898	17.4352	15.5721
	6	21.9048	17.4085	18.4369	24.3027	22.4596	29.8194	13.966	16.4184	16.0431	15.5915	17.7665	15.6722
	6.00667	21.5966	17.0072	18.0594	23.5636	21.7069	28.7817	14.4577	16.8078	16.0433	15.7328	18.1146	15.7915
	6.01333	21.3155	16.6253	17.7193	22.8796	20.9247	27.6977	14.839	17.052	16.0067	15.92	18.477	15.9251
	6.02	21.0719	16.2939	17.4434	22.2721	20.1399	26.6042	15.1061	17.1699	15.9569	16.1526	18.8503	16.0647
	6.02667	20.8792	16.0429	17.2504	21.7533	19.3698	25.5267	15.2695	17.1854	15.9097	16.4287	19.2238	16.2104
	6.03333	20.7395	15.9016	17.1522	21.331	18.6377	24.4829	15.3468	17.119	15.8729	16.7353	19.5935	16.3614
	6.04	20.6542	15.8851	17.1544	21.0187	17.9546	23.4934	15.356	16.9954	15.8613	17.0599	19.9555	16.527
	6.04667	20.6151	16.0037	17.2534	20.8246	17.3331	22.5772	15.3147	16.8362	15.8802	17.4008	20.3217	16.7298
	6.05333	20.6024	16.255	17.4245	20.7584	16.7825	21.7364	15.2452	16.6665	15.9493	17.7655	20.7158	16.9903
	6.06	20.5895	16.6243	17.6392	20.8218	16.3036	20.9787	15.1742	16.5147	16.0949	18.1705	21.165	17.3359
	6.06667	20.548	17.0812	17.8505	21.0223	15.8953	20.3088	15.135	16.4235	16.3419	18.6435	21.7041	17.7934
	6.07333	20.4659	17.5854	18.0131	21.3712	15.5572	19.7272	15.1607	16.4263	16.7212	19.2158	22.3702	18.3807
	6.08	20.3346	18.0774	18.09	21.8757	15.2752	19.2377	15.2929	16.5656	17.255	19.9242	23.1975	19.1129
	6.08667	20.1654	18.5012	18.056	22.532	15.0429	18.8355	15.5738	16.8766	17.9542	20.8021	24.2109	20.0005
	6.09333	19.97	18.8054	17.9145	23.338	14.8603	18.5199	16.027	17.3762	18.8276	21.8719	25.4257	21.0404
	6.1	19.7731	18.9597	17.6878	24.2777	14.7219	18.2882	16.663	18.0669	19.8618	23.1489	26.8332	22.2091
	6.10667	19.5931	18.955	17.4291	25.3284	14.6271	18.1427	17.4665	18.9334	21.0385	24.626	28.4152	23.4837
	6.11333	19.4498	18.8022	17.2076	26.4439	14.5834	18.1045	18.401	19.9343	22.3315	26.2678	30.1198	24.8203
	6.12	19.3577	18.5495	17.0979	27.5767	14.6092	18.1967	19.4188	21.0239	23.7035	28.0219	31.8768	26.154
	6.12667	19.3332	18.2671	17.1677	28.6707	14.7245	18.4521	20.4602	22.1482	25.1064	29.8124	33.5918	27.4209
	6.13333	19.4053	18.0462	17.4547	29.6661	14.9663	18.9101	21.4622	23.2487	26.4827	31.5403	35.17	28.5509
	6.14	19.6183	17.977	17.9868	30.5162	15.3731	19.6254	22.3629	24.2646	27.7652	33.1135	36.5135	29.4844
	6.14667	20.0222	18.1526	18.747	31.1733	15.985	20.6414	23.111	25.1416	28.8937	34.4371	37.5438	30.1782
	6.15333	20.6695	18.6369	19.6899	31.6075	16.8503	21.987	23.67	25.8339	29.8138	35.4355	38.1973	30.6067
	6.16	21.6143	19.4661	20.7499	31.8028	17.9975	23.6812	24.009	26.3072	30.4787	36.0621	38.4541	30.76
	6.16667	22.8945	20.6303	21.8518	31.7603	19.4404	25.7107	24.127	26.5527	30.8687	36.2969	38.3198	30.6458
	6.17333	24.5138	22.0576	22.9265	31.4978	21.1673	28.0209	24.0312	26.5748	30.9841	36.1525	37.83	30.2897
	6.18	26.4377	23.6398	23.9031	31.0378	23.1387	30.5353	23.757	26.4016	30.844	35.6708	37.0443	29.7292
	6.18667	28.5799	25.2373	24.734	30.4252	25.2857	33.1311	23.3482	26.0662	30.4705	34.9071	36.0373	29.0086
	6.19333	30.8189	26.7148	25.3845	29.713	27.5021	35.6707	22.8408	25.6045	29.8898	33.9313	34.8818	28.179
	6.2	33.01	27.949	25.8429	28.9519	29.6621	38.0045	22.2737	25.0502	29.1271	32.8157	33.6567	27.2917
	6.20667	35.0104	28.8541	26.1056	28.186	31.6356	39.9917	21.681	24.4213	28.2234	31.6291	32.4249	26.3958
	6.21333	36.6888	29.3904	26.1877	27.4525	33.2978	41.5202	21.0686	23.732	27.2067	30.4453	31.2478	25.5279
	6.22	37.9658	29.5536	26.113	26.7787	34.544	42.5078	20.4449	22.9843	26.1247	29.3233	30.161	24.7153
	6.22667	38.7979	29.3842	25.8981	26.1811	35.3039	42.9184	19.8061	22.1965	25.0237	28.2979	29.1836	23.9614
	6.23333	39.183	28.9498	25.5601	25.6631	35.5561	42.7581	19.1615	21.3778	23.9538	27.3822	28.3166	23.2638
	6.24	39.146	28.3315	25.1015	25.2309	35.3188	42.0647	18.523	20.5614	22.9517	26.5829	27.5405	22.6097
	6.24667	38.7219	27.603	24.518	24.8838	34.6432	40.9143	17.902	19.7697	22.0303	25.883	26.8377	21.9934
	6.25333	37.9636	26.8189	23.8159	24.6247	33.6079	39.4013	17.3097	19.0195	21.1938	25.2619	26.1903	21.4126
	6.26	36.92	26.0163	23.0072	24.4521	32.3045	37.6319	16.7557	18.327	20.438	24.699	25.593	20.8654
	6.26667	35.645	25.2008	22.1123	24.3644	30.8261	35.7104	16.2418	17.6899	19.7421	24.1912	25.0447	20.3556
	6.27333	34.2066	24.3641	21.1683	24.37	29.2508	33.7378	15.7646	17.1009	19.0925	23.7397	24.556	19.8967
	6.28	32.6747	23.4864	20.2204	24.4671	27.6596	31.8025	15.3232	16.5548	18.4785	23.344	24.142	19.507
	6.28667	31.1178	22.5659	19.3061	24.6538	26.111	29.9655	14.9078	16.0455	17.8962	23.0271	23.825	19.2118
	6.29333	29.593	21.6191	18.4638	24.9293	24.6572	28.2727	14.5221	15.5711	17.3361	22.8268	23.6384	19.044
	6.3	28.1538	20.6711	17.7213	25.2924	23.3218	26.7564	14.1647	15.132	16.8091	22.7774	23.6306	19.0586
	6.30667	26.8497	19.7568	17.1095	25.7602	22.125	25.4337	13.839	14.7313	16.3153	22.9386	23.854	19.3053
	6.31333	25.7143	18.9056	16.6516	26.3574	21.0834	24.3203	13.548	14.378	15.8732	23.3736	24.3673	19.828
	6.32	24.785	18.1536	16.3619	27.1157	20.192	23.416	13.2929	14.0743	15.4961	24.1337	25.2101	20.6504
	6.32667	24.0946	17.5302	16.2427	28.0661	19.4458	22.7196	13.0764	13.8242	15.1971	25.2466	26.3749	21.7595
	6.33333	23.6609	17.0582	16.2722	29.2172	18.8363	22.2268	12.8999	13.6382	14.9914	26.6836	27.8078	23.0813
	6.34	23.4825	16.7561	16.4162	30.5459	18.3615	21.9249	12.7587	13.5116	14.8777	28.3502	29.3913	24.4982
	6.34667	23.5388	16.6344	16.6172	31.9839	18.0229	21.7834	12.6497	13.4414	14.8533	30.0963	30.9616	25.8636
	6.35333	23.7745	16.6826	16.8331	33.4187	17.8236	21.779	12.5688	13.4183	14.9057	31.7352	32.3452	27.0392
	6.36	24.1198	16.8692	17.0203	34.7105	17.7667	21.892	12.5147	13.431	15.0181	33.0891	33.3916	27.924
	6.36667	24.5075	17.1394	17.162	35.7351	17.8634	22.1151	12.4793	13.4774	15.1854	34.0268	34.013	28.4777
	6.37333	24.8699	17.4367	17.2531	36.395	18.129	22.4697	12.4643	13.5633	15.4091	34.4833	34.1939	28.7167
	6.38	25.1737	17.7072	17.3059	36.6571	18.5922	22.9937	12.4809	13.7016	15.7143	34.4769	33.989	28.7071
	6.38667	25.4216	17.9173	17.3379	36.5484	19.2827	23.7408	12.5483	13.9256	16.1321	34.09	33.5018	28.5357
	6.39333	25.6385	18.0581	17.3632	36.1365	20.2323	24.7612	12.698	14.284	16.6798	33.4438	32.8604	28.2791
	6.4	25.8679	18.1413	17.3893	35.5163	21.453	26.0704	12.9722	14.8299	17.3619	32.6679	32.1837	27.9919
	6.40667	26.1556	18.1841	17.4263	34.7935	22.9071	27.6339	13.413	15.595	18.1402	31.8751	31.5664	27.7021
	6.41333	26.5317	18.2032	17.4701	34.0571	24.4973	29.3336	14.0396	16.5601	18.9431	31.1487	31.0577	27.4123
	6.42	27.006	18.216	17.5144	33.3758	26.0783	31.0028	14.8443	17.6612	19.6779	30.5346	30.6696	27.106
	6.42667	27.5624	18.2239	17.5498	32.7871	27.4825	32.4509	15.7678	18.7875	20.2558	30.0405	30.3744	26.7513
	6.43333	28.1544	18.2254	17.5576	32.2994	28.5586	33.5004	16.7223	19.7984	20.608	29.6397	30.1236	26.3296
	6.44	28.7189	18.2129	17.5311	31.9081	29.1996	34.0534	17.5835	20.5697	20.7018	29.2904	29.8555	25.8364
	6.44667	29.1841	18.1813	17.4647	31.5977	29.3714	34.0897	18.2482	21.0132	20.5395	28.9418	29.5308	25.2912
	6.45333	29.4956	18.1227	17.352	31.3583	29.1105	33.6769	18.645	21.0897	20.1559	28.5658	29.1356	24.7335
	6.46	29.622	18.0238	17.2033	31.1763	28.5077	32.926	18.7428	20.8235	19.6054	28.1545	28.6909	24.2178
	6.46667	29.5579	17.8769	17.0203	31.0349	27.6714	31.9719	18.5578	20.278	18.9565	27.7314	28.2466	23.8027
	6.47333	29.3167	17.6835	16.8212	30.9302	26.7165	30.9295	18.1463	19.5424	18.2748	27.3423	27.8634	23.5412
	6.48	28.9316	17.4535	16.6155	30.8567	25.7295	29.8959	17.5801	18.7135	17.6259	27.037	27.6034	23.4858
	6.48667	28.448	17.1936	16.4119	30.8249	24.7884	28.9234	16.9444	17.8832	17.0624	26.8699	27.5256	23.6712
	6.49333	27.914	16.9186	16.219	30.8408	23.9336	28.0538	16.3214	17.1292	16.6311	26.8869	27.6795	24.1105
	6.5	27.3732	16.643	16.0444	30.9177	23.1845	27.2977	15.775	16.5048	16.3711	27.1213	28.0872	24.7762
	6.50667	26.8673	16.3796	15.8952	31.06	22.5408	26.6578	15.3641	16.0541	16.3153	27.5866	28.733	25.6002
	6.51333	26.4218	16.1416	15.7766	31.2698	22.0032	26.1372	15.1261	15.7972	16.4907	28.2624	29.5493	26.4713
	6.52	26.0599	15.9388	15.6975	31.5245	21.566	25.7289	15.0783	15.7442	16.9137	29.0772	30.4239	27.2567
	6.52667	25.7993	15.7784	15.6707	31.7949	21.2243	25.4304	15.235	15.8952	17.5788	29.9229	31.2185	27.8457
	6.53333	25.6556	15.6698	15.7292	32.0506	20.9734	25.2425	15.5882	16.2487	18.4463	30.6716	31.8092	28.1638
	6.54	25.6452	15.613	15.8976	32.2694	20.8039	25.1629	16.1087	16.7821	19.4443	31.2064	32.1095	28.1893
	6.54667	25.7716	15.6266	16.2049	32.4453	20.708	25.1923	16.7484	17.4648	20.475	31.4594	32.1018	27.9448
	6.55333	26.0368	15.7275	16.6778	32.5777	20.6774	25.3247	17.4536	18.2401	21.43	31.4098	31.8179	27.4871
	6.56	26.4268	15.9518	17.3049	32.6847	20.7063	25.5395	18.1545	19.0311	22.211	31.0954	31.3209	26.8782
	6.56667	26.9146	16.3327	18.0414	32.7784	20.7839	25.8067	18.7851	19.758	22.7455	30.5837	30.6927	26.1838
	6.57333	27.4707	16.9086	18.814	32.8688	20.9031	26.0869	19.281	20.337	22.9967	29.9514	30.0027	25.4649
	6.58	28.0498	17.6732	19.5298	32.9427	21.0433	26.3402	19.6057	20.7093	22.9752	29.2758	29.3178	24.7697
	6.58667	28.6086	18.5792	20.1106	32.9725	21.1898	26.5404	19.7392	20.8509	22.7219	28.615	28.6928	24.1497
	6.59333	29.1077	19.5415	20.5007	32.9427	21.3259	26.6839	19.6957	20.7734	22.3058	28.0243	28.1649	23.6366
	6.6	29.5291	20.4454	20.6896	32.8613	21.438	26.7787	19.5079	20.5191	21.8057	27.5372	27.7641	23.262
	6.60667	29.8817	21.18	20.6907	32.7519	21.5214	26.8533	19.2243	20.1496	21.3002	27.1942	27.5206	23.0528
	6.61333	30.1937	21.6736	20.5371	32.6474	21.5841	26.919	18.9014	19.7384	20.8618	27.0205	27.4571	23.0387
	6.62	30.4842	21.8962	20.2743	32.5956	21.6402	26.9895	18.5888	19.3426	20.5359	27.0416	27.6058	23.2379
	6.62667	30.7555	21.8673	19.9517	32.6417	21.698	27.0682	18.3125	18.9965	20.3409	27.2861	27.9951	23.6549
	6.63333	30.9924	21.6369	19.6181	32.8215	21.7791	27.1546	18.0816	18.716	20.2751	27.777	28.6364	24.2788
	6.64	31.1785	21.27	19.3247	33.1463	21.8863	27.2508	17.9032	18.4934	20.316	28.5245	29.5224	25.0736
	6.64667	31.3155	20.8384	19.1121	33.6016	22.0218	27.377	17.7709	18.3131	20.4293	29.5109	30.6035	25.9745
	6.65333	31.4392	20.4053	19.014	34.1336	22.1899	27.5637	17.6755	18.1617	20.5804	30.677	31.801	26.9038
	6.66	31.6088	20.0314	19.0545	34.6625	22.3972	27.8471	17.6199	18.0283	20.7296	31.9353	33.0033	27.7759
	6.66667	31.9111	19.7616	19.2526	35.11	22.6529	28.2686	17.6034	17.912	20.8412	33.1722	34.1003	28.5237
	6.67333	32.4349	19.6276	19.6126	35.423	22.9669	28.8549	17.6219	17.8024	20.8985	34.2814	35.0028	29.0965
	6.68	33.2389	19.6566	20.1106	35.5949	23.3558	29.6123	17.6645	17.6951	20.8957	35.1738	35.6561	29.4737
	6.68667	34.3139	19.8521	20.6981	35.6468	23.8204	30.5081	17.7167	17.5873	20.849	35.7976	36.0396	29.646
	6.69333	35.563	20.2033	21.3139	35.6261	24.3567	31.4757	17.766	17.4871	20.7863	36.1411	36.163	29.6388
	6.7	36.8226	20.6728	21.8956	35.5783	24.9469	32.4144	17.8162	17.401	20.7331	36.2198	36.0693	29.4848
	6.70667	37.9036	21.2122	22.3945	35.5303	25.5563	33.2153	17.87	17.3378	20.7123	36.076	35.8086	29.2403
	6.71333	38.6679	21.7588	22.7888	35.4903	26.1367	33.8049	17.9355	17.3172	20.7489	35.7792	35.4587	28.9768
	6.72	39.0642	22.2504	23.0839	35.4462	26.6275	34.1614	18.0229	17.3463	20.8517	35.4175	35.1092	28.775
	6.72667	39.1173	22.6511	23.2937	35.3879	26.9848	34.31	18.1419	17.4332	21.0181	35.0908	34.8693	28.723
	6.73333	38.9111	22.9411	23.4341	35.3146	27.1962	34.3009	18.2935	17.5801	21.2389	34.9098	34.8559	28.9181
	6.74	38.5308	23.132	23.5128	35.2412	27.2686	34.1973	18.4696	17.7812	21.5009	35.0002	35.1875	29.4574
	6.74667	38.0281	23.2439	23.5269	35.2001	27.2413	34.0347	18.6616	18.019	21.7876	35.4981	35.9859	30.4466
	6.75333	37.4551	23.2874	23.4615	35.2297	27.1462	33.83	18.8516	18.272	22.0834	36.5522	37.375	31.9751
	6.76	36.8421	23.275	23.3087	35.3772	27.0172	33.6031	19.0287	18.5245	22.3831	38.3158	39.4766	34.1334
	6.76667	36.2175	23.2008	23.0835	35.6565	26.8711	33.3575	19.1957	18.7752	22.6728	40.9355	42.3911	36.978
	6.77333	35.6183	23.0621	22.821	36.047	26.7196	33.1099	19.3535	19.019	22.9323	44.5183	46.1871	40.514
	6.78	35.1008	22.8609	22.5808	36.5053	26.5731	32.8959	19.4946	19.2447	23.1224	49.1042	50.8578	44.6748
	6.78667	34.7259	22.6178	22.4272	36.9735	26.4415	32.7695	19.601	19.4322	23.2091	54.628	56.2964	49.2933
	6.79333	34.5794	22.3782	22.416	37.4017	26.3453	32.7933	19.6432	19.5522	23.1726	60.8865	62.2676	54.1101
	6.8	34.7246	22.1968	22.5774	37.7441	26.3221	33.0316	19.59	19.576	23.0185	67.5291	68.4051	58.7807
	6.80667	35.1843	22.1286	22.9129	37.9866	26.4123	33.5215	19.4295	19.496	22.7792	74.0762	74.2597	62.9372
	6.81333	35.8858	22.2109	23.3933	38.1448	26.665	34.2533	19.1739	19.3212	22.5068	79.9986	79.3593	66.2434
	6.82	36.6934	22.4481	23.9831	38.2645	27.1073	35.1734	18.8471	19.0825	22.2696	84.7905	83.2875	68.4553
	6.82667	37.4533	22.8166	24.6317	38.4157	27.7387	36.1828	18.5025	18.8317	22.1397	88.0692	85.7498	69.4572
	6.83333	38.0474	23.2695	25.2947	38.6864	28.5145	37.1591	18.1977	18.6307	22.1837	89.6259	86.6313	69.2848
	6.84	38.4223	23.7497	25.9177	39.1756	29.3495	37.98	17.9986	18.5475	22.4455	89.4522	85.9804	68.1231
	6.84667	38.5992	24.2158	26.4528	39.9866	30.1428	38.5691	17.9739	18.6484	22.9371	87.7328	84.0347	66.2638
	6.85333	38.6354	24.6355	26.8695	41.2005	30.8035	38.909	18.17	18.9821	23.6375	84.8163	81.1621	64.0393
	6.86	38.6086	24.98	27.1497	42.8787	31.2814	39.0455	18.6113	19.5541	24.4952	81.1518	77.7782	61.7244
	6.86667	38.5885	25.2277	27.3111	45.0408	31.5845	39.0814	19.2824	20.3247	25.4341	77.2014	74.2805	59.5199
	6.87333	38.6336	25.3807	27.3858	47.6473	31.7926	39.1876	20.1225	21.2076	26.3638	73.3622	70.9763	57.5457
	6.88	38.7904	25.4549	27.4213	50.5672	32.0557	39.5885	21.0477	22.0872	27.1954	69.9151	68.0605	55.9203
	6.88667	39.1086	25.4904	27.4644	53.6079	32.5776	40.5675	21.9517	22.852	27.8667	67.0401	65.6863	54.848
	6.89333	39.6087	25.5334	27.5467	56.5212	33.6179	42.4449	22.7373	23.4278	28.3943	64.8929	64.0172	54.641
	6.9	40.2886	25.6383	27.6719	59.0551	35.462	45.5461	23.3673	23.8209	28.9254	63.6622	63.2947	55.6283
	6.90667	41.0851	25.8438	27.8131	60.9935	38.3962	50.1295	23.9116	24.1457	29.7254	63.5745	63.7755	57.9585
	6.91333	41.885	26.1571	27.9312	62.1762	42.6488	56.3225	24.5766	24.6394	31.0774	64.8046	65.6074	61.4436
	6.92	42.5622	26.5527	27.9822	62.5311	48.3135	64.0395	25.6558	25.5938	33.1465	67.3186	68.6562	65.5105
	6.92667	43.0049	26.96	27.9411	62.0847	55.2997	72.946	27.404	27.241	35.8277	70.7583	72.4311	69.336
	6.93333	43.1475	27.3043	27.7948	60.9536	63.2713	82.4535	29.8771	29.6114	38.7438	74.459	76.1676	72.1083
	6.94	42.9877	27.5257	27.5411	59.3121	71.6708	91.7724	32.85	32.4565	41.3578	77.6082	79.0383	73.2602
	6.94667	42.5679	27.5927	27.1985	57.3721	79.7845	100.038	35.8564	35.3158	43.1702	79.5051	80.403	72.6108
	6.95333	41.979	27.4979	26.7904	55.3462	86.8462	106.45	38.343	37.671	43.8881	79.7357	79.9743	70.3483
	6.96	41.355	27.255	26.3584	53.4158	92.1766	110.431	39.8828	39.1155	43.4876	78.2674	77.8634	66.9334
	6.96667	40.8396	26.9011	25.9517	51.7265	95.3024	111.718	40.2743	39.4667	42.1652	75.4159	74.4971	62.9237
	6.97333	40.5541	26.4876	25.6142	50.4033	96.0273	110.39	39.5843	38.7929	40.2414	71.7105	70.4599	58.8569
	6.98	40.5594	26.0795	25.3825	49.5593	94.4514	106.818	38.0579	37.3296	38.0346	67.7375	66.3365	55.1401
	6.98667	40.8417	25.734	25.2863	49.2766	90.9227	101.556	36.0152	35.3805	35.7816	64.0093	62.6078	52.0141
	6.99333	41.3299	25.4913	25.3595	49.5789	85.9662	95.2523	33.752	33.2278	33.6241	60.8828	59.5677	49.5865
	7	41.9726	25.3697	25.6291	50.4145	80.1546	88.5388	31.4774	31.0758	31.6489	58.5235	57.3276	47.8466
	7.00667	42.755	25.3923	26.1126	51.6447	74.0562	81.9964	29.3296	29.0518	29.9274	56.9283	55.8469	46.7081
	7.01333	43.6949	25.5847	26.7741	53.0895	68.1586	76.1401	27.3959	27.2339	28.5417	55.9641	54.9815	46.0465
	7.02	44.7551	25.9782	27.5233	54.5902	62.8818	71.3797	25.7509	25.6834	27.594	55.4348	54.5388	45.7196
	7.02667	45.8196	26.5778	28.2633	56.0309	58.5966	68.0584	24.4678	24.4696	27.1657	55.1285	54.3323	45.5772
	7.03333	46.728	27.3369	28.9504	57.3515	55.6376	66.4536	23.6165	23.649	27.2823	54.8702	54.1929	45.4744
	7.04	47.3809	28.1681	29.6577	58.5098	54.2884	66.7766	23.2283	23.2616	27.8587	54.5346	53.9913	45.2936
	7.04667	47.8139	28.9781	30.5668	59.4449	54.7252	69.0846	23.2701	23.2851	28.7046	54.041	53.6508	44.9552
	7.05333	48.2405	29.7411	31.914	60.0674	56.8936	73.1662	23.6261	23.6159	29.5831	53.3788	53.1431	44.45
	7.06	48.9757	30.5501	33.8507	60.3121	60.4384	78.4641	24.1183	24.0939	30.2791	52.5893	52.5025	43.8556
	7.06667	50.2798	31.6098	36.3092	60.1523	64.7156	84.1349	24.5658	24.5392	30.6812	51.7619	51.8111	43.3102
	7.07333	52.2022	33.1502	38.9666	59.642	68.9244	89.237	24.8579	24.8226	30.8248	51.0266	51.2032	42.9874
	7.08	54.509	35.2867	41.3401	58.8874	72.3202	92.9685	24.9691	24.907	30.8653	50.5337	50.8439	43.0558
	7.08667	56.7564	37.89	42.9904	57.997	74.4216	94.8901	25.0008	24.8765	31.0237	50.444	50.887	43.641
	7.09333	58.4789	40.586	43.6714	57.0528	75.0987	95.0055	25.1068	24.8808	31.4747	50.8945	51.4533	44.8055
	7.1	59.3542	42.8815	43.3711	56.0927	74.5506	93.6773	25.435	25.0882	32.2436	52.0019	52.6246	46.5608
	7.10667	59.3042	44.3613	42.2734	55.1396	73.1652	91.441	26.0384	25.5877	33.202	53.8468	54.4477	48.9148
	7.11333	58.4794	44.8297	40.6655	54.227	71.361	88.7798	26.84	26.3328	34.125	56.5074	56.9655	51.8847
	7.12	57.1746	44.3263	38.8416	53.4079	69.4587	85.9939	27.6669	27.1738	34.7982	60.0367	60.2376	55.4847
	7.12667	55.7365	43.0638	37.0675	52.7374	67.5952	83.1815	28.3365	27.9091	35.0907	64.468	64.3162	59.7
	7.13333	54.4689	41.3438	35.5491	52.2529	65.7604	80.3196	28.7111	28.3855	34.988	69.7537	69.1997	64.4288
	7.14	53.5637	39.4579	34.4199	51.9561	63.8649	77.3679	28.756	28.5294	34.5572	75.7258	74.7755	69.4466
	7.14667	53.0827	37.6642	33.7314	51.8361	61.8179	74.3236	28.5058	28.3615	33.9115	82.0667	80.7766	74.4322
	7.15333	52.963	36.1653	33.4482	51.8862	59.5955	71.2556	28.0357	27.9598	33.1629	88.3425	86.81	79.0146
	7.16	53.0803	35.0873	33.4513	52.1217	57.2606	68.2579	27.4339	27.4087	32.4076	94.0648	92.4202	82.8444
	7.16667	53.3009	34.4648	33.5939	52.5607	54.9154	65.4441	26.7804	26.7978	31.7217	98.7936	97.1817	85.6367
	7.17333	53.5392	34.2421	33.7501	53.2396	52.6689	62.9231	26.1489	26.2072	31.1648	102.192	100.753	87.2186
	7.18	53.7625	34.2852	33.8453	54.1767	50.6205	60.7878	25.6008	25.6953	30.7755	104.067	102.918	87.5246
	7.18667	53.9996	34.4416	33.8928	55.3648	48.8492	59.1005	25.1848	25.3045	30.5485	104.377	103.597	86.5838
	7.19333	54.3208	34.5912	33.9682	56.7802	47.4084	57.9036	24.911	25.0543	30.4472	103.208	102.824	84.539
	7.2	54.7726	34.6951	34.1625	58.3685	46.3299	57.2194	24.7745	24.933	30.4214	100.755	100.737	81.6122
	7.20667	55.3518	34.7942	34.5157	60.0469	45.6472	57.0496	24.7445	24.9109	30.4267	97.289	97.5714	78.0745
	7.21333	56.004	34.9756	34.9965	61.728	45.3838	57.3995	24.7852	24.95	30.4318	93.1234	93.627	74.2048
	7.22	56.627	35.3113	35.4979	63.3253	45.5671	58.2709	24.8741	25.0269	30.4316	88.578	89.2335	70.2532
	7.22667	57.1352	35.8047	35.8987	64.7437	46.2208	59.6553	25.0012	25.1193	30.4352	83.9451	84.6887	66.418
	7.23333	57.4784	36.3629	36.1177	65.8889	47.3601	61.5102	25.1643	25.2294	30.4661	79.4553	80.2252	62.8415
	7.24	57.5996	36.8477	36.1136	66.6679	48.9597	63.7652	25.3736	25.3664	30.5702	75.2605	76.0128	59.6282
	7.24667	57.4479	37.1387	35.8881	67.0178	50.9539	66.2546	25.6472	25.5607	30.8358	71.4369	72.1433	56.8624
	7.25333	56.9993	37.1756	35.4586	66.9502	53.2097	68.7523	26.0327	25.8682	31.3978	68.0212	68.6667	54.6257
	7.26	56.2928	36.9547	34.856	66.5506	55.5392	71.0009	26.6272	26.4056	32.4224	65.0221	65.6129	53.0701
	7.26667	55.4427	36.5004	34.1478	65.9726	57.7098	72.7657	27.5638	27.323	34.1079	62.4558	63.0321	52.4411
	7.27333	54.605	35.854	33.4342	65.3731	59.4993	73.8996	28.9953	28.7814	36.7081	60.3875	61.0282	53.0602
	7.28	53.9379	35.0737	32.8218	64.8623	60.7269	74.357	31.1084	30.9429	40.5296	58.9607	59.7898	55.1705
	7.28667	53.5107	34.2491	32.4078	64.4833	61.3042	74.1832	34.1565	34.01	45.7927	58.3711	59.5532	58.7041
	7.29333	53.3069	33.4991	32.2233	64.2097	61.2449	73.4685	38.3989	38.1939	52.3878	58.7883	60.4693	63.146
	7.3	53.2451	32.9348	32.2396	63.9952	60.6331	72.3068	43.9309	43.6023	59.6946	60.2201	62.4614	67.6132
	7.30667	53.2361	32.6204	32.3857	63.7966	59.5867	70.7939	50.4551	50.0018	66.6635	62.3949	65.1277	71.1544
	7.31333	53.2174	32.5595	32.5814	63.5859	58.2342	69.0297	57.1848	56.7159	72.1445	64.7927	67.8421	73.0696
	7.32	53.1283	32.6959	32.7561	63.3598	56.6814	67.0954	63.0504	62.7403	75.2647	66.8103	69.942	73.0916
	7.32667	52.9282	32.9466	32.8507	63.1414	55.0167	65.071	67.0605	67.0769	75.6999	67.9716	70.9682	71.4009
	7.33333	52.5895	33.2274	32.8253	62.9725	53.3177	63.0263	68.6352	69.0685	73.6885	68.0654	70.7788	68.4776
	7.34	52.1034	33.4682	32.6686	62.9119	51.6461	61.018	67.7524	68.5978	69.8772	67.1595	69.5275	64.914
	7.34667	51.4871	33.6027	32.3883	63.0279	50.0498	59.0973	64.8705	66.0356	65.0824	65.5297	67.5488	61.2641
	7.35333	50.7837	33.5945	32.0286	63.3894	48.5633	57.3078	60.715	62.0618	60.0977	63.5274	65.249	57.9422
	7.36	50.0435	33.4341	31.6544	64.0478	47.2063	55.6983	56.0709	57.457	55.5646	61.4873	62.9789	55.187
	7.36667	49.3176	33.1474	31.3353	65.0457	45.9923	54.3112	51.6113	52.9222	51.9098	59.6582	60.9982	53.0764
	7.37333	48.6542	32.7929	31.1558	66.4124	44.9367	53.1659	47.8022	48.9935	49.3113	58.194	59.4514	51.5719
	7.38	48.114	32.4475	31.1981	68.1919	44.0527	52.2817	44.8828	45.965	47.7273	57.1622	58.3887	50.5895
	7.38667	47.763	32.1895	31.5806	70.4397	43.3486	51.6607	42.8617	43.8951	47.0219	56.5778	57.8043	50.0793
	7.39333	47.6921	32.1125	32.4425	73.2561	42.8171	51.3023	41.6	42.6646	47.1312	56.4581	57.6997	50.1091
	7.4	48.003	32.3265	33.9309	76.7746	42.452	51.2208	40.9363	42.1108	48.269	56.8886	58.1596	50.9552
	7.40667	48.8369	32.9717	36.1989	81.0973	42.2476	51.4523	40.852	42.2254	50.9439	58.1302	59.4489	53.1474
	7.41333	50.4043	34.2154	39.3958	86.1919	42.2031	52.0682	41.592	43.3052	55.6316	60.757	62.1617	57.4663
	7.42	52.9873	36.2293	43.5699	91.8187	42.3278	53.1888	43.6166	45.8937	62.3049	65.8485	67.3539	64.9033
	7.42667	56.7977	39.184	48.5157	97.5893	42.6464	54.9245	47.3075	50.4289	70.1822	75.1253	76.6309	76.6276
	7.43333	61.741	43.2018	53.6974	103.134	43.2076	57.262	52.6137	56.8051	77.9369	90.9014	92.0767	93.9648
	7.44	67.2939	48.2302	58.3419	108.325	44.0678	60.015	58.8752	64.2058	84.2173	115.692	115.918	118.172
	7.44667	72.609	53.8865	61.7445	113.422	45.2794	62.8837	65.0267	71.3672	88.1022	151.463	149.847	149.926
	7.45333	76.8302	59.4386	63.5294	119.149	46.8683	65.6477	69.9864	77.0524	89.3305	198.59	194.144	188.617
	7.46	79.4231	64.0425	63.7431	126.622	48.8788	68.4246	73.0147	80.4583	88.2271	255.047	246.875	231.857
	7.46667	80.3054	67.0619	62.7459	137.186	51.5168	71.9249	73.8697	81.3805	85.4573	316.167	303.703	275.541
	7.47333	79.798	68.307	61.0435	152.082	55.3728	77.6305	72.752	80.1105	81.7786	375.337	358.487	314.626
	7.48	78.4681	68.033	59.1226	171.98	61.6896	87.8987	70.1326	77.2349	77.8948	425.421	404.608	344.345
	7.48667	76.9683	66.7679	57.4045	196.506	72.5068	105.814	66.6082	73.4373	74.5118	460.41	436.549	361.444
	7.49333	75.8846	65.1042	56.2024	223.976	90.5315	134.584	62.8336	69.4504	72.4559	476.797	451.171	364.92
	7.5	75.6071	63.5504	55.7015	251.552	118.539	176.388	59.5703	66.1025	72.6441	474.177	448.269	356.025
	7.50667	76.2639	62.4603	55.9432	275.824	158.296	231.055	57.7244	64.4201	75.7387	455.035	430.273	337.593
	7.51333	77.692	62.0143	56.8267	293.642	209.367	295.181	58.1998	65.4326	81.693	423.755	401.327	313.012
	7.52	79.5357	62.2012	58.1793	302.94	268.38	362.304	61.5349	69.754	89.5758	385.406	366.047	285.394
	7.52667	81.3961	62.8812	59.8775	303.134	329.281	424.211	67.5312	77.1251	97.8281	344.588	328.513	257.132
	7.53333	83.0114	63.8648	61.9109	295.067	384.564	472.922	75.206	86.3548	104.821	304.76	291.73	229.877
	7.54	84.3359	65.0706	64.2897	280.573	427.112	502.657	83.1069	95.7022	109.38	268.08	257.579	204.708
	7.54667	85.4639	66.5938	66.8925	261.861	451.944	511.05	89.8503	103.473	111.057	235.632	227.072	182.298
	7.55333	86.4731	68.6071	69.3488	241.032	457.216	499.28	94.5255	108.526	110.1	207.795	200.685	163.052
	7.56	87.2736	71.1174	71.1293	219.786	444.294	471.202	96.8721	110.496	107.185	184.596	178.616	147.168
	7.56667	87.6269	73.7832	71.764	199.344	416.955	432.044	97.1506	109.709	103.075	165.958	160.957	134.689
	7.57333	87.2537	75.9881	71.0307	180.496	380.145	387.107	95.8686	106.86	98.3502	151.847	147.807	125.633
	7.58	86.0096	77.0927	69.0488	163.685	338.791	340.922	93.4935	102.679	93.3329	142.351	139.304	120.043
	7.58667	83.9505	76.7147	66.2026	149.096	296.954	296.822	90.3377	97.7203	88.1624	137.609	135.579	117.927
	7.59333	81.3133	74.8509	63.034	136.768	257.51	256.922	86.5794	92.3131	82.9343	137.559	136.491	119.026
	7.6	78.4552	71.8425	60.1115	126.689	222.17	222.291	82.3595	86.6665	77.8053	141.586	141.346	122.59
	7.60667	75.7792	68.2609	57.9142	118.882	191.705	193.257	77.8427	80.9543	72.9869	148.322	148.706	127.344
	7.61333	73.649	64.7516	56.8141	113.442	166.258	169.695	73.2603	75.3899	68.7457	155.795	156.584	131.77
	7.62	72.3711	61.9269	57.0806	110.464	145.651	151.315	68.8944	70.2209	65.3407	161.939	162.943	134.537
	7.62667	72.1954	60.2901	58.8717	109.864	129.612	137.882	65.0318	65.7223	62.9515	165.191	166.272	134.866
	7.63333	73.2903	60.2379	62.141	111.179	117.964	129.301	61.9153	62.1374	61.5936	164.872	165.958	132.654
	7.64	75.6447	62.0121	66.4899	113.539	110.667	125.49	59.6523	59.5933	61.0864	161.228	162.293	128.354
	7.64667	78.9428	65.6042	71.1414	115.859	107.685	126.047	58.1625	58.0309	61.0897	155.142	156.177	122.697
	7.65333	82.5584	70.6261	75.1336	117.202	108.663	129.961	57.2067	57.2012	61.2024	147.721	148.719	116.428
	7.66	85.7349	76.2404	77.6337	117.094	112.667	135.563	56.4721	56.7476	61.0829	139.947	140.907	110.119
	7.66667	87.8523	81.3365	78.2234	115.628	118.146	140.902	55.6743	56.3038	60.5268	132.477	133.406	104.108
	7.67333	88.6197	84.8634	76.9872	113.303	123.289	144.315	54.621	55.6052	59.4723	125.597	126.523	98.4801
	7.68	88.131	86.1686	74.4047	110.779	126.558	144.883	53.2334	54.5207	57.9442	119.28	120.283	93.1773
	7.68667	86.7523	85.1749	71.1354	108.585	127.132	142.593	51.5307	53.0381	56.0256	113.35	114.526	88.0907
	7.69333	84.9578	82.3107	67.8294	106.975	125.016	138.121	49.5751	51.2192	53.8318	107.607	109.044	83.1267
	7.7	83.1988	78.3022	64.972	105.885	120.846	132.46	47.4434	49.1583	51.484	101.928	103.684	78.2745
	7.70667	81.7655	73.923	62.8059	105.051	115.54	126.546	45.2284	46.9487	49.0946	96.3056	98.3972	73.5989
	7.71333	80.7613	69.8339	61.3189	104.131	109.948	121.013	43.0211	44.6891	46.7734	90.8358	93.2224	69.206
	7.72	80.1262	66.468	60.3186	102.854	104.66	116.128	40.9029	42.4642	44.6133	85.6614	88.269	65.2114
	7.72667	79.7222	63.9739	59.5398	101.1	99.9514	111.871	38.9473	40.3597	42.6834	80.94	83.6831	61.7102
	7.73333	79.4121	62.2529	58.7642	98.9053	95.8476	108.079	37.2128	38.4443	41.0262	76.8084	79.6067	58.7579
	7.74	79.1286	61.0376	57.8814	96.4205	92.2319	104.56	35.7325	36.7694	39.6469	73.3569	76.1454	56.3569
	7.74667	78.8593	60.0393	56.8892	93.8363	88.9558	101.201	34.5121	35.3632	38.5372	70.612	73.3411	54.4828
	7.75333	78.6217	59.0498	55.8442	91.318	85.916	97.9789	33.543	34.2259	37.7136	68.5433	71.1802	53.103
	7.76	78.4205	57.9787	54.8246	88.9741	83.0656	94.9253	32.8151	33.3589	37.2569	67.0929	69.6152	52.2386
	7.76667	78.2229	56.8318	53.8907	86.8466	80.4182	92.087	32.3759	32.7977	37.3456	66.1936	68.6025	51.9551
	7.77333	77.9717	55.675	53.0634	84.9146	77.9967	89.4914	32.3529	32.6672	38.2531	65.806	68.1225	52.332
	7.78	77.5888	54.5859	52.3178	83.1421	75.8273	87.1441	32.961	33.2036	40.217	65.9032	68.1782	53.3944
	7.78667	77.0025	53.6017	51.5949	81.5082	73.895	85.007	34.446	34.7243	43.2879	66.4534	68.7542	55.0269
	7.79333	76.1893	52.7178	50.8342	80.0121	72.1633	83.0331	36.9543	37.4887	47.2036	67.374	69.7692	56.9507
	7.8	75.2041	51.8849	49.9917	78.6808	70.5812	81.2031	40.4006	41.5028	51.4107	68.5216	71.0611	58.8015
	7.80667	74.1826	51.0363	49.0836	77.5616	69.1237	79.5289	44.413	46.3966	55.2375	69.7145	72.405	60.2601
	7.81333	73.3043	50.1243	48.1647	76.6966	67.7889	78.0739	48.3974	51.4591	58.1394	70.7797	73.587	61.1699
	7.82	72.7164	49.1448	47.3055	76.0873	66.6243	76.9091	51.7469	55.883	59.9011	71.6102	74.4842	61.5835
	7.82667	72.4476	48.1341	46.5576	75.6904	65.6971	76.0751	54.0452	59.044	60.6785	72.2132	75.1049	61.7661
	7.83333	72.406	47.1517	45.9385	75.4333	65.0697	75.5624	55.2205	60.7261	60.9529	72.7483	75.6237	62.1452
	7.84	72.4355	46.2464	45.4658	75.2585	64.7536	75.3143	55.5584	61.1841	61.2998	73.5834	76.4312	63.2883
	7.84667	72.3848	45.4441	45.1687	75.1538	64.7018	75.2471	55.5797	61.0396	62.1333	75.3733	78.1991	65.9137
	7.85333	72.1837	44.7583	45.1234	75.1492	64.7973	75.2618	55.8109	61.0136	63.5189	79.1946	81.9988	70.9802
	7.86	71.8646	44.2251	45.4441	75.2984	64.9015	75.2729	56.5407	61.5993	65.1404	86.692	89.4256	79.8058
	7.86667	71.5109	43.9315	46.2394	75.6604	64.8823	75.2249	57.7291	62.8633	66.5194	100.095	102.61	94.0431
	7.87333	71.2304	44.0184	47.5814	76.2708	64.6761	75.0937	59.0479	64.4557	67.2799	121.945	123.957	115.363
	7.88	71.1281	44.6447	49.4821	77.1445	64.2989	74.9084	60.1119	65.8427	67.34	154.373	155.439	144.793
	7.88667	71.2751	45.9328	51.8758	78.2556	63.8347	74.7482	60.6879	66.5943	66.9443	198.041	197.613	181.931
	7.89333	71.7042	47.9489	54.5967	79.5333	63.4136	74.7161	60.8008	66.5954	66.5752	251.281	248.796	224.522
	7.9	72.3795	50.654	57.3981	80.886	63.1795	74.8975	60.7194	66.0648	66.7573	309.941	304.942	268.658
	7.90667	73.2111	53.8918	60.0411	82.2314	63.2526	75.3428	60.7967	65.4299	67.8752	368.117	360.365	309.602
	7.91333	74.1178	57.3719	62.3796	83.5387	63.7103	76.0745	61.3269	65.1435	70.0638	419.529	409.045	342.903
	7.92	75.1021	60.7441	64.4062	84.8679	64.5874	77.1494	62.4029	65.4982	73.1593	458.905	445.976	365.366
	7.92667	76.2742	63.7264	66.2641	86.383	65.919	78.7485	63.8927	66.5313	76.7409	482.983	468.122	375.574
	7.93333	77.8398	66.2284	68.1533	88.3735	67.8123	81.2719	65.4744	68.0333	80.2314	490.876	474.732	373.888
	7.94	80.0165	68.3963	70.2656	91.2211	70.5486	85.4898	66.7593	69.5974	83.0444	483.804	467.116	362.021
	7.94667	82.9688	70.5359	72.7156	95.382	74.7085	92.7086	67.3979	70.7657	84.7251	464.456	447.954	342.415
	7.95333	86.7328	72.9806	75.5112	101.322	81.339	104.953	67.186	71.1788	85.0468	436.186	420.523	317.673
	7.96	91.1934	75.9429	78.5448	109.475	92.0414	124.949	66.1122	70.6484	84.0234	402.326	388.014	290.149
	7.96667	96.1404	79.4258	81.6714	120.152	109.003	155.704	64.2955	69.1911	81.8423	365.772	353.149	261.781
	7.97333	101.323	83.2304	84.7539	133.389	134.692	199.51	61.9413	66.9685	78.7983	328.841	318.058	234.061
	7.98	106.492	87.0291	87.7228	148.767	171.102	256.627	59.2721	64.217	75.2355	293.277	284.333	208.102
	7.98667	111.406	90.5292	90.5408	165.299	218.732	324.349	56.4959	61.1851	71.5074	260.319	253.111	184.678
	7.99333	115.817	93.5731	93.1707	181.507	275.684	397.049	53.7968	58.1043	67.9473	230.78	225.15	164.237
	8	119.472	96.1229	95.5155	195.691	337.541	467.346	51.3426	55.1893	64.8376	205.1	200.868	146.887
	8.00667	122.12	98.2079	97.3887	206.308	398.183	527.85	49.2756	52.6048	62.3557	183.348	180.332	132.43
	8.01333	123.57	99.8047	98.5488	212.296	451.187	572.77	47.691	50.4903	60.5869	165.28	163.287	120.483
	8.02	123.719	100.817	98.761	213.259	491.286	598.881	46.6188	48.9177	59.5678	150.447	149.279	110.625
	8.02667	122.611	101.085	97.9099	209.451	515.287	605.572	46.0453	47.9062	59.3404	138.347	137.822	102.52
	8.03333	120.407	100.458	96.0033	201.651	522.292	594.37	45.9693	47.4568	59.9833	128.573	128.521	95.9861
	8.04	117.382	98.874	93.2079	190.966	513.369	568.171	46.4236	47.5822	61.613	120.851	121.154	90.9696
	8.04667	113.852	96.3974	89.781	178.61	490.966	530.6	47.4898	48.3414	64.3181	115.038	115.628	87.4753
	8.05333	110.116	93.2207	85.9971	165.71	458.326	485.56	49.2601	49.8284	68.0908	111.057	111.91	85.4632
	8.06	106.427	89.6031	82.1185	153.19	419.016	436.842	51.7868	52.1141	72.7304	108.797	109.918	84.7676
	8.06667	103.009	85.7947	78.3801	141.72	376.501	387.823	54.9976	55.1889	77.8554	108.057	109.44	85.1124
	8.07333	100.09	82.0031	74.9887	131.752	333.805	341.217	58.6433	58.9024	82.9669	108.538	110.154	86.1666
	8.08	97.8639	78.4037	72.1235	123.536	293.301	298.932	62.3466	62.9343	87.5939	109.869	111.654	87.6036
	8.08667	96.4126	75.1613	69.9085	117.155	256.598	262.06	65.6784	66.8636	91.3713	111.644	113.527	89.1386
	8.09333	95.6621	72.4353	68.4031	112.55	224.62	230.995	68.2844	70.2722	94.0756	113.465	115.393	90.5059
	8.1	95.472	70.3855	67.6577	109.593	197.722	205.647	69.9446	72.8303	95.5819	114.947	116.912	91.4367
	8.10667	95.7508	69.1354	67.7148	108.116	175.867	185.667	70.588	74.36	95.8252	115.764	117.785	91.6701
	8.11333	96.5364	68.7526	68.6532	107.925	158.795	170.607	70.2593	74.81	94.78	115.658	117.76	90.9943
	8.12	97.9252	69.2687	70.5149	108.753	146.094	159.912	69.0535	74.2188	92.5119	114.473	116.656	89.3287
	8.12667	99.9715	70.6702	73.2293	110.237	137.196	152.861	67.0997	72.6748	89.1837	112.191	114.433	86.7536
	8.13333	102.603	72.882	76.5562	111.937	131.361	148.542	64.5553	70.3185	85.0764	108.952	111.223	83.5025
	8.14	105.588	75.7297	80.1191	113.415	127.688	145.911	61.617	67.3349	80.5351	105.037	107.306	79.8869
	8.14667	108.625	78.9467	83.479	114.342	125.229	143.95	58.5043	63.9633	75.9086	100.811	103.067	76.2427
	8.15333	111.412	82.1838	86.2608	114.535	123.137	141.858	55.4325	60.4616	71.5273	96.6512	98.8876	72.8695
	8.16	113.696	85.0846	88.2054	113.973	120.801	139.158	52.6013	57.0783	67.6683	92.8799	95.1065	70.0091
	8.16667	115.277	87.3579	89.189	112.757	117.917	135.693	50.1802	54.0276	64.5524	89.7422	91.9817	67.8332
	8.17333	116.005	88.8051	89.1852	111.058	114.447	131.566	48.3169	51.4873	62.3379	87.4192	89.6996	66.4546
	8.18	115.803	89.3286	88.2531	109.064	110.524	127.004	47.1198	49.596	61.1008	86.0435	88.3899	65.9419
	8.18667	114.704	88.93	86.4976	106.974	106.364	122.28	46.6583	48.446	60.8343	85.7185	88.1436	66.3397
	8.19333	112.883	87.6902	84.0807	104.982	102.191	117.678	46.9307	48.0759	61.4578	86.5272	89.0321	67.6769
	8.2	110.648	85.7436	81.2291	103.276	98.2143	113.451	47.8619	48.4544	62.8414	88.5109	91.0905	69.9427
	8.20667	108.367	83.2742	78.2423	102.009	94.6369	109.857	49.3173	49.4886	64.8378	91.6315	94.2666	73.0834
	8.21333	106.385	80.5233	75.4751	101.315	91.696	107.178	51.1388	51.0521	67.3027	95.7255	98.3993	76.9486
	8.22	104.981	77.7913	73.3262	101.346	89.6752	105.75	53.1939	52.9977	70.1195	100.495	103.199	81.2923
	8.22667	104.419	75.4254	72.2177	102.269	88.916	105.946	55.3811	55.1937	73.1927	105.512	108.261	85.7859
	8.23333	104.953	73.8194	72.5297	104.227	89.7768	108.116	57.6237	57.5524	76.41	110.281	113.109	90.0649
	8.24	106.836	73.3555	74.5399	107.276	92.5383	112.458	59.8302	59.9847	79.5986	114.321	117.274	93.7659
	8.24667	110.233	74.3703	78.3668	111.294	97.2833	118.828	61.8659	62.376	82.4926	117.285	120.415	96.5892
	8.25333	115.097	77.1028	83.8934	115.949	103.776	126.632	63.5608	64.548	84.7755	119.017	122.369	98.3559
	8.26	121.069	81.6092	90.7093	120.708	111.398	134.87	64.7554	66.2961	86.1853	119.566	123.167	99.0221
	8.26667	127.437	87.6836	98.0952	124.915	119.201	142.339	65.3564	67.4306	86.5741	119.12	122.952	98.6691
	8.27333	133.282	94.7988	105.103	127.964	126.107	147.944	65.3235	67.8431	85.9559	117.908	121.927	97.458
	8.28	137.706	102.116	110.762	129.431	131.154	150.978	64.6834	67.526	84.4666	116.144	120.287	95.6006
	8.28667	140.088	108.636	114.317	129.202	133.756	151.261	63.5084	66.5483	82.3156	113.997	118.212	93.3132
	8.29333	140.246	113.443	115.449	127.471	133.79	149.09	61.9072	65.0366	79.7476	111.617	115.862	90.8185
	8.3	138.444	115.969	114.305	124.637	131.556	145.066	60.015	63.1505	76.9962	109.155	113.408	88.3132
	8.30667	135.26	116.128	111.4	121.195	127.6	139.896	57.9883	61.0568	74.2754	106.795	111.036	85.984
	8.31333	131.396	114.257	107.411	117.619	122.557	134.242	55.9889	58.9384	71.7526	104.76	108.959	84.0165
	8.32	127.507	110.977	102.996	114.294	117.019	128.653	54.1493	56.9543	69.5489	103.384	107.484	82.6712
	8.32667	124.052	106.964	98.6667	111.467	111.486	123.533	52.5549	55.233	67.7286	103.256	107.157	82.4132
	8.33333	121.24	102.816	94.7418	109.252	106.341	119.142	51.2291	53.8457	66.2989	105.676	109.183	84.2798
	8.34	119.038	98.9525	91.3589	107.65	101.862	115.601	50.1762	52.7943	65.2361	113.638	116.32	90.6206
	8.34667	117.286	95.6144	88.5284	106.603	98.1994	112.944	49.3992	52.0442	64.5241	133.677	134.599	106.434
	8.35333	115.79	92.8712	86.175	106.081	95.4303	111.202	48.9585	51.5723	64.1984	178.051	175.427	140.941
	8.36	114.403	90.6582	84.1811	106.154	93.6321	110.603	49.0045	51.4108	64.3865	264.935	255.981	207.865
	8.36667	113.036	88.8403	82.4231	107.105	93.0821	111.916	49.8073	51.7063	65.3364	413.237	394.686	322.198
	8.37333	111.653	87.2465	80.7966	109.624	94.6508	117.226	51.7486	52.7349	67.5069	633.154	602.251	493.243
	8.38	110.269	85.7159	79.2565	115.131	100.606	131.378	55.2953	54.922	71.5616	921.145	875.912	718.564
	8.38667	108.984	84.1501	77.8745	126.338	116.076	164.234	60.91	58.8186	78.2339	1269	1205.28	984.332
	8.39333	108.05	82.5572	76.8877	147.79	151.026	232.278	68.8566	64.9851	88.0106	1704.09	1593.59	1271.14
	8.4	107.974	81.0959	76.7834	185.849	221.237	356.175	78.9582	73.7219	100.693	2392.62	2168.5	1557.27
	8.40667	109.635	80.142	78.349	247.271	345.198	552.558	90.3936	84.7646	115.156	3412.86	3259.9	1812.77
	8.41333	114.217	80.3355	82.6506	336.238	536.152	826.039	101.737	97.103	129.457	4089.37	4001.61	1992.29
	8.42	122.951	82.6103	90.7288	451.114	795.005	1174.67	111.304	109.078	141.345	4477.53	4329.86	2055.89
	8.42667	136.521	88.0396	103.114	582.956	1113.26	1731.33	117.639	118.837	148.94	4562.15	3910.21	2002.44
	8.43333	154.453	97.4957	119.304	716.747	1490.84	2981.62	119.924	124.876	151.28	3791.44	3259.7	1862.64
	8.44	174.847	111.096	137.564	834.851	2055.42	3841.95	118.147	126.46	148.482	3030.61	2677.86	1672.23
	8.44667	194.732	127.791	155.236	921.217	3187.35	4335.56	113.008	123.737	141.552	2431.22	2196.71	1460.62
	8.45333	210.917	145.37	169.487	965.302	3959.99	4618.78	105.606	117.58	131.964	1959.56	1800.45	1249.18
	8.46	220.953	161.011	178.141	964.448	4299.99	4781.27	97.1209	109.235	121.215	1584.73	1474.03	1052.09
	8.46667	223.74	172.128	180.222	923.657	3856.05	4727.39	88.5633	99.9594	110.541	1285.26	1206.36	877.405
	8.47333	219.623	177.127	176.055	853.206	3204.99	3826.75	80.6498	90.7812	100.804	1046.21	988.8	728.373
	8.48	210.01	175.744	166.948	765.293	2629.39	2990.84	73.7942	82.4087	92.5413	856.276	813.821	604.81
	8.48667	196.832	168.876	154.702	671.22	2155.05	2356.36	68.205	75.2586	86.0919	706.275	674.491	504.535
	8.49333	182.027	158.13	141.119	579.696	1765.57	1873.29	63.9869	69.5487	81.7049	588.481	564.463	424.462
	8.5	167.219	145.306	127.701	496.315	1445.52	1501.03	61.2287	65.4281	79.5298	496.403	478.129	361.279
	8.50667	153.587	132.033	115.503	423.865	1183.46	1211.7	60.0192	63.0294	79.529	424.667	410.707	311.844
	8.51333	141.874	119.53	105.145	363.024	970.557	985.973	60.3733	62.4282	81.3503	368.898	358.206	273.326
	8.52	132.499	108.574	96.9052	313.133	799.208	809.743	62.0893	63.5163	84.3014	325.537	317.329	243.249
	8.52667	125.691	99.5546	90.8465	272.864	662.484	672.174	64.6874	65.8947	87.5002	291.669	285.356	219.522
	8.53333	121.592	92.5969	86.934	240.696	554.095	564.725	67.4816	68.8781	90.1069	264.918	260.044	200.464
	8.54	120.3	87.6711	85.1055	215.176	468.512	480.696	69.7548	71.6694	91.5543	243.391	239.604	184.822
	8.54667	121.802	84.6885	85.2816	195.032	401.066	414.866	71.0002	73.5922	91.7095	225.653	222.706	171.747
	8.55333	125.868	83.5406	87.318	179.19	347.959	363.208	71.0796	74.3147	90.9271	210.699	208.439	160.768
	8.56	131.953	84.0922	90.922	166.766	306.125	322.603	70.2928	73.9527	89.9046	197.933	196.279	151.686
	8.56667	139.153	86.1267	95.5767	157.008	273.114	290.583	69.2691	73.0456	89.3981	187.075	186.001	144.434
	8.57333	146.307	89.3246	100.524	149.261	246.953	265.139	68.7277	72.3335	89.874	178.033	177.536	138.909
	8.58	152.199	93.2263	104.87	142.957	226.02	244.621	69.1621	72.4371	91.2816	170.729	170.806	134.84
	8.58667	155.818	97.2242	107.803	137.613	208.998	227.674	70.5949	73.5656	93.0909	164.97	165.579	131.772
	8.59333	156.619	100.636	108.852	132.871	194.828	213.251	72.5717	75.3987	94.5533	160.375	161.443	129.143
	8.6	154.649	102.841	108.01	128.52	182.709	200.639	74.3777	77.2579	95.0039	156.445	157.882	126.455
	8.60667	150.467	103.487	105.694	124.502	172.105	189.437	75.3334	78.4069	94.095	152.705	154.425	123.396
	8.61333	144.947	102.589	102.569	120.87	162.709	179.499	75.0546	78.3476	91.8545	148.84	150.77	119.878
	8.62	139.006	100.502	99.3542	117.739	154.393	170.832	73.5102	76.9384	88.5838	144.738	146.821	115.993
	8.62667	133.418	97.796	96.6142	115.239	147.117	163.483	70.967	74.3698	84.6942	140.469	142.65	111.915
	8.63333	128.685	95.0871	94.6238	113.437	140.872	157.46	67.8163	71.0225	80.562	136.203	138.423	107.856
	8.64	124.98	92.8817	93.2976	112.319	135.642	152.686	64.4305	67.3161	76.4881	132.181	134.378	104.067
	8.64667	122.19	91.4714	92.2946	111.756	131.361	148.983	61.0981	63.601	72.7137	128.695	130.803	100.834
	8.65333	120.025	90.8265	91.2194	111.549	127.919	146.107	58.0206	60.1367	69.4261	126.076	128.021	98.4177
	8.66	118.195	90.6266	89.8179	111.51	125.179	143.819	55.3369	57.1001	66.8073	124.587	126.297	97.006
	8.66667	116.542	90.4249	88.0537	111.527	122.972	141.918	53.1498	54.6196	65.0512	124.316	125.72	96.6121
	8.67333	115.018	89.8665	86.0433	111.563	121.124	140.26	51.5716	52.8068	64.3739	125.081	126.126	97.0689
	8.68	113.591	88.8168	83.94	111.649	119.495	138.773	50.7414	51.797	64.9861	126.431	127.118	98.0516
	8.68667	112.198	87.3318	81.8657	111.837	117.992	137.476	50.8288	51.7833	66.9622	127.78	128.177	99.1563
	8.69333	110.738	85.5608	79.8925	112.142	116.584	136.442	51.9755	52.9575	70.0923	128.578	128.826	99.9803
	8.7	109.121	83.6619	78.0617	112.516	115.29	135.75	54.1616	55.3605	73.8785	128.467	128.743	100.216
	8.70667	107.296	81.7573	76.4009	112.849	114.118	135.389	57.136	58.7648	77.7002	127.371	127.844	99.739
	8.71333	105.262	79.932	74.915	113	113.052	135.211	60.4681	62.6969	81.0555	125.491	126.281	98.6702
	8.72	103.056	78.2248	73.6182	112.836	112.018	134.957	63.7287	66.5965	83.7673	123.258	124.419	97.3703
	8.72667	100.785	76.6462	72.5366	112.304	110.907	134.336	66.679	70.0548	86.1063	121.257	122.797	96.3897
	8.73333	98.6008	75.2095	71.7441	111.433	109.633	133.139	69.4179	73.0028	88.807	120.162	122.05	96.3893
	8.74	96.726	73.9743	71.3824	110.346	108.166	131.324	72.4178	75.8017	92.9874	120.613	122.81	98.0275
	8.74667	95.4597	73.0664	71.6983	109.231	106.574	129.061	76.4527	79.2288	99.8663	123.095	125.577	101.789
	8.75333	95.1948	72.6897	73.0239	108.328	105.014	126.685	82.3651	84.3031	110.284	127.787	130.561	107.795
	8.76	96.4245	73.1432	75.7252	107.881	103.739	124.635	90.7234	91.9229	124.224	134.474	137.565	115.659
	8.76667	99.715	74.8276	80.1254	108.109	103.054	123.345	101.455	102.43	140.574	142.5	145.934	124.489
	8.77333	105.616	78.1871	86.4592	109.174	103.261	123.185	113.676	115.255	157.312	150.876	154.649	133.062
	8.78	114.507	83.5888	94.8282	111.162	104.616	124.418	125.832	128.93	172.07	158.477	162.557	140.143
	8.78667	126.406	91.1918	105.11	114.07	107.288	127.192	136.127	141.458	182.818	164.302	168.616	144.858
	8.79333	140.769	100.857	116.814	117.771	111.328	131.495	143.072	150.934	188.45	167.669	172.145	146.92
	8.8	156.42	112.102	129.045	122.008	116.602	137.118	145.906	156.12	189.11	168.37	172.956	146.778
	8.80667	171.697	124.086	140.635	126.423	122.754	143.603	144.822	156.781	186.201	166.679	171.409	145.532
	8.81333	184.875	135.697	150.454	130.628	129.219	150.298	140.963	153.768	181.968	163.323	168.366	144.582
	8.82	194.645	145.778	157.77	134.293	135.282	156.474	136.222	148.872	178.67	159.358	164.999	145.029
	8.82667	200.452	153.43	162.395	137.228	140.238	161.49	132.723	144.345	177.616	155.903	162.431	147.116
	8.83333	202.542	158.303	164.58	139.367	143.549	164.889	132.013	142.099	178.677	153.731	161.302	150.138
	8.84	201.691	160.651	164.757	140.721	144.951	166.43	134.381	142.905	180.525	152.98	161.492	152.815
	8.84667	198.798	161.133	163.308	141.296	144.489	166.092	138.751	146.102	181.366	153.118	162.244	153.897
	8.85333	194.545	160.465	160.455	141.118	142.459	164.062	143.206	149.97	179.746	153.256	162.574	152.664
	8.86	189.291	159.106	156.331	140.259	139.31	160.708	145.82	152.542	175.036	152.583	161.708	149.065
	8.86667	183.162	157.117	151.057	138.847	135.522	156.519	145.372	152.374	167.499	150.647	159.331	143.591
	8.87333	176.213	154.276	144.85	137.078	131.526	152.004	141.592	148.935	158	147.422	155.569	136.982
	8.88	168.613	150.33	138.065	135.177	127.646	147.605	135.042	142.574	147.626	143.188	150.806	129.947
	8.88667	160.722	145.213	131.191	133.374	124.08	143.652	126.728	134.206	137.34	138.348	145.503	123.046
	8.89333	153.073	139.172	124.822	131.871	120.939	140.345	117.715	124.893	127.825	133.316	140.085	116.644
	8.9	146.273	132.731	119.61	130.835	118.258	137.747	108.888	115.567	119.478	128.462	134.903	110.964
	8.90667	140.914	126.578	116.206	130.388	116.002	135.798	100.839	106.89	112.496	124.069	130.226	106.128
	8.91333	137.551	121.468	115.145	130.65	114.073	134.4	93.9199	99.2727	106.962	120.337	126.248	102.216
	8.92	136.634	118.13	116.595	131.764	112.353	133.504	88.2974	92.9317	102.926	117.418	123.134	99.3354
	8.92667	138.326	117.15	120.101	133.81	110.741	133.126	84.042	87.9701	100.427	115.461	121.048	97.66
	8.93333	142.249	118.783	124.57	136.664	109.202	133.223	81.1885	84.4375	99.5164	114.645	120.205	97.4547
	8.94	147.397	122.67	128.601	139.924	107.763	133.583	79.7658	82.3631	100.263	115.199	120.888	99.0551
	8.94667	152.388	127.783	130.997	143.004	106.476	133.845	79.8009	81.7783	102.723	117.357	123.38	102.745
	8.95333	155.974	132.691	131.193	145.375	105.371	133.676	81.2766	82.6907	106.877	121.28	127.842	108.565
	8.96	157.46	136.078	129.365	146.778	104.469	133.021	84.0795	85.0458	112.518	126.881	134.148	116.103
	8.96667	156.882	137.215	126.279	147.289	103.865	132.235	87.9395	88.6672	119.186	133.718	141.744	124.451
	8.97333	154.898	136.147	122.973	147.218	103.801	131.993	92.4326	93.2129	126.217	141.012	149.678	132.371
	8.98	152.501	133.579	120.41	146.954	104.618	133.006	97.0331	98.203	132.895	147.795	156.832	138.669
	8.98667	150.691	130.555	119.244	146.78	106.603	135.643	101.246	103.119	138.697	153.15	162.204	142.549
	8.99333	150.195	128.071	119.736	146.822	109.764	139.702	104.742	107.566	143.446	156.448	165.184	143.805
	9	151.369	126.82	121.78	147.063	113.749	144.446	107.49	111.45	147.309	157.465	165.672	142.766
	9.00667	154.194	127.075	125.032	147.422	117.942	148.894	109.766	115.033	150.605	156.388	163.995	140.062
	9.01333	158.329	128.772	129.064	147.818	121.691	152.237	112.043	118.795	153.517	153.708	160.764	136.366
	9.02	163.237	131.622	133.421	148.219	124.552	154.086	114.741	123.107	155.995	150.038	156.635	132.218
	9.02667	168.303	135.246	137.7	148.657	126.418	154.542	117.988	127.948	157.834	145.963	152.181	127.969
	9.03333	173.011	139.267	141.606	149.225	127.484	154.064	121.559	132.874	158.882	141.942	147.81	123.832
	9.04	177.075	143.345	144.982	150.046	128.128	153.235	125.024	137.249	159.227	138.282	143.784	119.941
	9.04667	180.485	147.217	147.814	151.217	128.742	152.557	127.963	140.553	159.182	135.159	140.27	116.405
	9.05333	183.385	150.731	150.171	152.738	129.612	152.318	130.149	142.564	159.152	132.655	137.371	113.327
	9.06	185.903	153.827	152.109	154.479	130.828	152.548	131.578	143.396	159.433	130.801	135.152	110.798
	9.06667	188.001	156.475	153.64	156.193	132.262	153.027	132.359	143.349	160.084	129.611	133.657	108.911
	9.07333	189.509	158.615	154.759	157.6	133.623	153.419	132.601	142.722	160.94	129.1	132.928	107.751
	9.08	190.316	160.168	155.494	158.472	134.531	153.349	132.37	141.703	161.815	129.346	133.053	107.467
	9.08667	190.545	161.128	155.915	158.731	134.655	152.534	131.755	140.415	162.724	130.545	134.231	108.289
	9.09333	190.593	161.668	156.105	158.448	133.831	150.858	130.971	139.053	164.061	133.041	136.791	110.518
	9.1	190.988	162.056	156.116	157.84	132.103	148.406	130.432	137.977	166.513	137.262	141.138	114.438
	9.10667	192.181	162.515	155.979	157.176	129.726	145.42	130.698	137.721	170.798	143.569	147.601	120.183
	9.11333	194.371	163.076	155.708	156.725	127.062	142.236	132.288	138.849	177.291	152.069	156.227	127.594
	9.12	197.473	163.583	155.291	156.686	124.488	139.212	135.432	141.709	185.703	162.421	166.622	136.141
	9.12667	201.193	163.791	154.688	157.153	122.318	136.598	139.892	146.195	194.987	173.785	177.902	144.962
	9.13333	205.102	163.466	153.857	158.104	120.716	134.532	144.916	151.658	203.531	184.947	188.83	153.014
	9.14	208.739	162.47	152.833	159.426	119.699	133.011	149.42	156.991	209.594	194.592	198.091	159.331
	9.14667	211.644	160.823	151.81	160.961	119.186	131.976	152.301	160.942	211.839	201.669	204.683	163.304
	9.15333	213.45	158.741	151.173	162.588	119.055	131.432	152.761	162.461	209.701	205.661	208.157	164.816
	9.16	214.063	156.678	151.504	164.309	119.267	131.538	150.518	161.028	203.505	206.683	208.684	164.222
	9.16667	213.791	155.299	153.489	166.275	119.975	132.663	145.839	156.744	194.26	205.309	206.897	162.111
	9.17333	213.344	155.41	157.705	168.758	121.553	135.322	139.379	150.235	183.264	202.283	203.553	159.048
	9.18	213.541	157.791	164.343	172.034	124.525	139.993	131.939	142.389	171.713	198.214	199.248	155.372
	9.18667	214.976	162.925	172.985	176.234	129.364	146.906	124.225	134.06	160.444	193.409	194.281	151.173
	9.19333	217.734	170.745	182.58	181.211	136.262	155.842	116.727	125.875	149.891	187.909	188.672	146.385
	9.2	221.299	180.489	191.655	186.505	144.951	166.07	109.723	118.192	140.234	181.655	182.365	140.958
	9.20667	224.719	190.791	198.672	191.405	154.646	176.425	103.348	111.172	131.552	174.668	175.379	134.977
	9.21333	226.895	199.972	202.427	195.097	164.188	185.562	97.6646	104.892	123.925	167.126	167.911	128.66
	9.22	226.92	206.464	202.368	196.897	172.306	192.295	92.6849	99.3929	117.417	159.326	160.267	122.29
	9.22667	224.383	209.205	198.7	196.444	177.944	195.875	88.3531	94.6557	112.055	151.587	152.763	116.127
	9.23333	219.483	207.902	192.244	193.777	180.514	196.14	84.5598	90.5775	107.819	144.168	145.634	110.334
	9.24	212.878	203.038	184.112	189.263	180.019	193.465	81.1943	87.0113	104.695	137.242	139.026	105.019
	9.24667	205.351	195.63	175.307	183.418	176.931	188.545	78.2317	83.8402	102.729	130.936	133.033	100.247
	9.25333	197.49	186.828	166.484	176.733	171.957	182.143	75.7558	81.0654	102.085	125.38	127.76	96.1108
	9.26	189.521	177.557	157.873	169.597	165.794	174.9	73.9718	78.8373	103.092	120.757	123.392	92.7634
	9.26667	181.419	168.32	149.44	162.283	158.958	167.247	73.1916	77.4823	106.243	117.314	120.199	90.4251
	9.27333	173.097	159.259	141.078	154.997	151.786	159.439	73.8278	77.4612	112.131	115.366	118.516	89.3522
	9.28	164.561	150.314	132.74	147.913	144.45	151.625	76.3319	79.3261	121.208	115.208	118.66	89.7552
	9.28667	155.955	141.415	124.516	141.186	137.087	143.938	81.0685	83.5751	133.44	117	120.764	91.6645
	9.29333	147.541	132.591	116.637	134.984	129.833	136.542	88.087	90.4165	148.027	120.599	124.643	94.8409
	9.3	139.656	124.011	109.452	129.488	122.874	129.646	96.937	99.5258	163.365	125.487	129.723	98.7545
	9.30667	132.69	115.97	103.404	124.871	116.424	123.496	106.618	109.954	177.323	130.828	135.119	102.686
	9.31333	127.056	108.873	99.0272	121.297	110.736	118.356	115.763	120.259	187.805	135.655	139.848	105.918
	9.32	123.166	103.21	96.9059	118.924	106.063	114.493	122.984	128.874	193.305	139.147	143.122	107.946
	9.32667	121.422	99.5332	97.6653	117.888	102.632	112.149	127.247	134.513	193.288	140.836	144.532	108.591
	9.33333	122.211	98.4536	101.881	118.301	100.668	111.551	128.127	136.514	188.265	140.695	144.116	107.995
	9.34	125.85	100.602	109.923	120.264	100.381	112.894	125.863	134.959	179.592	139.074	142.278	106.547
	9.34667	132.498	106.506	121.722	123.838	101.943	116.303	121.268	130.584	169.161	136.575	139.66	104.771
	9.35333	141.972	116.387	136.535	128.977	105.471	121.746	115.547	124.596	159.107	133.952	137.044	103.281
	9.36	153.572	129.908	152.881	135.485	110.902	128.919	110.098	118.455	151.573	132.062	135.299	102.741
	9.36667	166.093	145.988	168.749	142.994	117.895	137.183	106.322	113.684	148.533	131.831	135.368	103.858
	9.37333	178.021	162.859	182.091	150.988	125.789	145.596	105.467	111.709	151.588	134.183	138.153	107.286
	9.38	187.949	178.377	191.369	158.896	133.661	153.101	108.494	113.703	161.715	139.873	144.358	113.473
	9.38667	194.934	190.594	195.911	166.203	140.529	158.768	115.959	120.429	178.989	149.259	154.262	122.487
	9.39333	198.7	198.231	196.026	172.524	145.574	162.026	127.902	132.106	202.356	162.113	167.511	133.87
	9.4	199.61	200.99	192.827	177.668	148.333	162.778	143.723	148.258	229.591	177.508	183.061	146.625
	9.40667	198.533	199.532	188.026	181.624	148.795	161.418	162.121	167.631	257.552	193.883	199.26	159.343
	9.41333	196.761	195.274	183.776	184.588	147.383	158.72	181.155	188.246	282.73	209.316	214.173	170.486
	9.42	195.917	190.163	182.522	186.929	144.876	155.728	198.553	207.658	301.988	221.93	226.004	178.76
	9.42667	197.852	186.534	186.82	189.158	142.297	153.618	212.207	223.471	313.288	230.368	233.537	183.422
	9.43333	204.444	186.959	198.954	191.877	140.807	153.587	220.692	233.905	316.142	234.115	236.429	184.452
	9.44	217.312	193.981	220.43	195.728	141.567	156.761	223.601	238.266	311.575	233.54	235.199	182.478
	9.44667	237.489	209.696	251.382	201.326	145.666	164.083	221.501	236.981	301.652	229.669	230.958	178.529
	9.45333	265.023	235.172	290.132	209.133	153.956	176.13	215.627	231.336	288.85	223.819	225.043	173.732
	9.46	298.587	269.878	333.128	219.254	166.877	192.835	207.474	222.981	275.679	217.304	218.754	169.147
	9.46667	335.295	311.354	375.417	231.252	184.181	213.267	198.595	213.624	264.66	211.325	213.286	165.724
	9.47333	370.984	355.305	411.621	244.096	204.729	235.567	190.632	204.988	258.596	207.02	209.787	164.36
	9.48	401.068	396.378	437.183	256.337	226.521	257.24	185.515	199.025	260.752	205.534	209.414	165.882
	9.48667	421.684	429.28	449.392	266.455	247.042	275.72	185.553	198.086	274.56	207.945	213.245	170.947
	9.49333	430.679	450.008	447.877	273.248	263.838	289.019	193.257	204.821	302.82	215.094	222.052	179.887
	9.5	428.064	456.748	434.494	276.105	275.144	296.157	210.818	221.676	346.534	227.348	236.061	192.614
	9.50667	415.778	450.087	412.672	275.075	280.234	297.253	239.344	250.111	403.949	244.416	254.786	208.557
	9.51333	397.08	432.634	386.637	270.752	279.434	293.295	278.135	289.761	470.335	265.266	276.967	226.633
	9.52	375.728	408.225	360.77	264.058	273.85	285.756	324.36	337.986	538.636	288.178	300.69	245.339
	9.52667	355.463	381.162	339.265	256.083	264.992	276.3	373.354	390.055	600.837	311.007	323.663	262.946
	9.53333	339.805	355.696	325.96	247.957	254.48	266.572	419.484	440.007	649.61	331.545	343.667	277.835
	9.54	332.08	335.809	324.215	240.783	243.938	258.147	457.311	481.894	679.753	347.976	359.011	288.843
	9.54667	335.421	325.154	336.631	235.587	234.992	252.525	482.683	510.997	689.179	359.248	368.869	295.503
	9.55333	352.431	326.945	364.462	233.324	229.276	251.139	493.563	524.783	679.187	365.291	373.449	298.144
	9.56	384.413	343.494	407.001	234.837	228.379	255.262	490.33	523.299	653.965	367.019	373.92	297.795
	9.56667	430.576	375.523	461.216	240.788	233.652	265.785	475.518	508.98	619.449	366.128	372.138	295.949
	9.57333	487.629	421.573	521.988	251.459	245.922	282.922	453.123	485.93	581.876	364.719	370.232	294.253
	9.58	550.156	477.894	583.045	266.6	265.203	306.001	427.598	458.873	546.46	364.8	370.133	294.106
	9.58667	611.771	538.971	638.292	285.371	290.554	333.512	402.86	432.085	516.514	367.772	373.039	296.323
	9.59333	666.603	598.688	683.082	306.495	320.208	363.42	381.59	408.608	493.257	374.01	379.099	300.899
	9.6	710.557	651.638	715.215	328.566	351.965	393.647	364.968	389.928	476.279	382.726	387.357	307.037
	9.60667	742.077	694.232	735.16	350.322	383.675	422.496	352.898	376.164	464.278	392.22	396.066	313.391
	9.61333	762.037	725.309	745.502	370.813	413.635	448.846	344.538	366.573	455.832	400.45	403.262	318.534
	9.62	773.01	746.015	749.914	389.369	440.72	472.131	338.827	360.133	449.83	405.659	407.377	321.392
	9.62667	778.231	759.08	751.919	405.541	464.332	492.106	334.836	355.888	445.534	406.831	407.599	321.512
	9.63333	780.569	767.698	753.861	419.006	484.192	508.623	331.866	353.072	442.418	403.826	403.944	319.043
	9.64	781.87	774.502	756.507	429.554	500.111	521.424	329.416	351.059	440.054	397.215	397.069	314.511
	9.64667	782.829	780.802	759.283	437.072	511.84	530.096	327.217	349.378	438.228	388.055	388.011	308.568
	9.65333	783.462	786.555	761.17	441.591	519.069	534.117	325.362	347.863	437.161	377.685	378.05	301.93
	9.66	784.039	790.944	761.961	443.42	521.489	533.178	324.397	346.819	437.609	367.633	368.612	295.414
	9.66667	786.04	793.427	763.251	443.301	519.113	527.524	325.205	347.016	440.658	359.458	361.135	290.001
	9.67333	792.553	794.901	768.352	442.53	512.641	518.345	328.628	349.438	447.09	354.473	356.776	286.616
	9.68	807.314	798.131	781.013	442.78	503.676	507.71	334.951	354.717	456.69	353.313	355.997	285.782
	9.68667	832.809	807.025	803.175	445.653	494.527	498.052	343.484	362.577	467.931	355.545	358.221	287.251
	9.69333	868.144	824.639	833.168	451.965	487.484	491.264	352.543	371.625	478.275	359.662	361.869	289.955
	9.7	908.249	851.017	865.49	461.151	483.851	487.829	359.907	379.674	485.132	363.502	364.86	292.329
	9.70667	944.968	882.205	892.275	471.222	483.248	486.516	363.625	384.523	487.013	365.061	365.4	292.96
	9.71333	969.476	911.065	905.782	479.292	483.655	484.821	362.86	384.898	484.336	363.322	362.797	291.264
	9.72	974.994	929.541	900.799	482.51	482.139	479.955	358.397	381.117	479.535	358.836	357.949	287.869
	9.72667	958.748	931.277	876.14	478.976	476.032	469.927	352.563	375.209	476.405	353.818	353.309	284.58
	9.73333	922.481	913.522	834.825	468.388	463.924	454.343	348.671	370.421	479.123	351.711	352.382	283.974
	9.74	871.724	877.679	783.267	452.149	446.183	434.641	350.137	370.356	491.12	356.303	358.793	288.705
	9.74667	814.37	828.822	729.691	433.064	424.96	413.859	359.557	378.019	514.177	370.657	375.22	300.781
	9.75333	759.001	774.422	682.342	414.73	403.762	396	377.95	394.976	547.652	396.008	402.387	320.847
	9.76	713.273	722.774	647.775	400.733	386.759	385.166	404.291	420.726	588.181	431.03	438.446	347.704
	9.76667	682.524	681.404	629.412	393.828	377.88	384.525	435.428	452.512	630.003	471.775	479.057	378.266
	9.77333	668.731	655.474	626.693	395.207	379.814	395.329	466.56	485.609	666.039	512.384	518.202	408.057
	9.78	670.042	646.573	635.242	404.074	393.12	416.243	492.195	514.269	689.645	546.378	549.6	432.257
	9.78667	681.174	652.189	648.124	417.718	415.737	443.428	507.472	533.133	696.219	568.203	568.17	446.898
	9.79333	694.766	666.331	657.804	432.139	443.244	471.377	509.34	538.542	684.28	574.482	571.175	449.755
	9.8	703.318	681.147	658.082	443.131	469.9	494.295	497.253	529.41	655.471	564.623	558.67	440.697
	9.80667	701.001	689.123	645.368	447.302	490.06	507.527	473.072	507.216	613.657	540.666	533.134	421.441
	9.81333	684.819	684.877	619.068	442.793	499.558	508.479	440.251	475.213	563.619	506.435	498.552	394.863
	9.82	654.741	666.095	581.129	429.529	496.48	496.922	402.741	437.288	509.961	466.418	459.285	364.217
	9.82667	613.135	633.498	535.157	408.95	481.227	474.617	363.987	396.997	456.455	424.718	419.153	332.442
	9.83333	563.805	590.067	485.322	383.455	456.024	444.571	326.487	357.096	405.88	384.463	380.898	301.799
	9.84	510.971	539.931	435.491	355.716	424.111	410.243	291.783	319.491	360.106	347.593	346.13	273.748
	9.84667	458.489	487.382	388.68	328.117	388.928	374.842	260.719	285.418	320.356	315.031	315.529	249.056
	9.85333	409.354	436.09	346.896	302.426	353.486	340.898	233.758	255.688	287.404	287.016	289.187	228.015
	9.86	365.551	388.74	311.23	279.708	320.033	310.103	211.227	230.903	261.737	263.428	266.953	210.627
	9.86667	328.144	346.987	282.045	260.39	289.958	283.322	193.427	211.569	243.566	244.036	248.619	196.736
	9.87333	297.547	311.672	259.196	244.46	263.922	260.792	180.651	198.059	232.782	228.641	234.062	186.103
	9.88	273.758	283.093	242.292	231.641	242.068	242.357	173.128	190.507	228.981	217.173	223.299	178.49
	9.88667	256.58	261.214	231.009	221.612	224.257	227.744	170.913	188.721	231.668	209.796	216.577	173.816
	9.89333	245.842	245.85	225.368	214.152	210.298	216.794	173.875	192.278	240.636	206.982	214.464	172.32
	9.9	241.618	236.866	225.944	209.275	200.087	209.64	181.841	200.826	256.372	209.57	217.914	174.657
	9.90667	244.394	234.408	233.924	207.249	193.768	206.76	194.933	214.483	280.485	218.845	228.349	181.923
	9.91333	255.284	239.12	251.198	208.68	191.808	209.007	213.976	234.291	315.974	236.588	247.69	195.623
	9.92	276.361	252.346	280.674	214.526	195.055	217.657	240.886	262.522	367.176	265.167	278.469	217.684
	9.92667	311.113	276.396	326.566	226.22	204.841	234.548	278.751	302.686	439.014	307.477	323.687	250.424
	9.93333	364.726	314.867	394.236	245.766	223.147	262.23	331.343	358.959	535.389	366.512	386.241	296.264
	9.94	443.574	372.726	489.003	275.68	252.687	303.9	401.903	434.863	657.013	444.287	467.712	356.896
	9.94667	553.411	455.624	613.926	318.537	296.746	362.81	491.408	531.43	799.763	540.39	566.836	432.057
	9.95333	696.606	568.083	767.472	376.017	358.445	441.077	597.064	645.6	954.496	650.735	678.533	518.496
	9.96	869.908	710.973	942.49	447.688	439.371	538.164	711.833	769.801	1108.29	767.389	794.004	609.72
	9.96667	1064.21	879.789	1126.95	530.086	538.077	649.736	825.425	893.002	1246.67	879.664	902.157	696.947
	9.97333	1265.78	1064.6	1305.29	616.621	649.205	767.555	926.426	1002.93	1356.4	976.205	991.909	770.96
	9.98	1457.34	1251.32	1460.31	698.653	763.802	880.748	1004.99	1088.94	1428.92	1047.51	1054.72	824.332
	9.98667	1619.4	1423.1	1576.18	767.405	870.837	977.971	1055.51	1144.81	1463.31	1088.17	1086.64	853.225
	9.99333	1733.64	1562.34	1643.44	816.111	959.669	1050.12	1078.09	1170.55	1466.49	1098.15	1089.18	858.179
	10	1790.84	1655.06	1663.43	841.728	1022.47	1092.6	1078.26	1172.08	1450.2	1082.32	1068.38	843.497
	10.0067	1796.05	1696.78	1647.25	845.485	1056.19	1106.44	1064.82	1158.86	1426.76	1048.6	1032.6	815.66
	10.0133	1765.68	1694.51	1610.48	832.115	1063.22	1097.54	1046.98	1140.71	1405.86	1005.62	990.237	781.5
	10.02	1719.13	1663.06	1567.88	808.212	1050.17	1074.51	1032.01	1125.38	1392.77	960.743	947.985	746.718
	10.0267	1672.88	1618.77	1529.59	780.388	1025.68	1045.94	1024.01	1117.08	1388.05	919.062	909.984	715.082
	10.0333	1636.55	1574.86	1499.85	753.787	997.919	1018.31	1023.44	1116.14	1387.95	882.898	877.617	688.211
	10.04	1612.18	1538.73	1476.79	731.251	972.673	994.739	1027.48	1119.29	1385.52	851.961	849.735	665.633
	10.0467	1594.89	1511.5	1454.03	713.08	952.292	974.709	1030.7	1120.67	1372.54	823.877	823.422	645.279
	10.0533	1575.27	1488.68	1423.38	697.454	935.686	954.923	1026.58	1113.32	1342	795.205	795.122	624.313
	10.06	1543.05	1462.36	1377.84	681.338	919.175	930.898	1009.27	1091.24	1290.17	762.733	761.897	600.105
	10.0667	1490.87	1424.41	1314.12	661.677	898.071	898.724	975.328	1051.21	1217.61	724.522	722.381	571.107
	10.0733	1416.28	1369.32	1233.12	636.391	868.447	856.376	924.547	993.479	1128.56	680.432	676.99	537.223
	10.08	1321.78	1295.85	1139.17	605.004	828.402	804.246	859.739	921.405	1029.31	631.931	627.578	499.657
	10.0867	1213.2	1206.77	1038.1	568.528	778.42	744.729	785.638	840.152	926.398	581.385	576.669	460.327
	10.0933	1097.62	1107.45	935.748	528.939	720.954	681.283	707.466	755.251	825.385	531.318	526.704	421.238
	10.1	981.747	1003.94	836.771	488.515	659.451	617.476	629.84	671.509	730.27	483.809	479.551	384.015
	10.1067	870.99	901.623	744.369	449.313	597.446	556.28	556.205	592.44	643.499	440.174	436.309	349.701
	10.1133	769.138	804.471	660.404	412.808	537.875	499.769	488.786	520.299	566.352	400.967	397.418	318.762
	10.12	678.342	714.982	585.721	379.811	482.748	449.071	428.785	456.324	499.365	366.221	362.886	291.268
	10.1267	599.442	634.447	520.538	350.552	433.176	404.571	376.723	401.071	442.713	335.694	332.569	267.103
	10.1333	532.353	563.337	464.816	324.875	389.552	366.186	332.723	354.684	396.526	309.175	306.397	246.171
	10.14	476.521	501.713	418.533	302.501	351.792	333.635	296.814	317.218	361.282	286.707	284.575	228.538
	10.1467	431.344	449.517	381.914	283.297	319.654	306.709	269.234	288.964	338.205	268.748	267.72	214.553
	10.1533	396.578	406.862	355.693	267.421	292.952	285.451	250.716	270.783	329.615	256.286	256.971	204.965
	10.16	372.742	374.257	341.348	255.422	271.77	270.31	242.734	264.414	339.022	250.902	254.013	200.986
	10.1667	361.479	352.858	341.253	248.271	256.59	262.191	247.612	272.581	370.744	254.692	260.997	204.237
	10.1733	365.751	344.661	358.586	247.341	248.382	262.533	268.379	298.766	429.213	269.977	280.178	216.539
	10.18	389.753	352.511	396.944	254.359	248.674	273.26	308.357	346.711	518.281	298.854	313.451	239.549
	10.1867	438.452	379.837	459.79	271.215	259.467	296.518	370.717	419.868	640.792	342.717	361.933	274.407
	10.1933	517.09	430.059	549.987	299.72	282.953	334.269	458.16	521.017	798.402	401.961	425.774	321.537
	10.2	630.833	506.052	669.58	341.379	321.112	387.845	572.683	651.925	991.236	475.911	504.118	380.612
	10.2067	784.409	609.841	819.394	397.208	375.272	457.581	714.995	812.636	1218.03	562.825	594.998	450.472
	10.2133	981.615	742.398	998.529	467.571	445.8	542.531	883.425	1000.54	1477.85	659.675	694.994	528.861
	10.22	1225.83	903.263	1203.79	551.828	531.837	640.187	1072.94	1209.87	1775.75	761.753	798.734	612.008
	10.2267	1527.12	1090.02	1429.57	647.707	630.953	746.087	1274.7	1431.5	2138.62	862.319	898.691	694.309
	10.2333	2025.08	1297.79	1667.29	750.56	738.651	853.571	1475.64	1652	2685.79	952.857	985.707	768.59
	10.24	3162.35	1518.78	1900.06	853.091	848.077	953.903	1657.21	1849.47	3494.45	1024.09	1050.45	827.118
	10.2467	3945.64	1740.12	2092.41	945.919	950.189	1037.21	1794.62	1991.07	3484.71	1067.88	1085.32	863.193
	10.2533	4395.06	1937.59	2194.94	1019.12	1034.77	1094.29	1862.93	2045.11	3126.52	1079.26	1086.71	872.86
	10.26	4652.91	2072.8	2183.25	1064.3	1092.23	1118.7	1850.8	2004.13	2719.43	1058.02	1056.04	855.992
	10.2667	4722.28	2112.64	2075.75	1076.88	1115.99	1108.7	1765.72	1885.72	2334.69	1008.69	999.283	816.345
	10.2733	4240.15	2054.86	1907.09	1057.39	1104.33	1067.6	1627.05	1716.96	1987.52	939.183	925.22	760.378
	10.28	3450.93	1923.5	1707.98	1010.97	1060.75	1002.51	1457.08	1523.27	1680.84	858.722	843.195	695.532
	10.2867	2772.31	1748.05	1500.98	945.658	992.707	922.209	1275.9	1324.87	1414.86	775.91	761.491	628.766
	10.2933	2243.53	1553.33	1301.49	870.121	909.325	835.096	1099	1136.17	1188.52	697.715	686.562	565.706
	10.3	1830.44	1357.67	1119.03	791.795	819.344	747.88	936.598	965.948	999.243	629.284	623.035	510.488
	10.3067	1504.98	1173.52	958.392	715.892	729.714	665.075	794.014	818.206	843.147	574.191	573.935	465.941
	10.3133	1247.15	1008.15	820.707	645.353	645.108	589.275	672.694	693.4	715.604	534.558	540.695	433.655
	10.32	1042.28	864.583	704.85	581.343	568.181	521.669	571.622	589.852	611.977	510.856	522.857	413.844
	10.3267	879.123	742.831	608.5	523.943	500.088	462.599	488.571	504.958	528.163	501.562	517.892	405.156
	10.3333	748.812	641.111	529.011	472.807	441.066	411.98	420.975	435.966	460.782	503.16	521.462	404.719
	10.34	644.347	556.905	463.917	427.534	390.853	369.538	366.409	380.389	407.14	510.704	528.272	408.608
	10.3467	560.277	487.66	411.081	387.85	348.953	334.953	322.733	336.07	365.012	518.802	533.178	412.663
	10.3533	492.491	431.14	368.682	353.595	314.82	307.952	288.112	301.142	332.465	522.743	532.185	413.335
	10.36	437.887	385.456	335.091	324.649	287.948	288.389	260.923	273.942	307.726	519.336	523.088	408.352
	10.3667	394.064	348.986	308.789	300.838	267.917	276.295	239.72	252.958	289.156	507.289	505.575	396.929
	10.3733	359.029	320.261	288.323	281.887	254.472	271.892	223.243	236.837	275.27	487.099	480.878	379.634
	10.38	331.019	297.858	272.343	267.428	247.544	275.412	210.403	224.391	264.787	460.553	451.176	357.947
	10.3867	308.408	280.408	259.634	257.042	247.203	286.747	200.258	214.607	256.666	430.055	418.941	333.763
	10.3933	289.737	266.632	249.228	250.269	253.432	305.006	192.054	206.681	250.159	398.087	386.506	308.969
	10.4	273.808	255.446	240.445	246.582	265.772	328.195	185.225	200.051	244.847	366.879	355.883	285.225
	10.4067	259.743	246.06	232.913	245.34	282.987	353.333	179.458	194.431	240.612	338.397	328.889	263.964
	10.4133	246.995	238.043	226.486	245.759	302.959	376.953	174.69	189.767	237.517	314.621	307.455	246.547
	10.42	235.3	231.248	221.092	246.957	322.954	395.908	171.046	186.153	235.619	297.99	294.123	234.615
	10.4267	224.592	225.686	216.595	248.119	340.224	408.177	168.673	183.663	234.818	291.88	292.445	230.457
	10.4333	214.902	221.3	212.726	248.729	352.733	413.539	167.561	182.21	234.787	300.818	306.997	237.272
	10.44	206.273	217.844	209.133	248.826	359.832	413.891	167.425	181.518	235.056	329.893	342.506	258.868
	10.4467	198.73	214.889	205.491	249.174	362.686	413.118	167.729	181.184	235.139	383.088	401.941	298.521
	10.4533	192.278	211.918	201.606	251.272	364.31	416.488	167.835	180.795	234.687	460.965	484.313	357.229
	10.46	186.904	208.532	197.468	257.071	369.093	429.315	167.218	180.063	233.538	558.943	583.437	432.112
	10.4667	182.588	204.583	193.23	268.412	381.682	455.212	165.634	178.873	231.701	667.283	688.567	516.064
	10.4733	179.27	200.22	189.16	286.223	405.387	494.458	163.158	177.245	229.259	772.871	786.499	598.942
	10.48	176.793	195.823	185.617	309.859	440.681	543.31	160.139	175.281	226.312	862.027	864.444	669.781
	10.4867	174.912	191.884	182.957	336.886	484.461	594.738	157.007	173.057	222.9	923.404	912.82	719.358
	10.4933	173.319	188.885	181.465	363.567	530.639	640.358	154.125	170.565	218.976	950.503	927.285	742.28
	10.5	171.757	187.187	181.185	385.888	571.794	672.791	151.62	167.691	214.37	942.858	909.414	737.968
	10.5067	170.037	186.894	181.838	400.7	601.274	687.544	149.335	164.229	208.848	905.59	865.668	710.254
	10.5133	168.117	187.772	182.833	406.5	614.95	683.825	146.885	159.963	202.21	847.374	805.04	665.794
	10.52	166.057	189.23	183.412	403.567	612.003	664.082	143.821	154.758	194.411	777.792	736.479	612.013
	10.5267	163.975	190.468	182.873	393.53	594.559	632.673	139.82	148.664	185.67	705.019	667.03	555.313
	10.5333	161.989	190.72	180.826	378.58	566.516	594.306	134.827	141.97	176.489	634.677	601.156	500.161
	10.54	160.2	189.477	177.323	360.806	532.137	552.965	129.116	135.16	167.585	569.883	541.176	449.137
	10.5467	158.726	186.643	172.879	341.888	495.059	511.559	123.233	128.847	159.756	512.035	488.098	403.486
	10.5533	157.766	182.567	168.355	323.118	457.966	472.171	117.87	123.675	153.755	461.735	442.428	363.792
	10.56	157.634	177.967	164.755	305.572	422.787	436.477	113.718	120.197	150.151	419.393	404.575	330.42
	10.5667	158.762	173.763	162.926	290.278	391.042	405.927	111.311	118.757	149.162	385.337	374.785	303.609
	10.5733	161.545	170.841	163.299	278.137	364.032	381.615	110.877	119.382	150.533	359.586	352.838	283.307
	10.58	166.14	169.79	165.698	269.698	342.699	363.902	112.245	121.702	153.481	341.473	337.728	268.922
	10.5867	172.284	170.703	169.368	264.927	327.321	352.075	114.834	124.956	156.839	329.441	327.603	259.19
	10.5933	179.248	173.099	173.164	263.065	317.221	344.363	117.746	128.138	159.328	321.191	320.049	252.314
	10.6	185.965	176.054	175.899	262.756	310.765	338.345	120.005	130.226	159.891	314.151	312.651	246.331
	10.6067	191.291	178.453	176.657	262.391	305.732	331.594	120.796	130.47	157.951	306.098	303.553	239.568
	10.6133	194.28	179.304	175.006	260.529	299.892	322.322	119.693	128.571	153.539	295.634	291.824	230.983
	10.62	194.406	177.982	171.028	256.259	291.611	309.747	116.71	124.716	147.206	282.375	277.515	220.326
	10.6267	191.67	174.352	165.229	249.355	280.182	294.091	112.261	119.462	139.826	266.842	261.414	208.021
	10.6333	186.51	168.722	158.337	240.218	265.82	276.329	106.995	113.582	132.382	250.118	244.699	194.906
	10.64	179.677	161.728	151.126	229.657	249.438	257.801	101.628	107.872	125.78	233.486	228.608	181.973
	10.6467	172.048	154.141	144.305	218.645	232.274	239.844	96.8007	103.018	120.712	218.12	214.197	170.134
	10.6533	164.467	146.731	138.417	208.113	215.548	223.555	93.0017	99.5182	117.619	204.933	202.214	160.103
	10.66	157.593	140.111	133.805	198.792	200.251	209.644	90.5589	97.6576	116.696	194.511	193.1	152.32
	10.6667	151.847	134.691	130.606	191.119	187.019	198.41	89.6478	97.5335	117.927	187.127	186.994	146.972
	10.6733	147.384	130.65	128.771	185.249	176.139	189.79	90.3049	99.077	121.136	182.755	183.754	143.994
	10.68	144.145	127.975	128.147	181.06	167.595	183.471	92.4361	102.084	126.034	181.121	183.027	143.123
	10.6867	141.934	126.528	128.619	178.26	161.161	179.016	95.8257	106.254	132.323	181.762	184.317	143.961
	10.6933	140.495	126.191	130.275	176.523	156.517	176.046	100.199	111.265	139.834	184.129	187.117	146.071
	10.7	139.666	127.025	133.577	175.608	153.361	174.347	105.323	116.887	148.726	187.721	191.025	149.106
	10.7067	139.438	129.444	139.404	175.446	151.532	173.969	111.142	123.101	159.592	192.222	195.858	152.883
	10.7133	139.96	134.307	148.894	176.153	151.072	175.199	117.889	130.176	173.363	197.57	201.689	157.41
	10.72	141.491	142.806	163.015	177.97	152.204	178.447	126.053	138.575	190.85	203.997	208.891	162.869
	10.7267	144.241	156.095	181.966	181.133	155.223	184.068	136.134	148.69	212.098	212.132	218.351	169.617
	10.7333	148.246	174.705	204.696	185.729	160.355	192.254	148.251	160.485	235.906	223.402	232.056	178.443
	10.74	153.278	197.915	228.859	191.638	167.666	203.217	161.825	173.251	259.839	240.871	254.158	191.163
	10.7467	158.86	223.551	251.33	198.639	177.226	217.757	175.499	185.653	280.854	270.443	292.17	211.535
	10.7533	164.399	248.369	269.11	206.73	189.615	238.212	187.481	196.12	296.244	321.664	357.074	246.095
	10.76	169.356	268.958	280.2	216.505	206.7	269.405	196.109	203.376	304.466	406.518	460.819	303.91
	10.7667	173.41	282.744	284.052	229.56	232.489	318.78	200.408	206.866	305.542	535.273	611.138	394.204
	10.7733	176.537	288.65	281.501	248.619	273.325	394.789	200.389	206.936	300.938	711.112	806.996	522.221
	10.78	179.011	287.205	274.314	277.157	336.719	503.43	196.973	204.665	293.025	927.74	1038.59	685.654
	10.7867	181.324	280.15	264.601	318.346	428.491	644.547	191.622	201.488	284.377	1172.2	1291.52	874.13
	10.7933	184.022	269.795	254.275	373.523	549.421	810.204	185.863	198.791	277.181	1429.05	1549.9	1071.75
	10.8	187.524	258.347	244.682	440.778	693.336	986.038	180.935	197.624	272.904	1680.43	1792.96	1259.68
	10.8067	191.923	247.432	236.469	514.556	847.698	1153.82	177.631	198.59	272.15	1899.45	1987.39	1417.53
	10.8133	196.879	237.899	229.615	586.478	996.062	1293.74	176.335	201.894	274.722	2046.21	2091.96	1525.41
	10.82	201.672	229.835	223.626	647.248	1120.87	1387.77	177.163	207.374	279.739	2088.87	2087.05	1569.1
	10.8267	205.395	222.783	217.825	688.874	1206.56	1424.34	179.998	214.509	285.848	2028.81	1988.38	1545.93
	10.8333	207.197	216.06	211.586	706.495	1243.16	1402.33	184.434	222.388	291.468	1892.8	1827.3	1465.15
	10.84	206.517	209.025	204.513	699.319	1228.99	1330.48	189.695	229.78	295.097	1712.03	1633.59	1343.26
	10.8467	203.228	201.273	196.537	670.34	1170.55	1223.38	194.687	235.354	295.596	1512.36	1430.35	1198.56
	10.8533	197.654	192.725	187.918	625.158	1079.71	1096.9	198.264	238.038	292.456	1312.88	1233.87	1047.34
	10.86	190.468	183.616	179.152	570.406	970.152	965.054	199.557	237.324	285.919	1126.31	1054.46	901.819
	10.8667	182.552	174.424	170.851	512.32	854.404	838.395	198.22	233.409	276.903	960.066	897.495	769.794
	10.8733	174.86	165.759	163.562	455.848	742.148	723.713	194.487	227.1	266.713	817.28	764.594	655.103
	10.88	168.214	158.214	157.602	404.295	639.735	624.344	189.029	219.524	256.678	698.069	654.829	558.628
	10.8867	163.148	152.213	152.962	359.35	550.462	541.013	182.676	211.753	247.78	600.645	565.819	479.366
	10.8933	159.743	147.91	149.334	321.412	475.292	472.703	176.15	204.517	240.401	522.24	494.524	415.329
	10.9	157.631	145.107	146.249	290.013	413.658	417.462	169.857	198.034	234.268	459.694	437.76	364.116
	10.9067	156.154	143.32	143.235	264.218	364.06	372.962	163.839	192.033	228.612	409.886	392.512	323.312
	10.9133	154.595	141.925	139.96	242.978	324.53	336.934	157.88	185.959	222.479	369.987	356.151	290.693
	10.92	152.425	140.338	136.263	225.321	293.017	307.376	151.651	179.225	215.056	337.596	326.501	264.36
	10.9267	149.405	138.151	132.15	210.464	267.623	282.687	144.903	171.441	205.934	310.821	301.905	242.8
	10.9333	145.577	135.197	127.738	197.819	246.755	261.69	137.567	162.544	195.187	288.287	281.186	224.884
	10.94	141.159	131.516	123.177	186.956	229.206	243.581	129.776	152.805	183.307	269.067	263.538	209.819
	10.9467	136.444	127.282	118.63	177.571	214.131	227.841	121.827	142.697	170.988	252.529	248.396	197.046
	10.9533	131.712	122.732	114.238	169.467	201.004	214.159	114.064	132.757	158.926	238.221	235.315	186.137
	10.96	127.201	118.109	110.139	162.521	189.525	202.34	106.807	123.443	147.674	225.749	223.891	176.723
	10.9667	123.096	113.642	106.461	156.653	179.54	192.247	100.297	115.063	137.569	214.743	213.741	168.47
	10.9733	119.53	109.535	103.328	151.812	170.945	183.745	94.6391	107.743	128.753	204.869	204.55	161.079
	10.98	116.605	105.969	100.85	147.972	163.652	176.69	89.8379	101.49	121.22	195.874	196.098	154.343
	10.9867	114.363	103.088	99.0957	145.105	157.564	170.918	85.8213	96.2238	114.882	187.614	188.292	148.151
	10.9933	112.802	100.982	98.0794	143.154	152.56	166.252	82.4945	91.835	109.651	180.078	181.165	142.511
	11	111.858	99.6658	97.7556	142.02	148.509	162.53	79.7619	88.2378	105.44	173.352	174.83	137.514
	11.0067	111.434	99.0859	98.0258	141.578	145.271	159.594	77.5588	85.3673	102.192	167.587	169.44	133.295
	11.0133	111.408	99.1241	98.7536	141.667	142.722	157.312	75.8483	83.195	99.8469	162.917	165.121	129.98
	11.02	111.663	99.6298	99.7959	142.131	140.752	155.588	74.6195	81.6906	98.3523	159.43	161.927	127.641
	11.0267	112.109	100.46	101.023	142.825	139.268	154.338	73.8682	80.8314	97.6466	157.113	159.821	126.275
	11.0333	112.698	101.483	102.325	143.651	138.187	153.496	73.5885	80.59	97.6766	155.847	158.684	125.786
	11.04	113.41	102.615	103.606	144.558	137.448	152.99	73.7657	80.9245	98.396	155.447	158.346	126.028
	11.0467	114.247	103.791	104.792	145.501	136.986	152.735	74.3772	81.7935	99.7533	155.714	158.648	126.847
	11.0533	115.206	104.96	105.83	146.471	136.729	152.656	75.3842	83.1405	101.675	156.525	159.519	128.144
	11.06	116.278	106.063	106.695	147.469	136.606	152.709	76.7273	84.886	104.081	157.891	161.02	129.899
	11.0667	117.434	107.042	107.387	148.515	136.565	152.913	78.311	86.9221	106.866	159.948	163.297	132.191
	11.0733	118.636	107.833	107.954	149.666	136.616	153.409	80.0178	89.1217	109.897	162.898	166.526	135.115
	11.08	119.877	108.429	108.501	151.057	136.823	154.42	81.728	91.3546	113.032	166.911	170.783	138.731
	11.0867	121.202	108.877	109.197	152.868	137.324	156.206	83.3477	93.5098	116.118	171.981	175.929	142.942
	11.0933	122.704	109.332	110.267	155.309	138.292	158.953	84.8285	95.518	119.011	177.825	181.572	147.461
	11.1	124.541	110.022	111.943	158.524	139.88	162.669	86.1652	97.347	121.594	183.879	187.081	151.82
	11.1067	126.848	111.203	114.356	162.503	142.137	167.103	87.3872	98.9935	123.808	189.395	191.735	155.469
	11.1133	129.634	113.055	117.452	167.013	144.954	171.764	88.5282	100.473	125.643	193.649	194.915	157.911
	11.12	132.716	115.578	120.959	171.601	148.047	176.036	89.6146	101.814	127.14	196.123	196.27	158.853
	11.1267	135.739	118.556	124.439	175.7	151.001	179.328	90.6564	103.019	128.371	196.656	195.812	158.289
	11.1333	138.262	121.598	127.411	178.769	153.387	181.232	91.6301	104.1	129.422	195.464	193.869	156.473
	11.14	139.911	124.264	129.47	180.447	154.883	181.596	92.5222	105.084	130.416	193.016	190.954	153.832
	11.1467	140.479	126.177	130.395	180.638	155.349	180.53	93.3679	106.067	131.54	189.87	187.605	150.825
	11.1533	139.99	127.128	130.161	179.49	154.842	178.328	94.2857	107.251	133.128	186.536	184.28	147.844
	11.16	138.617	127.085	128.924	177.323	153.561	175.386	95.4916	108.953	135.619	183.423	181.337	145.178
	11.1667	136.65	126.168	126.971	174.528	151.779	172.105	97.2671	111.553	139.442	180.838	179.067	143.044
	11.1733	134.408	124.607	124.643	171.503	149.771	168.845	99.8593	115.331	144.847	179.023	177.723	141.616
	11.18	132.192	122.688	122.297	168.61	147.793	165.923	103.328	120.3	151.674	178.172	177.502	141.011
	11.1867	130.275	120.731	120.267	166.186	146.075	163.601	107.467	126.102	159.305	178.354	178.483	141.284
	11.1933	128.887	119.028	118.831	164.543	144.829	162.114	111.807	132.04	166.777	179.481	180.584	142.362
	11.2	128.222	117.847	118.205	163.989	144.265	161.658	115.738	137.257	173.037	181.28	183.535	144.044
	11.2067	128.422	117.385	118.508	164.8	144.562	162.38	118.699	141.009	177.271	183.357	186.946	146.041
	11.2133	129.583	117.768	119.762	167.147	145.866	164.323	120.353	142.875	179.1	185.312	190.389	148.057
	11.22	131.712	119.028	121.883	171.03	148.248	167.423	120.665	142.843	178.623	186.829	193.488	149.86
	11.2267	134.728	121.109	124.696	176.216	151.663	171.448	119.87	141.252	176.297	187.742	195.973	151.32
	11.2333	138.437	123.858	127.944	182.222	155.914	176.012	118.349	138.614	172.739	188.031	197.664	152.386
	11.24	142.555	127.042	131.339	188.364	160.64	180.631	116.496	135.45	168.498	187.748	198.466	153.024
	11.2467	146.735	130.381	134.583	193.896	165.365	184.805	114.601	132.141	163.962	186.951	198.326	153.171
	11.2533	150.639	133.585	137.408	198.164	169.593	188.143	112.809	128.889	159.302	185.648	197.214	152.733
	11.26	153.975	136.378	139.612	200.746	172.919	190.461	111.135	125.726	154.531	183.801	195.129	151.62
	11.2667	156.523	138.547	141.065	201.509	175.136	191.83	109.507	122.59	149.61	181.368	192.137	149.804
	11.2733	158.173	139.959	141.757	200.588	176.253	192.548	107.807	119.392	144.527	178.357	188.397	147.385
	11.28	158.939	140.573	141.771	198.314	176.499	193.053	105.926	116.07	139.352	174.885	184.202	144.595
	11.2867	158.945	140.447	141.234	195.114	176.244	193.75	103.806	112.635	134.24	171.209	179.975	141.798
	11.2933	158.388	139.696	140.274	191.389	175.847	194.864	101.451	109.166	129.385	167.718	176.231	139.448
	11.3	157.443	138.468	138.971	187.441	175.567	196.371	98.9419	105.785	124.971	164.864	173.506	138.03
	11.3067	156.223	136.894	137.346	183.432	175.47	197.995	96.4056	102.638	121.128	163.089	172.24	137.969
	11.3133	154.73	135.075	135.395	179.418	175.432	199.328	93.9919	99.8632	117.928	162.687	172.642	139.495
	11.32	152.916	133.061	133.158	175.395	175.23	199.974	91.8397	97.5644	115.393	163.693	174.577	142.532
	11.3267	150.756	130.922	130.744	171.363	174.61	199.641	90.0578	95.8106	113.521	165.818	177.54	146.633
	11.3333	148.319	128.763	128.359	167.36	173.401	198.196	88.7196	94.6529	112.311	168.49	180.755	151.026
	11.34	145.789	126.727	126.226	163.465	171.547	195.649	87.8937	94.123	111.742	170.999	183.367	154.818
	11.3467	143.39	124.979	124.534	159.764	169.087	192.132	87.6182	94.207	111.739	172.673	184.673	157.231
	11.3533	141.327	123.646	123.352	156.308	166.113	187.844	87.8879	94.8161	112.159	173.062	184.282	157.774
	11.36	139.701	122.792	122.639	153.11	162.748	183.004	88.6262	95.7788	112.794	172.007	182.154	156.369
	11.3667	138.498	122.392	122.275	150.141	159.1	177.837	89.6814	96.8558	113.438	169.63	178.569	153.297
	11.3733	137.641	122.361	122.132	147.364	155.284	172.566	90.8398	97.8119	113.962	166.258	173.999	149.065
	11.38	137.048	122.601	122.115	144.769	151.401	167.4	91.8794	98.4883	114.366	162.301	168.953	144.256
	11.3867	136.677	123.009	122.179	142.366	147.58	162.529	92.6521	98.8633	114.746	158.151	163.891	139.38
	11.3933	136.51	123.479	122.283	140.199	143.943	158.095	93.1196	99.0366	115.217	154.121	159.141	134.783
	11.4	136.505	123.891	122.386	138.301	140.596	154.181	93.351	99.1534	115.808	150.413	154.901	130.646
	11.4067	136.591	124.128	122.432	136.699	137.616	150.819	93.4656	99.308	116.422	147.148	151.262	127.03
	11.4133	136.674	124.106	122.402	135.412	135.023	148.012	93.5553	99.476	116.886	144.416	148.305	123.966
	11.42	136.676	123.815	122.335	134.481	132.804	145.811	93.631	99.5498	117.048	142.322	146.143	121.531
	11.4267	136.607	123.356	122.369	133.997	130.976	144.336	93.6549	99.4131	116.887	141.06	145.003	119.908
	11.4333	136.588	122.948	122.705	134.13	129.628	143.836	93.5606	99.0364	116.577	140.93	145.251	119.408
	11.44	136.821	122.887	123.575	135.134	128.975	144.68	93.3435	98.545	116.463	142.356	147.367	120.442
	11.4467	137.535	123.485	125.175	137.314	129.366	147.322	93.098	98.2158	116.942	145.832	151.843	123.433
	11.4533	138.927	124.994	127.613	140.978	131.265	152.204	93.019	98.3795	118.324	151.779	159.013	128.659
	11.46	141.088	127.531	130.887	146.368	135.118	159.556	93.3522	99.3302	120.682	160.354	168.817	136.069
	11.4667	144.01	131.038	134.889	153.527	141.203	169.219	94.3297	101.201	123.831	171.226	180.638	145.173
	11.4733	147.632	135.3	139.417	162.196	149.472	180.538	96.0642	103.905	127.397	183.501	193.308	155.045
	11.48	151.888	140.01	144.238	171.784	159.412	192.408	98.5274	107.196	130.996	195.829	205.33	164.487
	11.4867	156.809	144.889	149.214	181.458	170.109	203.534	101.559	110.783	134.425	206.72	215.285	172.35
	11.4933	162.605	149.792	154.357	190.365	180.439	212.788	104.963	114.485	137.741	214.95	222.197	177.84
	11.5	169.656	154.798	159.855	197.867	189.358	219.494	108.602	118.315	141.213	219.898	225.798	180.691
	11.5067	178.402	160.163	165.963	203.726	196.194	223.546	112.452	122.437	145.155	221.638	226.491	181.18
	11.5133	189.083	166.184	172.811	208.101	200.789	225.325	116.568	127.033	149.707	220.815	225.111	179.939
	11.52	201.49	172.983	180.231	211.391	203.435	225.461	120.977	132.127	154.701	218.342	222.599	177.71
	11.5267	214.819	180.334	187.697	214.031	204.661	224.583	125.548	137.467	159.66	215.077	219.709	175.107
	11.5333	227.759	187.66	194.456	216.337	204.998	223.147	129.95	142.528	163.901	211.618	216.875	172.501
	11.54	238.835	194.158	199.75	218.395	204.811	221.412	133.686	146.636	166.777	208.259	214.229	170.021
	11.5467	246.794	199.077	203.059	220.125	204.266	219.472	136.244	149.197	167.855	205.048	211.691	167.626
	11.5533	250.929	201.934	204.216	221.369	203.381	217.343	137.261	149.855	167.023	201.884	209.079	165.203
	11.56	251.205	202.656	203.433	221.958	202.132	215.049	136.62	148.588	164.514	198.65	206.243	162.639
	11.5667	248.194	201.553	201.204	221.773	200.534	212.66	134.485	145.7	160.806	195.284	203.136	159.906
	11.5733	242.861	199.213	198.156	220.789	198.679	210.329	131.248	141.713	156.494	191.834	199.864	157.091
	11.58	236.318	196.309	194.897	219.098	196.743	208.269	127.412	137.228	152.154	188.482	196.682	154.4
	11.5867	229.584	193.419	191.89	216.896	194.954	206.705	123.473	132.802	148.241	185.502	193.905	152.083
	11.5933	223.402	190.872	189.332	214.453	193.519	205.773	119.828	128.837	145.017	183.148	191.808	150.359
	11.6	218.098	188.695	187.145	212.009	192.564	205.426	116.713	125.534	142.53	181.562	190.491	149.314
	11.6067	213.594	186.63	185.006	209.694	192.043	205.404	114.179	122.889	140.65	180.697	189.847	148.875
	11.6133	209.519	184.264	182.498	207.498	191.731	205.292	112.12	120.746	139.133	180.32	189.578	148.813
	11.62	205.378	181.223	179.277	205.277	191.277	204.637	110.356	118.874	137.706	180.065	189.275	148.799
	11.6267	200.763	177.309	175.187	202.821	190.306	203.075	108.698	117.048	136.152	179.53	188.507	148.483
	11.6333	195.494	172.578	170.319	199.94	188.518	200.43	107.005	115.129	134.351	178.357	186.918	147.556
	11.64	189.657	167.311	164.973	196.516	185.782	196.716	105.242	113.081	132.287	176.281	184.257	145.792
	11.6467	183.561	161.924	159.567	192.51	182.136	192.097	103.452	110.953	130.048	173.183	180.438	143.1
	11.6533	177.62	156.856	154.522	187.971	177.761	186.837	101.719	108.849	127.769	169.089	175.533	139.518
	11.66	172.235	152.453	150.181	183.001	172.905	181.224	100.147	106.89	125.611	164.165	169.778	135.211
	11.6667	167.671	148.893	146.73	177.748	167.82	175.532	98.8342	105.195	123.736	158.682	163.521	130.442
	11.6733	163.996	146.171	144.172	172.388	162.724	170	97.8649	103.877	122.292	152.983	157.164	125.521
	11.68	161.083	144.121	142.368	167.116	157.78	164.838	97.3156	103.034	121.401	147.428	151.102	120.767
	11.6867	158.686	142.508	141.086	162.137	153.115	160.219	97.2353	102.726	121.148	142.335	145.664	116.454
	11.6933	156.532	141.115	140.103	157.644	148.827	156.283	97.6325	102.963	121.556	137.956	141.085	112.793
	11.7	154.419	139.801	139.264	153.791	144.992	153.127	98.4313	103.669	122.562	134.447	137.483	109.894
	11.7067	152.253	138.506	138.478	150.659	141.679	150.763	99.4802	104.673	123.99	131.848	134.859	107.778
	11.7133	150.046	137.255	137.716	148.234	138.924	149.109	100.549	105.724	125.573	130.101	133.117	106.377
	11.72	147.891	136.098	136.978	146.42	136.722	148.012	101.383	106.553	126.995	129.062	132.082	105.545
	11.7267	145.91	135.092	136.282	145.055	135.009	147.273	101.775	106.937	127.974	128.526	131.516	105.084
	11.7333	144.234	134.267	135.636	143.948	133.693	146.709	101.635	106.784	128.363	128.253	131.185	104.788
	11.74	142.964	133.645	135.034	142.947	132.674	146.194	101.015	106.148	128.174	128.027	130.884	104.496
	11.7467	142.178	133.217	134.48	141.948	131.861	145.678	100.087	105.217	127.59	127.712	130.499	104.123
	11.7533	141.91	132.962	133.949	140.898	131.197	145.167	99.0895	104.241	126.902	127.267	130.025	103.683
	11.76	142.136	132.831	133.417	139.797	130.66	144.694	98.2253	103.447	126.403	126.769	129.573	103.295
	11.7667	142.781	132.752	132.851	138.673	130.268	144.312	97.6147	102.975	126.29	126.377	129.316	103.129
	11.7733	143.759	132.662	132.238	137.569	130.031	144.049	97.2734	102.865	126.642	126.287	129.45	103.365
	11.78	144.977	132.519	131.601	136.534	129.974	143.926	97.1499	103.066	127.429	126.681	130.139	104.154
	11.7867	146.366	132.327	130.995	135.616	130.115	143.942	97.1768	103.506	128.557	127.692	131.481	105.565
	11.7933	147.909	132.141	130.527	134.864	130.468	144.071	97.3237	104.13	129.92	129.354	133.462	107.574
	11.8	149.637	132.048	130.31	134.323	131.021	144.288	97.6029	104.927	131.434	131.593	135.952	110.042
	11.8067	151.578	132.152	130.435	134.021	131.744	144.536	98.0789	105.903	133.037	134.213	138.72	112.75
	11.8133	153.732	132.531	130.931	133.964	132.58	144.764	98.8171	107.07	134.663	136.928	141.452	115.422
	11.82	156.034	133.203	131.759	134.126	133.435	144.925	99.8593	108.416	136.247	139.415	143.842	117.787
	11.8267	158.365	134.118	132.811	134.451	134.221	144.997	101.202	109.897	137.715	141.399	145.639	119.623
	11.8333	160.571	135.198	133.944	134.888	134.859	145.002	102.787	111.442	139.007	142.692	146.705	120.799
	11.84	162.545	136.349	135.05	135.392	135.303	144.993	104.531	112.977	140.1	143.243	147.036	121.296
	11.8467	164.24	137.516	136.079	135.955	135.561	145.055	106.338	114.45	141.024	143.118	146.736	121.199
	11.8533	165.7	138.683	137.052	136.602	135.688	145.265	108.122	115.824	141.83	142.475	145.984	120.637
	11.86	167.024	139.886	138.034	137.38	135.772	145.671	109.815	117.091	142.574	141.513	144.969	119.772
	11.8667	168.322	141.153	139.083	138.307	135.891	146.258	111.363	118.248	143.283	140.414	143.848	118.742
	11.8733	169.653	142.498	140.218	139.369	136.111	146.949	112.718	119.271	143.917	139.315	142.735	117.649
	11.88	170.995	143.882	141.376	140.505	136.444	147.639	113.837	120.11	144.393	138.302	141.692	116.561
	11.8867	172.247	145.221	142.434	141.619	136.869	148.202	114.668	120.689	144.607	137.415	140.754	115.526
	11.8933	173.243	146.385	143.243	142.589	137.324	148.534	115.142	120.918	144.457	136.672	139.948	114.579
	11.9	173.799	147.238	143.657	143.294	137.739	148.574	115.195	120.716	143.88	136.082	139.296	113.753
	11.9067	173.757	147.665	143.58	143.645	138.039	148.316	114.784	120.049	142.862	135.655	138.834	113.087
	11.9133	173.03	147.575	142.98	143.594	138.161	147.794	113.901	118.934	141.465	135.411	138.598	112.623
	11.92	171.632	146.953	141.904	143.147	138.072	147.088	112.583	117.446	139.805	135.381	138.621	112.397
	11.9267	169.678	145.844	140.46	142.364	137.773	146.324	110.922	115.705	138.032	135.601	138.931	112.445
	11.9333	167.367	144.368	138.812	141.366	137.317	145.656	109.064	113.865	136.31	136.104	139.541	112.781
	11.94	164.949	142.699	137.148	140.314	136.815	145.252	107.171	112.096	134.792	136.905	140.436	113.393
	11.9467	162.651	141.032	135.647	139.397	136.417	145.259	105.415	110.547	133.598	137.984	141.57	114.246
	11.9533	160.611	139.553	134.454	138.779	136.292	145.754	103.94	109.333	132.819	139.293	142.867	115.276
	11.96	158.873	138.385	133.651	138.564	136.584	146.714	102.844	108.535	132.525	140.757	144.259	116.424
	11.9667	157.383	137.577	133.264	138.755	137.35	148.01	102.164	108.195	132.777	142.305	145.696	117.648
	11.9733	156.032	137.106	133.241	139.251	138.536	149.434	101.917	108.332	133.622	143.896	147.17	118.94
	11.98	154.703	136.886	133.466	139.886	139.987	150.757	102.09	108.945	135.091	145.54	148.707	120.305
	11.9867	153.304	136.79	133.8	140.456	141.486	151.78	102.668	110.023	137.166	147.264	150.348	121.756
	11.9933	151.795	136.691	134.081	140.804	142.794	152.364	103.65	111.544	139.778	149.09	152.099	123.259
	12	150.175	136.455	134.167	140.827	143.704	152.475	105.038	113.459	142.785	151.008	153.912	124.75
	12.0067	148.462	135.98	133.956	140.505	144.098	152.159	106.801	115.674	145.97	152.937	155.671	126.117
	12.0133	146.702	135.238	133.425	139.903	143.941	151.538	108.851	118.029	149.058	154.744	157.232	127.24
	12.02	144.986	134.267	132.635	139.144	143.306	150.774	111.032	120.304	151.734	156.256	158.446	128.002
	12.0267	143.442	133.192	131.729	138.384	142.341	150.058	113.108	122.242	153.706	157.307	159.168	128.313
	12.0333	142.26	132.207	130.91	137.786	141.25	149.572	114.831	123.609	154.76	157.754	159.29	128.124
	12.04	141.665	131.558	130.422	137.494	140.25	149.472	115.988	124.255	154.829	157.508	158.763	127.419
	12.0467	141.917	131.497	130.485	137.623	139.541	149.864	116.47	124.159	154.001	156.552	157.591	126.233
	12.0533	143.251	132.229	131.267	138.26	139.296	150.827	116.302	123.432	152.509	154.955	155.861	124.653
	12.06	145.851	133.893	132.869	139.451	139.631	152.378	115.627	122.295	150.682	152.864	153.722	122.797
	12.0667	149.805	136.536	135.296	141.204	140.619	154.496	114.673	121.011	148.857	150.481	151.368	120.818
	12.0733	155.062	140.098	138.456	143.483	142.264	157.095	113.697	119.835	147.314	148.032	149.001	118.873
	12.08	161.402	144.406	142.18	146.188	144.518	160.024	112.917	118.951	146.207	145.721	146.809	117.104
	12.0867	168.461	149.201	146.225	149.152	147.258	163.074	112.478	118.447	145.57	143.708	144.931	115.611
	12.0933	175.783	154.148	150.31	152.164	150.291	166.015	112.44	118.325	145.351	142.094	143.452	114.461
	12.1	182.89	158.891	154.146	154.991	153.382	168.617	112.788	118.551	145.466	140.925	142.412	113.671
	12.1067	189.325	163.067	157.439	157.41	156.3	170.672	113.458	119.054	145.821	140.2	141.811	113.241
	12.1133	194.682	166.359	159.936	159.245	158.83	172.037	114.374	119.771	146.345	139.899	141.628	113.15
	12.12	198.596	168.489	161.408	160.387	160.808	172.621	115.435	120.616	146.967	139.983	141.815	113.347
	12.1267	200.746	169.254	161.68	160.78	162.125	172.384	116.518	121.473	147.582	140.378	142.291	113.765
	12.1333	200.909	168.525	160.648	160.39	162.698	171.328	117.478	122.196	148.038	140.982	142.944	114.299
	12.14	199.016	166.312	158.325	159.231	162.488	169.507	118.155	122.633	148.164	141.663	143.622	114.824
	12.1467	195.202	162.757	154.853	157.356	161.485	167.016	118.419	122.657	147.822	142.257	144.174	115.222
	12.1533	189.8	158.134	150.495	154.867	159.736	164.003	118.189	122.204	146.95	142.624	144.464	115.397
	12.16	183.309	152.829	145.598	151.897	157.339	160.648	117.464	121.31	145.589	142.675	144.426	115.307
	12.1667	176.293	147.258	140.545	148.632	154.452	157.151	116.33	120.094	143.898	142.391	144.069	114.986
	12.1733	169.304	141.821	135.691	145.266	151.256	153.702	114.936	118.726	142.09	141.829	143.472	114.507
	12.18	162.791	136.839	131.309	141.98	147.944	150.448	113.454	117.391	140.383	141.101	142.747	113.971
	12.1867	157.073	132.515	127.567	138.926	144.691	147.482	112.046	116.239	138.963	140.324	142.009	113.469
	12.1933	152.314	128.937	124.526	136.213	141.629	144.846	110.848	115.372	137.955	139.604	141.359	113.073
	12.2	148.55	126.084	122.148	133.905	138.836	142.546	109.928	114.828	137.406	139.018	140.872	112.83
	12.2067	145.707	123.866	120.341	132.024	136.344	140.551	109.301	114.585	137.298	138.623	140.602	112.776
	12.2133	143.644	122.148	118.984	130.562	134.151	138.825	108.918	114.588	137.565	138.452	140.59	112.936
	12.22	142.174	120.798	117.96	129.477	132.23	137.332	108.7	114.765	138.122	138.535	140.867	113.323
	12.2267	141.098	119.713	117.184	128.709	130.544	136.059	108.566	115.059	138.879	138.883	141.45	113.935
	12.2333	140.272	118.848	116.624	128.206	129.061	135.018	108.474	115.442	139.76	139.498	142.332	114.763
	12.24	139.621	118.228	116.316	127.924	127.779	134.275	108.425	115.919	140.724	140.384	143.492	115.788
	12.2467	139.162	117.954	116.337	127.85	126.724	133.94	108.477	116.52	141.757	141.548	144.898	116.986
	12.2533	139.002	118.166	116.797	128.002	125.965	134.154	108.7	117.258	142.841	142.964	146.504	118.317
	12.26	139.264	118.999	117.787	128.431	125.622	135.041	109.156	118.109	143.94	144.584	148.211	119.707
	12.2667	140.036	120.532	119.341	129.202	125.84	136.672	109.844	119.017	144.974	146.296	149.864	121.049
	12.2733	141.345	122.736	121.418	130.362	126.742	138.996	110.703	119.868	145.845	147.918	151.274	122.216
	12.28	143.141	125.47	123.906	131.912	128.384	141.852	111.611	120.537	146.447	149.235	152.249	123.093
	12.2867	145.315	128.516	126.657	133.788	130.73	144.981	112.433	120.925	146.728	150.052	152.659	123.623
	12.2933	147.762	131.64	129.499	135.85	133.623	148.079	113.052	120.996	146.721	150.274	152.5	123.846
	12.3	150.375	134.621	132.274	137.915	136.807	150.893	113.43	120.8	146.556	149.95	151.908	123.901
	12.3067	153.076	137.293	134.845	139.802	139.973	153.27	113.612	120.464	146.426	149.28	151.145	123.989
	12.3133	155.816	139.557	137.107	141.371	142.842	155.185	113.725	120.156	146.534	148.552	150.531	124.286
	12.32	158.588	141.4	139.003	142.565	145.239	156.733	113.927	120.046	147.042	148.072	150.332	124.89
	12.3267	161.423	142.89	140.559	143.429	147.101	158.087	114.38	120.256	147.988	148.047	150.678	125.794
	12.3333	164.394	144.168	141.881	144.093	148.496	159.441	115.181	120.817	149.282	148.521	151.535	126.872
	12.34	167.603	145.4	143.153	144.75	149.57	160.948	116.336	121.663	150.711	149.38	152.69	127.926
	12.3467	171.145	146.769	144.572	145.593	150.478	162.643	117.731	122.635	151.995	150.375	153.839	128.731
	12.3533	175.079	148.408	146.318	146.755	151.342	164.462	119.17	123.521	152.857	151.211	154.667	129.093
	12.36	179.398	150.391	148.475	148.287	152.238	166.234	120.418	124.132	153.121	151.629	154.932	128.906
	12.3667	184.018	152.707	150.994	150.13	153.167	167.732	121.277	124.341	152.771	151.483	154.549	128.174
	12.3733	188.746	155.268	153.711	152.118	154.086	168.744	121.642	124.146	151.946	150.786	153.582	127.021
	12.38	193.304	157.916	156.383	154.027	154.918	169.108	121.531	123.656	150.932	149.694	152.241	125.642
	12.3867	197.36	160.448	158.749	155.64	155.55	168.757	121.089	123.097	150.087	148.442	150.785	124.27
	12.3933	200.606	162.638	160.586	156.777	155.879	167.715	120.569	122.748	149.751	147.293	149.487	123.111
	12.4	202.815	164.295	161.763	157.345	155.824	166.093	120.275	122.89	150.183	146.456	148.546	122.3
	12.4067	203.905	165.297	162.252	157.336	155.335	164.046	120.501	123.745	151.53	146.065	148.084	121.898
	12.4133	203.958	165.613	162.136	156.818	154.404	161.755	121.454	125.416	153.791	146.192	148.157	121.92
	12.42	203.236	165.312	161.585	155.919	153.08	159.398	123.194	127.852	156.835	146.851	148.786	122.345
	12.4267	202.151	164.547	160.804	154.794	151.459	157.149	125.607	130.842	160.408	148.047	149.972	123.157
	12.4333	201.143	163.517	159.996	153.598	149.676	155.152	128.434	134.069	164.182	149.766	151.714	124.346
	12.44	200.57	162.436	159.296	152.456	147.876	153.526	131.351	137.178	167.799	151.976	153.986	125.893
	12.4467	200.586	161.447	158.744	151.464	146.197	152.347	134.036	139.869	170.943	154.596	156.701	127.736
	12.4533	201.056	160.619	158.271	150.655	144.749	151.658	136.259	141.952	173.392	157.469	159.677	129.766
	12.46	201.623	159.911	157.73	150	143.614	151.457	137.905	143.346	175.039	160.374	162.654	131.804
	12.4667	201.803	159.187	156.942	149.442	142.817	151.712	138.959	144.083	175.898	163.055	165.349	133.652
	12.4733	201.149	158.291	155.769	148.912	142.365	152.374	139.484	144.271	176.113	165.268	167.51	135.136
	12.48	199.389	157.098	154.152	148.375	142.258	153.381	139.578	144.071	175.891	166.872	169.013	136.167
	12.4867	196.504	155.557	152.147	147.83	142.496	154.673	139.371	143.657	175.507	167.872	169.899	136.783
	12.4933	192.716	153.725	149.88	147.345	143.096	156.217	138.988	143.191	175.208	168.432	170.385	137.15
	12.5	188.425	151.744	147.542	147.039	144.103	157.999	138.526	142.803	175.188	168.831	170.79	137.513
	12.5067	184.108	149.801	145.339	147.055	145.554	160.045	138.068	142.569	175.529	169.384	171.431	138.119
	12.5133	180.209	148.09	143.463	147.54	147.47	162.39	137.66	142.498	176.184	170.34	172.516	139.135
	12.52	177.07	146.765	142.07	148.607	149.841	165.048	137.321	142.534	176.997	171.799	174.084	140.597
	12.5267	174.874	145.943	141.255	150.296	152.625	167.974	137.021	142.572	177.732	173.683	175.991	142.397
	12.5333	173.645	145.656	141.035	152.55	155.728	171.023	136.698	142.478	178.152	175.737	177.945	144.306
	12.54	173.258	145.891	141.362	155.208	159.011	173.983	136.255	142.118	178.09	177.61	179.589	146.029
	12.5467	173.509	146.571	142.142	158.022	162.267	176.594	135.597	141.414	177.489	178.938	180.596	147.293
	12.5533	174.144	147.589	143.253	160.705	165.269	178.615	134.652	140.365	176.417	179.436	180.758	147.885
	12.56	174.933	148.821	144.568	163.006	167.791	179.873	133.42	139.063	175.041	178.972	180.012	147.721
	12.5667	175.679	150.139	145.975	164.748	169.636	180.291	131.97	137.663	173.572	177.579	178.463	146.841
	12.5733	176.244	151.429	147.37	165.842	170.694	179.882	130.436	136.345	172.204	175.453	176.343	145.412
	12.58	176.533	152.598	148.668	166.3	170.966	178.744	128.978	135.261	171.061	172.911	173.961	143.671
	12.5867	176.497	153.579	149.778	166.196	170.51	177.039	127.751	134.503	170.188	170.309	171.642	141.888
	12.5933	176.121	154.331	150.644	165.629	169.465	174.977	126.859	134.081	169.563	167.973	169.667	140.316
	12.6	175.462	154.876	151.26	164.719	167.993	172.807	126.321	133.943	169.117	166.162	168.231	139.146
	12.6067	174.658	155.302	151.716	163.607	166.274	170.846	126.097	133.983	168.762	165.007	167.417	138.478
	12.6133	173.945	155.763	152.192	162.48	164.527	169.464	126.094	134.079	168.414	164.522	167.205	138.302
	12.62	173.628	156.467	152.946	161.572	163.01	169.061	126.196	134.128	168.018	164.606	167.479	138.533
	12.6267	174.013	157.653	154.261	161.191	162.029	170.024	126.3	134.059	167.565	165.08	168.083	139.032
	12.6333	175.353	159.517	156.364	161.691	161.939	172.67	126.338	133.862	167.112	165.757	168.848	139.65
	12.64	177.772	162.184	159.379	163.426	163.094	177.152	126.303	133.6	166.787	166.488	169.645	140.271
	12.6467	181.243	165.67	163.279	166.677	165.793	183.394	126.254	133.405	166.782	167.21	170.435	140.849
	12.6533	185.584	169.875	167.892	171.566	170.191	191.036	126.306	133.457	167.317	167.965	171.259	141.422
	12.66	190.48	174.582	172.929	177.95	176.202	199.443	126.618	133.959	168.598	168.9	172.271	142.112
	12.6667	195.54	179.502	178.026	185.4	183.467	207.804	127.363	135.099	170.79	170.272	173.721	143.119
	12.6733	200.348	184.306	182.808	193.243	191.346	215.312	128.714	137.017	174.005	172.411	175.946	144.715
	12.68	204.589	188.688	186.981	200.728	199.041	221.371	130.809	139.821	178.29	175.712	179.353	147.214
	12.6867	208.132	192.459	190.417	207.227	205.779	225.754	133.763	143.564	183.664	180.596	184.381	150.98
	12.6933	211.121	195.609	193.197	212.456	211.022	228.705	137.656	148.28	190.166	187.462	191.443	156.355
	12.7	214.002	198.366	195.645	216.593	214.625	230.905	142.564	154.006	197.883	196.602	200.845	163.605
	12.7067	217.459	201.187	198.277	220.273	216.897	233.296	148.56	160.797	206.967	208.151	212.712	172.847
	12.7133	222.313	204.686	201.686	224.457	218.554	236.88	155.709	168.74	217.593	222.029	226.904	184
	12.72	229.285	209.51	206.411	230.158	220.556	242.442	164.067	177.911	229.87	237.885	242.99	196.724
	12.7267	238.778	216.146	212.733	238.164	223.869	250.313	173.627	188.298	243.691	255.085	260.212	210.421
	12.7333	250.698	224.748	220.581	248.749	229.208	260.252	184.249	199.703	258.591	272.699	277.524	224.23
	12.74	264.393	235.032	229.505	261.517	236.822	271.46	195.555	211.631	273.651	289.522	293.659	237.099
	12.7467	278.768	246.282	238.768	275.429	246.39	282.77	206.864	223.243	287.568	304.19	307.253	247.897
	12.7533	292.559	257.528	247.545	288.999	257.074	292.929	217.248	233.455	298.87	315.334	317.057	255.597
	12.76	304.632	267.767	255.166	300.657	267.725	300.928	225.654	241.151	306.231	321.858	322.139	259.442
	12.7667	314.24	276.232	261.251	309.105	277.191	306.187	231.148	245.415	308.769	323.145	322.086	259.109
	12.7733	321.072	282.514	265.751	313.607	284.583	308.615	233.132	245.779	306.302	319.2	317.08	254.775
	12.78	325.187	286.579	268.835	314.083	289.44	308.498	231.477	242.331	299.376	310.663	307.888	247.1
	12.7867	326.813	288.631	270.736	310.989	291.739	306.299	226.56	235.693	289.154	298.697	295.708	237.076
	12.7933	326.202	288.948	271.585	305.095	291.756	302.466	219.166	226.895	277.202	284.751	281.96	225.867
	12.8	323.536	287.743	271.369	297.252	289.878	297.334	210.346	217.189	265.233	270.349	268.083	214.648
	12.8067	318.928	285.123	269.946	288.173	286.44	291.092	201.247	207.864	254.864	256.881	255.361	204.455
	12.8133	312.491	281.124	267.154	278.361	281.677	283.844	192.974	200.092	247.438	245.482	244.821	196.113
	12.82	304.415	275.766	262.915	268.131	275.719	275.699	186.477	194.808	243.847	236.937	237.148	190.157
	12.8267	295.01	269.151	257.31	257.674	268.665	266.803	182.45	192.581	244.39	231.636	232.646	186.824
	12.8333	284.705	261.521	250.623	247.128	260.649	257.413	181.254	193.529	248.729	229.54	231.214	185.996
	12.84	274.057	253.274	243.336	236.656	251.892	247.88	182.849	197.297	255.917	230.2	232.362	187.247
	12.8467	263.731	244.954	236.074	226.441	242.703	238.638	186.783	203.088	264.561	232.831	235.285	189.911
	12.8533	254.469	237.226	229.583	216.717	233.467	230.16	192.254	209.803	273.069	236.437	239.005	193.17
	12.86	247.044	230.811	224.643	207.74	224.621	222.933	198.24	216.223	279.966	239.984	242.529	196.208
	12.8667	242.187	226.42	221.953	199.78	216.631	217.398	203.671	221.244	284.147	242.576	245.013	198.332
	12.8733	240.456	224.623	222.01	193.099	209.953	213.902	207.623	224.074	285.051	243.583	245.878	199.085
	12.88	242.077	225.716	224.964	187.923	204.994	212.597	209.482	224.33	282.683	242.703	244.874	198.286
	12.8867	246.818	229.617	230.541	184.406	202.05	213.375	209.012	222.058	277.525	239.968	242.067	196.008
	12.8933	253.961	235.811	238.013	182.575	201.218	215.843	206.342	217.659	270.38	235.69	237.777	192.552
	12.9	262.375	243.401	246.341	182.301	202.353	219.36	201.896	211.768	262.204	230.349	232.498	188.337
	12.9067	270.737	251.285	254.362	183.267	205.029	223.145	196.286	205.126	253.925	224.495	226.767	183.81
	12.9133	277.805	258.383	261.06	185.001	208.592	226.432	190.197	198.449	246.322	218.631	221.067	179.368
	12.92	282.703	263.883	265.775	186.961	212.28	228.626	184.266	192.34	239.916	213.155	215.768	175.297
	12.9267	285.098	267.391	268.313	188.614	215.351	229.417	179.006	187.223	234.97	208.301	211.086	171.756
	12.9333	285.184	268.973	268.924	189.56	217.267	228.801	174.753	183.3	231.446	204.152	207.087	168.774
	12.94	283.587	269.072	268.175	189.606	217.779	227.051	171.63	180.547	229.091	200.666	203.734	166.304
	12.9467	281.142	268.33	266.781	188.779	216.945	224.607	169.558	178.762	227.492	197.735	200.947	164.267
	12.9533	278.687	267.406	265.395	187.294	215.072	221.969	168.302	177.623	226.233	195.238	198.614	162.56
	12.96	276.898	266.825	264.498	185.484	212.627	219.612	167.54	176.785	224.972	193.073	196.641	161.109
	12.9667	276.215	266.923	264.36	183.717	210.119	217.932	166.958	175.962	223.538	191.178	194.969	159.859
	12.9733	276.865	267.821	265.081	182.338	208.023	217.226	166.32	175.002	221.942	189.518	193.546	158.767
	12.98	278.912	269.523	266.639	181.618	206.714	217.709	165.513	173.893	220.35	188.09	192.346	157.83
	12.9867	282.349	271.985	269.002	181.753	206.479	219.534	164.571	172.761	219.039	186.927	191.372	157.06
	12.9933	287.117	275.175	272.164	182.863	207.496	222.796	163.637	171.816	218.326	186.084	190.655	156.499
	13	293.137	279.101	276.133	185.024	209.883	227.56	162.935	171.313	218.494	185.649	190.255	156.219
	13.0067	300.266	283.792	280.905	188.273	213.703	233.845	162.715	171.507	219.748	185.736	190.273	156.295
	13.0133	308.302	289.223	286.409	192.678	218.974	241.667	163.215	172.592	222.176	186.456	190.814	156.811
	13.02	316.969	295.29	292.496	198.351	225.704	251.025	164.611	174.693	225.758	187.898	191.973	157.821
	13.0267	325.956	301.824	298.949	205.458	233.917	261.862	167.004	177.838	230.372	190.119	193.819	159.37
	13.0333	334.911	308.568	305.511	214.19	243.618	274.004	170.392	181.963	235.847	193.141	196.397	161.479
	13.04	343.442	315.224	311.903	224.658	254.724	287.025	174.667	186.92	241.993	196.936	199.718	164.158
	13.0467	351.073	321.438	317.8	236.73	266.943	300.193	179.633	192.496	248.652	201.48	203.768	167.412
	13.0533	357.281	326.821	322.852	249.904	279.681	312.47	185.05	198.475	255.745	206.746	208.553	171.264
	13.06	361.538	330.969	326.696	263.254	292.015	322.718	190.698	204.695	263.316	212.775	214.122	175.779
	13.0667	363.454	333.568	329.046	275.538	302.812	329.949	196.46	211.132	271.544	219.71	220.616	181.079
	13.0733	362.927	334.462	329.78	285.474	311.005	333.593	202.384	217.909	280.653	227.796	228.257	187.335
	13.08	360.187	333.742	328.992	292.037	315.846	333.617	208.664	225.253	290.803	237.306	237.293	194.719
	13.0867	355.774	331.706	326.955	294.735	317.125	330.516	215.546	233.346	301.89	248.398	247.841	203.291
	13.0933	350.391	328.788	324.045	293.701	315.185	325.12	223.182	242.171	313.439	260.904	259.747	212.873
	13.1	344.739	325.429	320.62	289.586	310.784	318.365	231.424	251.349	324.577	274.201	272.411	222.954
	13.1067	339.394	321.973	316.968	283.36	304.855	311.082	239.756	260.136	334.171	287.199	284.811	232.697
	13.1133	334.743	318.639	313.294	276.034	298.271	303.907	247.34	267.557	341.106	298.523	295.655	241.053
	13.12	331.017	315.556	309.758	268.485	291.689	297.248	253.216	272.659	344.6	306.803	303.649	247.027
	13.1267	328.34	312.827	306.542	261.332	285.506	291.359	256.585	274.805	344.473	311.042	307.845	249.917
	13.1333	326.74	310.558	303.838	254.95	279.938	286.349	257.071	273.895	341.251	310.877	307.89	249.513
	13.14	326.184	308.881	301.865	249.482	275.058	282.232	254.866	270.447	336.076	306.694	304.136	246.166
	13.1467	326.591	307.955	300.827	244.927	270.865	278.955	250.712	265.481	330.454	299.511	297.534	240.676
	13.1533	327.878	307.936	300.917	241.163	267.316	276.412	245.739	260.308	325.938	290.719	289.403	234.112
	13.16	329.983	308.962	302.271	238.013	264.344	274.463	241.212	256.219	323.749	281.747	281.097	227.544
	13.1667	332.882	311.143	304.959	235.295	261.87	272.97	238.235	254.22	324.541	273.796	273.753	221.829
	13.1733	336.534	314.514	308.913	232.845	259.822	271.794	237.538	254.81	328.25	267.591	268.081	217.473
	13.18	340.83	318.963	313.859	230.556	258.142	270.782	239.336	257.898	334.138	263.363	264.307	214.595
	13.1867	345.488	324.17	319.32	228.389	256.764	269.784	243.291	262.856	340.993	260.894	262.226	212.981
	13.1933	350.063	329.613	324.65	226.337	255.614	268.646	248.619	268.666	347.462	259.673	261.33	212.209
	13.2	354.038	334.659	329.204	224.416	254.597	267.261	254.273	274.175	352.354	259.063	261.002	211.799
	13.2067	356.923	338.71	332.474	222.628	253.604	265.595	259.194	278.37	354.914	258.493	260.689	211.361
	13.2133	358.442	341.385	334.261	220.975	252.554	263.73	262.554	280.606	354.975	257.597	260.031	210.666
	13.22	358.622	342.613	334.721	219.445	251.42	261.845	263.92	280.712	352.942	256.274	258.929	209.698
	13.2267	357.753	342.677	334.327	218.066	250.273	260.186	263.33	279	349.64	254.674	257.548	208.624
	13.2333	356.328	342.109	333.726	216.884	249.255	258.981	261.218	276.131	346.046	253.13	256.23	207.736
	13.24	354.855	341.548	333.524	215.957	248.529	258.363	258.297	272.915	343.037	252.041	255.38	207.326
	13.2467	353.709	341.52	334.092	215.329	248.224	258.326	255.342	270.102	341.151	251.714	255.293	207.571
	13.2533	352.984	342.296	335.475	214.999	248.365	258.708	252.981	268.192	340.494	252.247	256.042	208.455
	13.26	352.506	343.772	337.348	214.907	248.85	259.206	251.568	267.332	340.784	253.469	257.438	209.758
	13.2667	351.886	345.539	339.162	214.937	249.461	259.494	251.114	267.336	341.505	255.001	259.073	211.114
	13.2733	350.728	347.04	340.37	214.93	249.903	259.281	251.345	267.8	342.154	256.36	260.455	212.156
	13.28	348.798	347.787	340.621	214.73	249.896	258.439	251.839	268.292	342.438	257.151	261.187	212.61
	13.2867	346.174	347.561	339.947	214.212	249.253	257.047	252.201	268.525	342.407	257.186	261.091	212.412
	13.2933	343.302	346.554	338.79	213.343	247.959	255.402	252.226	268.453	342.413	256.548	260.252	211.71
	13.3	340.921	345.34	337.92	212.204	246.208	253.968	251.969	268.31	343.009	255.538	258.989	210.801
	13.3067	339.922	344.762	338.255	210.99	244.379	253.26	251.738	268.498	344.761	254.578	257.749	210.038
	13.3133	341.163	345.726	340.654	210.002	242.985	253.773	251.961	269.475	348.073	254.076	256.945	209.734
[truncated: 2,503 more rows]

## Sheet: Fig. 5D
	Replicate 1					Replicate 2					Replicate 3
		TSB	Serum	Fosfomycin			TSB	Serum	Fosfomycin			TSB	Serum	Fosfomycin
		240	2422	612			199	1989	348			191	1837.5	287
		412	2307	704			226	2004	397			193	2212.5	312
		272	2273	768			255	1006	321			184	1626	243
		363	1998	673			237	1287	354			187	1216.5	245
		354	2919	652			265	1941	288			205	1714.5	223
		379	2398	605			225	1485	308			201	1366.5	245
		398	2508	746			233	2390	330			212	1533	248
		363	1040	656			224	1705	339			229	1498.5	233
		330	929	669			222	2170	286			177	1432.5	230
		413	2827	863			285	2076	340			194	1714.5	234
		310	2799	689			273	1426	263			156	1605	221
		410	1762	695			263	2489	240			189	1596	273
		430	2225	771			275	2076	243			182	1291.5	220
		364	2788	856			273	1345	328			189	1075.5	273
		439	2827	615			213	1695	321			211	1899	247
		341	3304	775			204	1825	274			196	1663.5	268
		290	1697	817			203	1736	375			216	1615.5	251
		359	1879	753			204	1911	331			205	1605	224
		320	1939	717			264	1636	358			217	1368	213
		381	2289	757			292	2636	316			217	1287	270
		417	1524	798			269	2605	320			169	1977	273
		350	1154	608			304	2291	302			201	2017.5	274
		336	2280	442			298	1830	291			179	1776	221
		341	2726	662			315	2357	235			205	1644	240
		370	2030	784			307	1425	318			174	3328.5	249
		345	1549	693			228	2226	257			231	2211	299
		396	1291	515			264	1865	265			236	1635	235
		353	1332	583			300	1348	255			209	1762.5	268
		278	1639	798			235	1970	264			218	1510.5	280
		338	2584	715			250	1986	396			184	1918.5	283
		343	1348	594			241	1508	281			207	2059.5	313
		332	2280	625			209	1386	341			188	3066	271
		358	2246	508			244	1801	316			207	1977	209
		380	1533	515			222	2157	267			190	2895	240
		353	1142	420			244	2652	297			212	2107.5	242
		351	1437	523			232	1547	318			228	1626	210
		276	2991	562			237	1720	287			183	2815.5	213
		371	2863	556			248	1550	239			169	1920	296
		346	1840	535			252	1322	269			197	2455.5	227
		390	2514	676			201	1864	330			193	2334	248
		422	1504	762			267	1685	317			203	1047	271
		348	1189	643			248	1793	244			195	1189.5	227
		249	1970	906			256	2997	268			163	2601	301
		301	1870	573			263	2773	224			201	1860	243
		400	2495	722			265	1334	317			180	2535	285
		420	1419	918			350	1634	263			206	1531.5	262
		336	1790	830			225	2540	315			192	1420.5	213
		419	2731	637			255	3341	285			186	2014.5	237
		361	2619	620			232	2458	275			186	1639.5	259
		250	2439	419			211	2217	277			200	2314.5	254

## Sheet: Fig. 5E
Replicate 1						Replicate 2						Replicate 3
	Time (h)	TSB	Serum	Fosfomycin			Time (h)	TSB	Serum	Fosfomycin			Time (h)	TSB	Serum	Fosfomycin
Raw CFU/ml	0	250000000	230000000	270000000		Raw CFU/ml	0	80000000	240000000	240000000		Raw CFU/ml	0	150000000	250000000	100000000
	2	300	39000000	11000			2	99	140000000	90000			2	39000	70000000	1200000
	4	99	6000000	3000			4	100	17000000	19000			4	1100	20000000	220000
	6	99	6000000	2000			6	99	2400000	5000			6	99	7000000	53000
