# Supplementary material for: Human serum triggers antibiotic tolerance in Staphylococcus aureus
Source: Nat Commun. 2022 Apr 19;13:2041. doi: 10.1038/s41467-022-29717-3 (PMC9018823; doi:10.1038/s41467-022-29717-3)
Supplement: Supplementary file 4 — Source data file [file 41467_2022_29717_MOESM4_ESM.zip › Fig. 6.xlsx]

## Sheet: Fig. 6A
Replicate 1		Raw values			Blanked			% of starting OD			Replicate 2		Raw values			Blanked			% of starting OD			Replicate 3		Raw values			Blanked			% of starting OD
		TSB	Serum		TSB	Serum		TSB	Serum				TSB	Serum		TSB	Serum		TSB	Serum				TSB	Serum		TSB	Serum		TSB	Serum
	Blank	0.08195										Blank	0.0816										Blank	0.08172
	Time (h)											Time (h)											Time (h)
	0	0.38795	0.9009		0.306	0.81895		100	100			0	0.51535	0.98315		0.4334	0.9012			100			0	0.57564	1.05422		0.49392	0.9725		100	100
	0.252222	0.3903	0.86495		0.30835	0.783		100.768	95.6102			0.252222	0.51115	1.00845		0.4292	0.9265		99.0309	102.807			0.252222	0.588135	1.055		0.506415	0.973281		102.53	100.08
	0.504444	0.3699	0.8649		0.28795	0.78295		94.1013	95.6041			0.504444	0.5061	1.0228		0.42415	0.94085		97.8657	104.4			0.504444	0.60442	1.05854		0.5227	0.976818		105.827	100.444
	0.756667	0.3376	0.8686		0.25565	0.78665		83.5458	96.0559			0.756667	0.5014	1.0158		0.41945	0.93385		96.7813	103.623			0.756667	0.581529	1.03732		0.499809	0.955597		101.192	98.2619
	1.00861	0.3105	0.8792		0.22855	0.79725		74.6895	97.3503			1.00861	0.4903	1.0147		0.40835	0.93275		94.2201	103.501			1.00861	0.588135	1.03406		0.506415	0.952335		102.53	97.9265
	1.26083	0.2863	0.8897		0.20435	0.80775		66.781	98.6324			1.26083	0.475	1.0262		0.39305	0.94425		90.6899	104.777			1.26083	0.574104	1.03488		0.492384	0.953162		99.689	98.0115
	1.51306	0.2709	0.90155		0.18895	0.8196		61.7484	100.079			1.51306	0.44805	1.02995		0.3661	0.948		84.4716	105.193			1.51306	0.545938	1.04421		0.464218	0.962487		93.9865	98.9703
	1.76528	0.25785	0.9076		0.1759	0.82565		57.4837	100.818			1.76528	0.42125	1.02575		0.3393	0.9438		78.288	104.727			1.76528	0.509067	1.01913		0.427347	0.937407		86.5215	96.3915
	2.0175	0.2447	0.91325		0.16275	0.8313		53.1863	101.508			2.0175	0.39405	1.02775		0.3121	0.9458		72.012	104.949			2.0175	0.513727	1.05156		0.432007	0.969836		87.465	99.7261
	2.26972	0.23405	0.9168		0.1521	0.83485		49.7059	101.942			2.26972	0.3643	1.0285		0.28235	0.94655		65.1477	105.032			2.26972	0.470608	1.0319		0.388888	0.950176		78.7351	97.7045
	2.52167	0.22895	0.92085		0.147	0.8389		48.0392	102.436			2.52167	0.34175	1.0308		0.2598	0.94885		59.9446	105.287			2.52167	0.453914	0.997998		0.372194	0.916278		75.3551	94.2188
	2.77389	0.2218	0.92085		0.13985	0.8389		45.7026	102.436			2.77389	0.3227	1.03715		0.24075	0.9552		55.5491	105.992			2.77389	0.455501	0.989041		0.373781	0.907321		75.6765	93.2978
	3.02611	0.2161	0.9218		0.13415	0.83985		43.8399	102.552			3.02611	0.30925	1.0363		0.2273	0.95435		52.4458	105.898			3.02611	0.421191	0.98238		0.339471	0.90066		68.7299	92.6129
	3.27833	0.2111	0.92205		0.12915	0.8401		42.2059	102.583			3.27833	0.29705	1.0376		0.2151	0.95565		49.6308	106.042			3.27833	0.427029	0.956933		0.345309	0.875213		69.9119	89.9962
	3.53056	0.2056	0.9216		0.12365	0.83965		40.4085	102.528			3.53056	0.28645	1.03925		0.2045	0.9573		47.185	106.225			3.53056	0.395637	0.972413		0.313917	0.890693		63.5563	91.588
	3.78278	0.20105	0.92215		0.1191	0.8402		38.9216	102.595			3.78278	0.2774	1.0354		0.19545	0.95345		45.0969	105.798			3.78278	0.402653	0.916236		0.320933	0.834516		64.9767	85.8114
	4.035	0.1977	0.92185		0.11575	0.8399		37.8268	102.558			4.035	0.26935	1.0418		0.1874	0.95985		43.2395	106.508			4.035	0.373053	0.924688		0.291333	0.842968		58.9839	86.6805
	4.28694	0.19455	0.9208		0.1126	0.83885		36.7974	102.43			4.28694	0.25975	1.04255		0.1778	0.9606		41.0245	106.591			4.28694	0.379352	0.892121		0.297632	0.810401		60.2592	83.3318
	4.53917	0.1901	0.9196		0.10815	0.83765		35.3431	102.283			4.53917	0.2531	1.03455		0.17115	0.9526		39.4901	105.704			4.53917	0.351699	0.849036		0.269979	0.767316		54.6604	78.9014
	4.79139	0.18655	0.917		0.1046	0.83505		34.183	101.966			4.79139	0.24525	1.0347		0.1633	0.95275		37.6788	105.72			4.79139	0.360456	0.846556		0.278736	0.764836		56.4334	78.6463
	5.04361	0.18365	0.9162		0.1017	0.83425		33.2353	101.868			5.04361	0.2379	1.0395		0.15595	0.95755		35.9829	106.253			5.04361	0.350316	0.814218		0.268596	0.732498		54.3805	75.3212
	5.29583	0.1821	0.9138		0.10015	0.83185		32.7288	101.575			5.29583	0.2313	1.0328		0.14935	0.95085		34.4601	105.509			5.29583	0.341354	0.759466		0.259634	0.677746		52.5661	69.6911
	5.54806	0.1789	0.9124		0.09695	0.83045		31.683	101.404			5.54806	0.22545	1.0376		0.1435	0.95565		33.1103	106.042			5.54806	0.315084	0.786704		0.233364	0.704984		47.2473	72.492
	5.8	0.1758	0.911		0.09385	0.82905		30.6699	101.233			5.8	0.22005	1.03395		0.1381	0.952		31.8643	105.637			5.8	0.324097	0.78257		0.242377	0.70085		49.0721	72.0669

## Sheet: Fig. 6C
		% OD600 remaining at 6 h
		WT	graS::Tn	pCN34	pgraXRS
	Replicate 1	54.3651	34.6177	25.9575	48.1781
	Replicate 2	56.7623	38.7565	27.9171	42.623
	Replicate 3	58.0777	32.377	26.9147	46.0268
	Replicate 4	54.2714	24.1237	28.4165	62.7291
