# Supplementary material for: Human serum triggers antibiotic tolerance in Staphylococcus aureus
Source: Nat Commun. 2022 Apr 19;13:2041. doi: 10.1038/s41467-022-29717-3 (PMC9018823; doi:10.1038/s41467-022-29717-3)
Supplement: Supplementary file 4 — Source data file [file 41467_2022_29717_MOESM4_ESM.zip › Fig. 7.xlsx]

## Sheet: Fig. 7A
	AVG MW	CL	1374
		PG	735
		LPG	865
	Replicate 1					Replicate 2					Replicate 3					Replicate 4					Replicate 5
			TSB	Serum				TSB	Serum				TSB	Serum				TSB	Serum				TSB	Serum
	Raw intensity	CL	73373.2	250325		Raw intensity	CL	80920.2	209403		Raw intensity	CL	90270.6	448080		Raw intensity	CL	123018	363531		Raw intensity	CL	63751.8	314232
		PG	450587	997385			PG	343504	656680			PG	588655	1.85313e+06			PG	534269	1.31189e+06			PG	463279	1.30098e+06
		LPG	86800.2	191388			LPG	87884	217977			LPG	83391.3	402994			LPG	81402.1	203923			LPG	52889.9	227565
	Divided by MW	CL	53.4012	182.187		Divided by MW	CL	58.8939	152.404		Divided by MW	CL	65.6991	326.114		Divided by MW	CL	89.5328	264.579		Divided by MW	CL	46.3987	228.698
		PG	613.043	1356.99			PG	467.352	893.442			PG	800.891	2521.27			PG	726.896	1784.88			PG	630.312	1770.04
		LPG	100.347	221.257			LPG	101.6	251.997			LPG	96.4062	465.888			LPG	94.1065	235.749			LPG	61.1444	263.081
		Total	766.791	1760.43			Total	627.846	1297.84			Total	962.996	3313.27			Total	910.535	2285.21			Total	737.855	2261.82
	% of PL	CL	6.96424	10.349		% of PL	CL	9.3803	11.7429		% of PL	CL	6.82236	9.84265		% of PL	CL	9.83298	11.5779		% of PL	CL	6.28832	10.1113
		PG	79.9491	77.0826			PG	74.4374	68.8406			PG	83.1666	76.0961			PG	79.8317	78.1058			PG	85.4249	78.2574
		LPG	13.0866	12.5684			LPG	16.1823	19.4166			LPG	10.0111	14.0613			LPG	10.3353	10.3163			LPG	8.28678	11.6314

## Sheet: Fig. 7B
	AVG MW	CL	1374
		PG	735
		LPG	865
	Replicate 1					Replicate 2					Replicate 3
			TSB	Serum				TSB	Serum				TSB	Serum
	Raw intensity	CL	125296	264808		Raw intensity	CL	136970	168996		Raw intensity	CL	114286	313323
		PG	628793	873090			PG	594222	580664			PG	537949	1.18567e+06
		LPG	54125.5	101064			LPG	39001.7	69151.8			LPG	13905.2	117562
	Divided by MW	CL	91.1906	192.728		Divided by MW	CL	99.687	122.995		Divided by MW	CL	83.1779	228.037
		PG	855.501	1187.88			PG	808.465	790.019			PG	731.903	1613.16
		LPG	62.5729	116.837			LPG	45.0887	79.9443			LPG	16.0754	135.909
		Total	1009.26	1497.44			Total	953.24	992.959			Total	831.157	1977.1
	% of PL	CL	9.03536	12.8705		% of PL	CL	10.4577	12.3868		% of PL	CL	10.0075	11.5339
		PG	84.7648	79.3271			PG	84.8123	79.5621			PG	88.0584	81.5919
		LPG	6.19985	7.80244			LPG	4.73005	8.05112			LPG	1.9341	6.87416

## Sheet: Fig. 7C
Replicate 1									Replicate 2									Replicate 3
		TSB			Serum						TSB			Serum						TSB			Serum
	Time (h)	WT	cls1::Tn	cls2::Tn	WT	cls1::Tn	cls2::Tn			Time (h)	WT	cls1::Tn	cls2::Tn	WT	cls1::Tn	cls2::Tn			Time (h)	WT	cls1::Tn	cls2::Tn	WT	cls1::Tn	cls2::Tn
Raw CFU/ml	0	70000000	230000000	310000000	260000000	430000000	240000000		Raw CFU/ml	0	80000000	330000000	290000000	230000000	190000000	330000000		Raw CFU/ml	0	70000000	320000000	290000000	220000000	260000000	350000000
	2	400	4000	26000	240000000	230000000	19000000			2	4200	5000	28000	260000000	300000000	27000000			2	14000	31000	600	160000000	240000000	21000000
	4	100	100	300	240000000	260000000	3200000			4	100	100	320	150000000	130000000	2600000			4	1300	500	400	220000000	190000000	6000000
	6	99	100	100	170000000	120000000	1300000			6	11000	10000	11000	160000000	29000000	380000			6	100	2000	16000	90000000	40000000	1900000

## Sheet: Fig. 7D
	AVG MW	CL	1374
		PG	735
		LPG	865
	Replicate 1					Replicate 2					Replicate 3
			TSB	Serum				TSB	Serum				TSB	Serum
	Raw intensity	CL	56786.5	198714		Raw intensity	CL	65570.7	218797		Raw intensity	CL	75402.7	473980
		PG	335877	706631			PG	392476	990286			PG	423787	1.78846e+06
		LPG	48740.7	108678			LPG	70969.8	192579			LPG	43699.4	402776
	Divided by MW	CL	41.3293	144.625		Divided by MW	CL	47.7225	159.241		Divided by MW	CL	54.8783	344.964
		PG	456.975	961.403			PG	533.98	1347.33			PG	576.58	2433.29
		LPG	56.3476	125.639			LPG	82.046	222.635			LPG	50.5195	465.638
		Total	554.652	1231.67			Total	663.749	1729.2			Total	681.978	3243.89
	% of PL	CL	7.4514	11.7422		% of PL	CL	7.18984	9.20893		% of PL	CL	8.04692	10.6343
		PG	82.3895	78.057			PG	80.4492	77.9161			PG	84.5453	75.0114
		LPG	10.1591	10.2008			LPG	12.361	12.875			LPG	7.4078	14.3543

## Sheet: Fig. 7E
	AVG MW	CL	1374
		PG	735
		LPG	865
	Replicate 1					Replicate 2					Replicate 3
			TSB	Serum				TSB	Serum				TSB	Serum
	Raw intensity	CL	47780.8	130362		Raw intensity	CL	43961.7	199077		Raw intensity	CL	73269.6	279561
		PG	293674	871488			PG	276798	1.17766e+06			PG	425968	2.02536e+06
		LPG	33668	127536			LPG	30116	218477			LPG	25949.1	246374
	Divided by MW	CL	34.775	94.8779		Divided by MW	CL	31.9954	144.889		Divided by MW	CL	53.3257	203.465
		PG	399.556	1185.7			PG	376.596	1602.26			PG	579.548	2755.6
		LPG	38.9225	147.44			LPG	34.8161	252.575			LPG	29.999	284.826
		Total	473.254	1428.02			Total	443.407	1999.73			Total	662.873	3243.89
	% of PL	CL	7.34807	6.64403		% of PL	CL	7.2158	7.24544		% of PL	CL	8.04464	6.27226
		PG	84.4275	83.0312			PG	84.9322	80.1241			PG	87.4298	84.9474
		LPG	8.22446	10.3248			LPG	7.85195	12.6305			LPG	4.5256	8.78039

## Sheet: Fig. 7F
Replicate 1			WT			cls2::Tn			Replicate 2			WT			cls2::Tn			Replicate 3			WT			cls2::Tn
		Time (h)	TSB	Serum	Fosfomycin	Serum	Fosfomycin				Time (h)	TSB	Serum	Fosfomycin	Serum	Fosfomycin				Time (h)	TSB	Serum	Fosfomycin	Serum	Fosfomycin
	Raw CFU/ml	0	44000000	170000000	100000000	340000000	90000000			Raw CFU/ml	0	80000000	260000000	90000000	260000000	300000000			Raw CFU/ml	0	60000000	250000000	34000000	300000000	70000000
		2	110000	160000000	900000	20000000	6000				2	250000	240000000	20000000	30000000	620000				2	18000	290000000	7000000	22000000	50000
		4	2200	120000000	200000	2500000	700				4	6000	150000000	4700000	3000000	240000				4	300	90000000	700000	2100000	18000
		6	500	27000000	160000	390000	99				6	2200	60000000	2100000	1300000	12300				6	2800	40000000	250000	600000	1500
