# Supplementary material for: Human serum triggers antibiotic tolerance in Staphylococcus aureus
Source: Nat Commun. 2022 Apr 19;13:2041. doi: 10.1038/s41467-022-29717-3 (PMC9018823; doi:10.1038/s41467-022-29717-3)
Supplement: Supplementary file 4 — Source data file [file 41467_2022_29717_MOESM4_ESM.zip › Fig. S1.xlsx]

## Sheet: Sheet1
Replicate 1				Replicate 2				Replicate 3
	Time (h)	CFU/ml			Time (h)	CFU/ml			Time (h)	CFU/ml
	0	130000000			0	180000000			0	220000000
	2	170000000			2	220000000			2	280000000
	4	140000000			4	225000000			4	340000000
	6	230000000			6	270000000			6	450000000
	16	202000000			16	163000000			16	270000000
	18	120000000			18	168000000			18	250000000
	20	87000000			20	174000000			20	197000000
	22	96000000			22	210000000			22	310000000
