# Supplementary material for: Human serum triggers antibiotic tolerance in Staphylococcus aureus
Source: Nat Commun. 2022 Apr 19;13:2041. doi: 10.1038/s41467-022-29717-3 (PMC9018823; doi:10.1038/s41467-022-29717-3)
Supplement: Supplementary file 4 — Source data file [file 41467_2022_29717_MOESM4_ESM.zip › Fig. S12.xlsx]

## Sheet: Fig. S12
Replicate 1		TSB				Serum					Replicate 2		TSB				Serum					Replicate 3		TSB				Serum
		WT	dltD	pEmpty	pdltD	WT	dltD	pEmpty	pdltD				WT	dltD	pEmpty	pdltD	WT	dltD	pEmpty	pdltD				WT	dltD	pEmpty	pdltD	WT	dltD	pEmpty	pdltD
CFU/ml	0	220000000	120000000	55000000	270000000	160000000	180000000	210000000	190000000		CFU/ml	0	310000000	100000000	100000000	330000000	440000000	100000000	140000000	350000000		CFU/ml	0	100000000	150000000	130000000	220000000	230000000	110000000	120000000	210000000
	6	84.7	6333.6	4172.41	18289.8	73846160	71053.2	242309	3.69444e+06			6	4900	100	7000	7000	16000000	80000	220000	26000000			6	241.7	1170	7710.56	7015.8	15000000	300000	60000	12000000
