# Supplementary material for: Human serum triggers antibiotic tolerance in Staphylococcus aureus
Source: Nat Commun. 2022 Apr 19;13:2041. doi: 10.1038/s41467-022-29717-3 (PMC9018823; doi:10.1038/s41467-022-29717-3)
Supplement: Supplementary file 4 — Source data file [file 41467_2022_29717_MOESM4_ESM.zip › Fig. S13.xlsx]

## Sheet: Fig. S13
Replicate 1						Replicate 2						Replicate 3
	WT		dltD				WT		dltD				WT		dltD
	TSB	Serum	TSB	Serum			TSB	Serum	TSB	Serum			TSB	Serum	TSB	Serum
	162	1386	182	837			145	1573	138	419			170	984	155	864
	151	1214	155	637			153	1237	149	502			183	1378	181	873
	147	1170	170	642			190	1732	169	667			174	1323	166	761
	159	968	121	868			162	1852	151	543			176	1261	190	789
	168	1027	165	881			142	1380	169	845			189	1030	176	776
	177	1444	165	487			139	2236	182	456			175	1119	164	533
	152	1025	171	576			171	1664	165	637			170	1072	167	635
	162	1236	180	874			168	1615	131	500			164	1297	170	637
	155	949	158	749			156	2824	155	464			159	1206	180	556
	158	1479	160	791			176	2398	141	402			170	1050	161	588
	161	1849	144	585			170	1681	147	506			177	1524	165	588
	168	1086	156	946			164	1909	144	769			159	1839	183	527
	155	1079	146	683			166	1646	169	746			174	1431	188	548
	167	1093	151	739			186	1761	150	719			175	1293	184	607
	159	1265	143	833			139	1137	156	730			148	1421	184	686
	159	1102	149	553			175	1351	173	411			192	795	167	694
	158	1137	137	549			176	2381	177	756			162	1172	180	463
	176	1142	163	477			176	2257	165	612			158	1461	169	586
	174	926	164	579			188	1936	158	710			165	1439	164	729
	174	1413	136	466			179	2365	160	810			172	1200	176	460
	160	1227	147	544			178	1444	160	794			173	1640	155	531
	165	1826	139	625			204	1804	144	632			178	1205	156	382
	163	1503	161	953			196	2199	156	489			164	1682	184	740
	154	1810	163	374			173	1917	157	520			177	1823	143	635
	140	1143	147	450			176	2597	159	495			178	1128	169	555
	163	1234	148	508			172	1842	142	513			153	1070	142	635
	162	1373	160	572			145	1626	140	662			179	1475	173	722
	161	1116	136	448			160	2507	146	707			167	1463	153	345
	162	1137	186	463			155	2200	158	386			179	1466	164	462
	164	1514	156	466			151	1528	159	1159			162	1270	157	685
	153	1760	163	528			149	2194	146	635			152	1377	158	532
	157	1670	176	549			173	1662	163	481			199	1046	161	520
	165	1843	179	608			194	2474	164	605			193	1399	160	637
	171	939	161	485			182	2212	158	846			185	999	164	469
	160	993	142	837			181	1532	145	405			169	1470	190	590
	156	887	154	1119			173	1900	157	614			202	1460	212	503
	162	894	165	576			171	1865	155	688			198	1203	171	756
	153	871	163	493			172	1826	139	559			207	1356	150	411
	154	1214	143	595			150	2050	160	605			185	1209	170	493
	163	1281	156	883			181	1551	138	649			203	1019	154	608
	168	1178	160	820			189	2208	159	477			186	1117	168	614
	168	1243	153	705			192	1871	153	473			199	1274	169	439
	151	1104	155	533			182	1403	168	692			173	1162	178	500
	172	1007	177	520			209	1360	146	599			171	1630	163	526
	187	1422	174	953			196	2383	154	625			158	1495	159	763
	145	879	192	474			175	2019	166	419			171	980	187	384
	157	1226	158	507			162	1756	137	405			214	1709	174	627
	164	1123	155	597			171	1955	145	698			179	1365	154	424
	160	1070	150	488			178	1468	156	700			168	980	165	523
	155	877	143	415			187	2550	159	497			196	1377	194	646
