# Supplementary material for: Human serum triggers antibiotic tolerance in Staphylococcus aureus
Source: Nat Commun. 2022 Apr 19;13:2041. doi: 10.1038/s41467-022-29717-3 (PMC9018823; doi:10.1038/s41467-022-29717-3)
Supplement: Supplementary file 4 — Source data file [file 41467_2022_29717_MOESM4_ESM.zip › Fig. S14.xlsx]

## Sheet: Fig. S14
Replicate 1						Replicate 2						Replicate 3
	Time (h)	TSB	Serum	Fosfomycin			Time (h)	TSB	Serum	Fosfomycin			Time (h)	TSB	Serum	Fosfomycin
Raw CFU/ml	0	250000000	230000000	270000000		Raw CFU/ml	0	80000000	240000000	240000000		Raw CFU/ml	0	150000000	250000000	100000000
	2	710000000	310000000	250000000			2	110000000	360000000	180000000			2	400000000	450000000	84000000
	4	490000000	620000000	150000000			4	190000000	360000000	150000000			4	200000000	300000000	23000000
	6	580000000	310000000	67500000			6	130000000	280000080	100000000			6	360000000	230000000	33000000
