# Supplementary material for: Human serum triggers antibiotic tolerance in Staphylococcus aureus
Source: Nat Commun. 2022 Apr 19;13:2041. doi: 10.1038/s41467-022-29717-3 (PMC9018823; doi:10.1038/s41467-022-29717-3)
Supplement: Supplementary file 4 — Source data file [file 41467_2022_29717_MOESM4_ESM.zip › Fig. S15.xlsx]

## Sheet: Sheet1
Replicate 1		TSB				Serum					Replicate 2		TSB				Serum					Replicate 3		TSB				Serum
		WT	cls2	pEmpty	pcls2	WT	cls2	pEmpty	pcls2				WT	cls2	pEmpty	pcls2	WT	cls2	pEmpty	pcls2				WT	cls2	pEmpty	pcls2	WT	cls2	pEmpty	pcls2
CFU/ml	0	140000000	310000000	390000000	380000000	310000000	400000000	340000000	320000000		CFU/ml	0	80000000	220000000	300000000	230000000	290000000	430000000	320000000	340000000		CFU/ml	0	80000000	220000000	400000000	290000000	260000000	210000000	360000000	280000000
	6	370	99	1400	600	28000000	210000	360000	30000000			6	500	99	100	2200	18000000	48000	18000	37000000			6	100	99	99	99	21000000	41000	12000	100000000
