# Supplementary material for: Human serum triggers antibiotic tolerance in Staphylococcus aureus
Source: Nat Commun. 2022 Apr 19;13:2041. doi: 10.1038/s41467-022-29717-3 (PMC9018823; doi:10.1038/s41467-022-29717-3)
Supplement: Supplementary file 4 — Source data file [file 41467_2022_29717_MOESM4_ESM.zip › Fig. S2.xlsx]

## Sheet: Sheet1
		Rep 1					Rep 2					Rep 3
		Time (h)	TSB	PBS	Serum		Time (h)	TSB	PBS	Serum		Time (h)	TSB	PBS	Serum
		0	180000000	170000000	280000000		0	240000000	180000000	220000000		0	160000000	170000000	330000000
		2	1400000	35000	60000000		2	2000000	400000	28000000		2	2300000	400000	50000000
		4	150000	30000	4100000		4	260000	28000	9000000		4	290000	28000	2900000
		6	5000	15000	2000000		6	66000	6000	5000000		6	28000	3800	900000
