# Supplementary material for: Human serum triggers antibiotic tolerance in Staphylococcus aureus
Source: Nat Commun. 2022 Apr 19;13:2041. doi: 10.1038/s41467-022-29717-3 (PMC9018823; doi:10.1038/s41467-022-29717-3)
Supplement: Supplementary file 4 — Source data file [file 41467_2022_29717_MOESM4_ESM.zip › Fig. S3.xlsx]

## Sheet: Fig. S3A - nisin
Replicate 1					Replicate 2					Replicate 3
	Time (h)	TSB	Serum			Time (h)	TSB	Serum			Time (h)	TSB	Serum
CFU/ml	0	310000000	250000000		CFU/ml	0	160000000	230000000		CFU/ml	0	220000000	370000000
	6	180000	121000000			6	180000	180000000			6	192000	190000000

## Sheet: Fig. S33 - gramicidin
Replicate 1					Replicate 2					Replicate 3
	Time (h)	TSB	Serum			Time (h)	TSB	Serum			Time (h)	TSB	Serum
CFU/ml	0	220000000	370000000		CFU/ml	0	280000000	340000000		CFU/ml	0	320000000	300000000
	6	210000	29000000			6	22000	13000000			6	220000	18000000

## Sheet: Fig. S3C - vanc
Replicate 1							Replicate 2
	Time (h)	TSB	TSB + vanc	Serum	Serum + vanc			Time (h)	TSB	TSB + vanc	Serum	Serum + vanc
CFU/ml	0	180000000	180000000	260000000	260000000		CFU/ml	0	200000000	190000000	220000000	200000000
	2	220000000	48000000	270000000	280000000			2	230000000	82500000	250000000	204000000
	4	330000000	120000000	360000000	380000000			4	207000000	81000000	260000000	264000000
	6	290000000	36000000	380000000	280000000			6	320000000	30000000	270000000	244000000

## Sheet: Fig. S3D - nitro
Replicate 1							Replicate 2							Replicate 2
	Time (h)	TSB	TSB + nitro	Serum	Serum + nitro			Time (h)	TSB	TSB + nitro	Serum	Serum + nitro			Time (h)	TSB	TSB + nitro	Serum	Serum + nitro
CFU/ml	0	220000000	220000000	230000000	230000000		CFU/ml	0	170000000	170000000	360000000	360000000		CFU/ml	0		250000000		300000000
	2	290000000	120000000	220000000	200000000			2	210000000	120000000	370000000	590000000			2		160000000		420000000
	4	330000000	14000000	140000000	180000000			4	310000000	3600000	450000000	550000000			4		18000000		410000000
	6	220000000	160000	200000000	22000000			6	270000000	100000	530000000	510000000			6		500000		200000000

## Sheet: Fig. S3E - gent
Replicate 1							Replicate 2							Replicate 2
	Time (h)	TSB	TSB + gent	Serum	Serum + gent			Time (h)	TSB	TSB + gent	Serum	Serum + gent			Time (h)	TSB	TSB + gent	Serum	Serum + gent
CFU/ml	0	180000000	180000000	260000000	260000000		CFU/ml	0	220000000	220000000	230000000	230000000		CFU/ml	0		170000000		360000000
	2	220000000	99	270000000	340000000			2	290000000	99	220000000	200000000			2		99		350000000
	4	330000000	2000	360000000	280000000			4	330000000	99	140000000	230000000			4		99		340000000
	6	290000000	30000	380000000	250000000			6	220000000	4000	200000000	150000000			6		99		270000000
