# Supplementary material for: Human serum triggers antibiotic tolerance in Staphylococcus aureus
Source: Nat Commun. 2022 Apr 19;13:2041. doi: 10.1038/s41467-022-29717-3 (PMC9018823; doi:10.1038/s41467-022-29717-3)
Supplement: Supplementary file 4 — Source data file [file 41467_2022_29717_MOESM4_ESM.zip › Fig. S5.xlsx]

## Sheet: Fig. S5A
Replicate 1		TSB				Serum					Replicate 2		TSB				Serum					Replicate 3		TSB				Serum					Replicate 4		TSB				Serum
		WT	graS::Tn	pEmpty	pgraXRS	WT	graS::Tn	pEmpty	pgraXRS				WT	graS::Tn	pEmpty	pgraXRS	WT	graS::Tn	pEmpty	pgraXRS				WT	graS::Tn	pEmpty	pgraXRS	WT	graS::Tn	pEmpty	pgraXRS				WT	graS::Tn	pEmpty	pgraXRS	WT	graS::Tn	pEmpty	pgraXRS
CFU/ml	0	70000000	210000000	310000000	230000000	310000000	520000000	440000000	500000000			0	80000000	290000000	320000000	360000000	600000000	600000000	500000000	800000000			0	100000000	300000000	340000000	360000000	480000000	660000000	530000000	420000000			0	100000000	370000000	370000000	300000000	500000000	180000000	500000000	800000000
	2	26000	220000	90000	40000	140000000	5000000	8000000	220000000			2	80000	3000	8000	8000	290000000	2800000	3800000	300000000			2	50000	1200	300	1200000	260000000	1200000	1800000	300000000			2	9000	100	100	12000	250000000	600000	7000000	310000000
	4	99	99	99	400	29000000	2300000	2600000	100000000			4	600	99	99	99	50000000	190000	500000	90000000			4	2600	100	99	4000	16000000	17000	17000	32000000			4	18000	1000	100	18000	50000000	25000	9000000	110000000
	6	300	99	99	99	11000000	1500000	1600000	21000000			6	400	99	99	400	22000000	70000	290000	26000000			6	300	100	99	800	3000000	3000	4400	2800000			6	100	100	99	100	7000000	5000	600000	40000000

## Sheet: Fig. S5B
Replicate 1		TSB				Serum					Replicate 2		TSB				Serum					Replicate 3		TSB				Serum
		WT	vraS::Tn	pEmpty	pvraUTSR	WT	vraS::Tn	pEmpty	pvraUTSR				WT	vraS::Tn	pEmpty	pvraUTSR	WT	vraS::Tn	pEmpty	pvraUTSR				WT	vraS::Tn	pEmpty	pvraUTSR	WT	vraS::Tn	pEmpty	pvraUTSR
CFU/ml	0	120000000	380000000	400000000	520000000	420000000	300000000	400000000	290000000			0	50000000	220000000	230000000	270000000	200000000	220000000	280000000	290000000			0	100000000	240000000	320000000	280000000	340000000	200000000	280000000	320000000
	2	800000	500000	200000	30000	50000000	100000	1000000	60000000			2	400	99	100	1000	31000000	800000	1800000	90000000			2	1000	100	99	24000	21000000	1500000	1500000	60000000
	4	2700	99	200	200	2200000	2100	23000	2400000			4	99	99	400	99	1600000	16000	180000	22000000			4	99	99	99	200	2000000	110000	60000	3000000
	6	300	99	100	99	700000	1700	7000	400000			6	99	99	99	99	1400000	2400	12000	2000000			6	100	99	99	200	900000	15000	9000	1000000
