# Supplementary material for: Human serum triggers antibiotic tolerance in Staphylococcus aureus
Source: Nat Commun. 2022 Apr 19;13:2041. doi: 10.1038/s41467-022-29717-3 (PMC9018823; doi:10.1038/s41467-022-29717-3)
Supplement: Supplementary file 4 — Source data file [file 41467_2022_29717_MOESM4_ESM.zip › Fig. S6.xlsx]

## Sheet: Fig. S6A
		RFU												OD600												RFU/OD600													RFU
Replicate 1		WT					graS::Tn							WT					graS::Tn							WT					graS::Tn						Replicate 2		WT					graS::Tn
	Time (h)	0	2.5	5	10	20	0	2.5	5	10	20		Time (h)	0	2.5	5	10	20	0	2.5	5	10	20		Time (h)	0	2.5	5	10	20	0	2.5	5	10	20			Time (h)	0	2.5	5	10	20	0	2.5	5	10	20
	0	723	714	785	819	704	304	254	149	268	189		0	0.2995	0.2849	0.35	0.3133	0.2666	0.25	0.3387	0.2501	0.2842	0.2786		0	2414.02	2506.14	2242.86	2614.11	2640.66	1216	749.926	595.762	942.998	678.392			0	576	606	665	634	634	225	227	264	245	274
	0.263611	1007	1034	1272	1220	1338	402	333	285	276	324		0.263611	0.3438	0.4324	0.4456	0.447	0.4748	0.3494	0.4426	0.4453	0.4464	0.4344		0.263611	2929.03	2391.3	2854.58	2729.31	2818.03	1150.54	752.372	640.018	618.28	745.856			0.263611	775	956	687	748	749	236	336	326	378	338
	0.5275	1387	1613	1658	1556	1934	373	374	483	420	322		0.5275	0.4149	0.5133	0.4655	0.512	0.5193	0.3605	0.4371	0.4572	0.4517	0.458		0.5275	3342.97	3142.41	3561.76	3039.06	3724.24	1034.67	855.639	1056.43	929.821	703.057			0.5275	971	984	938	884	947	345	370	417	469	283
	0.791111	1660	1924	1808	1851	2415	474	530	460	583	368		0.791111	0.5322	0.5108	0.4616	0.5346	0.5173	0.4252	0.4992	0.5211	0.5094	0.5099		0.791111	3119.13	3766.64	3916.81	3462.4	4668.47	1114.77	1061.7	882.748	1144.48	721.71			0.791111	1230	1153	1126	1126	1292	344	376	426	463	370
	1.055	2413	2255	2233	2243	3095	488	583	434	482	463		1.055	0.6647	0.5495	0.5443	0.5848	0.5727	0.5183	0.5703	0.5924	0.5754	0.5783		1.055	3630.21	4103.73	4102.52	3835.5	5404.23	941.54	1022.27	732.613	837.678	800.623			1.055	1684	1411	1549	1490	1830	354	459	511	535	483
	1.31861	3197	2786	3080	2648	3559	490	486	589	580	563		1.31861	0.6773	0.6027	0.5833	0.6244	0.6177	0.5882	0.6497	0.6497	0.6493	0.6421		1.31861	4720.21	4622.53	5280.3	4240.87	5761.7	833.05	748.038	906.572	893.27	876.81			1.31861	2097	1764	1909	1928	2403	452	486	552	504	541
	1.5825	3518	3339	3653	3020	4271	559	664	586	590	452		1.5825	0.6837	0.6455	0.6065	0.6574	0.621	0.6365	0.6761	0.6755	0.6785	0.6773		1.5825	5145.53	5172.73	6023.08	4593.85	6877.62	878.24	982.103	867.506	869.565	667.356			1.5825	2443	1995	2322	2306	2949	428	471	539	545	553
	1.84611	3754	4022	4226	3648	5035	570	543	595	603	506		1.84611	0.7656	0.648	0.6311	0.6716	0.6326	0.6778	0.7169	0.714	0.7151	0.7106		1.84611	4903.34	6206.79	6696.24	5431.8	7959.22	840.956	757.428	833.333	843.239	712.074			1.84611	2920	2303	2675	2765	3601	410	544	547	555	557
	2.10972	4291	4654	4867	4058	5687	544	607	576	571	535		2.10972	0.8584	0.6592	0.6683	0.6678	0.6775	0.728	0.7549	0.7527	0.7483	0.7335		2.10972	4998.84	7060.07	7282.66	6076.67	8394.1	747.253	804.08	765.245	763.063	729.38			2.10972	3428	2775	3149	3182	4118	356	497	639	568	631
	2.37361	4608	5424	5507	4572	6563	579	636	718	670	510		2.37361	0.9122	0.6917	0.6917	0.6696	0.6969	0.7842	0.7921	0.788	0.7764	0.7471		2.37361	5051.52	7841.55	7961.54	6827.96	9417.42	738.332	802.929	911.168	862.957	682.64			2.37361	3847	3161	3571	3564	4937	497	565	711	703	632
	2.63722	5061	5883	6028	4997	7130	629	748	657	746	640		2.63722	0.9839	0.7472	0.7347	0.6835	0.7339	0.8447	0.8185	0.8136	0.7974	0.7519		2.63722	5143.82	7873.39	8204.71	7310.9	9715.22	744.643	913.867	807.522	935.541	851.177			2.63722	4478	3465	3958	3954	5419	491	529	645	672	765
	2.90111	5404	6339	6726	5715	7952	606	700	695	812	694		2.90111	1.0148	0.8039	0.7834	0.7024	0.7297	0.8814	0.8529	0.8367	0.8086	0.7438		2.90111	5325.19	7885.31	8585.65	8136.39	10897.6	687.543	820.729	830.644	1004.2	933.047			2.90111	4979	3895	4430	4471	6210	593	591	672	717	747
	3.16472	5670	6827	7229	5974	8542	584	799	754	871	602		3.16472	1.063	0.8632	0.8527	0.7555	0.7512	0.9446	0.9586	0.9128	0.8553	0.7585		3.16472	5333.96	7908.94	8477.78	7907.35	11371.1	618.251	833.507	826.03	1018.36	793.672			3.16472	5352	4271	4711	5024	6751	493	652	766	741	819
	3.42861	5938	7589	7790	6213	9321	617	850	802	871	742		3.42861	1.0836	0.8883	0.9207	0.7797	0.7411	0.981	1.0109	0.9758	0.8708	0.7422		3.42861	5479.88	8543.28	8460.95	7968.45	12577.3	628.95	840.835	821.89	1000.23	999.731			3.42861	5822	4981	5214	5299	7444	523	600	794	685	847
	3.69222	6083	7748	7976	6586	9807	577	910	804	862	773		3.69222	1.11	0.9871	1.0373	0.8806	0.7744	1.0054	1.0623	1.0698	0.8856	0.7321		3.69222	5480.18	7849.26	7689.19	7478.99	12664	573.901	856.632	751.542	973.351	1055.87			3.69222	6317	5661	5830	5940	8116	588	500	820	851	915
	3.95583	6248	8308	8235	7136	10229	546	820	763	919	777		3.95583	1.1268	1.03	1.103	0.8976	0.769	1.0135	1.0568	1.1029	0.9498	0.722		3.95583	5544.91	8066.02	7466	7950.09	13301.7	538.727	775.927	691.812	967.572	1076.18			3.95583	6643	6005	6475	6335	8572	526	540	867	883	945
	4.21972	6473	8671	8499	7644	10634	634	839	710	970	850		4.21972	1.1382	1.0361	1.109	0.8784	0.7321	1.025	1.0784	1.1126	1.0266	0.7155		4.21972	5687.05	8368.88	7663.66	8702.19	14525.3	618.537	778.004	638.145	944.867	1187.98			4.21972	6773	6022	7108	6860	9056	493	530	948	919	987
	4.48333	6506	9012	8606	8165	11230	528	830	702	1011	797		4.48333	1.1661	1.1178	1.1661	0.9094	0.7514	1.0536	1.1057	1.13	1.0943	0.7104		4.48333	5579.28	8062.27	7380.16	8978.45	14945.4	501.139	750.656	621.239	923.878	1121.9			4.48333	6726	5947	7525	7462	9618	449	535	908	950	932
	4.74722	6810	9141	8742	8455	11427	613	763	695	962	732		4.74722	1.1811	1.1624	1.1775	0.9368	0.7455	1.0614	1.0998	1.1313	1.126	0.7034		4.74722	5765.81	7863.9	7424.2	9025.41	15328	577.539	693.763	614.337	854.352	1040.66			4.74722	6977	5760	7881	7974	10123	526	607	886	949	1026
	5.01083	7035	9174	8516	9101	11714	563	737	663	887	838		5.01083	1.1961	1.1766	1.1989	0.9739	0.754	1.0789	1.1117	1.1448	1.1369	0.7247		5.01083	5881.62	7797.04	7103.18	9344.9	15535.8	521.828	662.949	579.14	780.192	1156.34			5.01083	7072	5607	8289	8462	10309	460	483	844	880	1156
	5.27472	7190	9294	8539	9513	11970	539	761	587	877	776		5.27472	1.2034	1.1964	1.206	0.9849	0.7498	1.0727	1.1126	1.1366	1.146	0.7106		5.27472	5974.74	7768.3	7080.43	9658.85	15964.3	502.47	683.983	516.453	765.271	1092.03			5.27472	7095	5857	8572	9098	10848	554	407	798	946	1065
	5.53833	7360	9112	8485	9940	12120	568	813	670	947	788		5.53833	1.2125	1.2066	1.2124	1.0062	0.7626	1.0683	1.1042	1.1301	1.1401	0.6931		5.53833	6070.1	7551.8	6998.52	9878.75	15893	531.686	736.28	592.868	830.629	1136.92			5.53833	7444	5837	8944	9405	10967	501	367	799	963	1049
	5.80222	7510	8759	8218	10324	12223	619	690	635	912	784		5.80222	1.2192	1.2113	1.2178	1.1012	0.8211	1.0566	1.088	1.1195	1.1384	0.7028		5.80222	6159.78	7231.07	6748.23	9375.23	14886.1	585.841	634.191	567.218	801.124	1115.54			5.80222	7672	5857	9210	10015	11476	595	321	862	941	1120
	6.06583	7625	8584	8321	10669	12506	658	743	702	963	852		6.06583	1.2268	1.211	1.2178	1.1153	0.8777	1.049	1.0738	1.113	1.133	0.6908		6.06583	6215.36	7088.36	6832.81	9566.04	14248.6	627.264	691.935	630.728	849.956	1233.35			6.06583	7948	5566	9273	10470	11557	525	407	914	902	1114
	6.32944	7765	8478	8223	10630	12489	496	689	619	945	790		6.32944	1.2347	1.2143	1.2188	1.1561	0.9881	1.0445	1.0579	1.1096	1.1319	0.7189		6.32944	6288.98	6981.8	6746.8	9194.71	12639.4	474.868	651.29	557.859	834.879	1098.9			6.32944	8057	5305	9599	10757	11971	622	374	925	945	1199
	6.59333	7935	8610	8187	10876	12406	520	623	579	903	918		6.59333	1.2373	1.2197	1.2205	1.1749	1.0608	1.0261	1.0337	1.0994	1.1278	0.7306		6.59333	6413.16	7059.11	6707.91	9256.96	11694.9	506.773	602.689	526.651	800.674	1256.5			6.59333	8174	5264	9618	11303	12085	461	404	854	996	1185
	6.85694	8075	8737	8322	10792	12483	460	584	633	884	838		6.85694	1.2436	1.2279	1.2232	1.1835	1.1105	1.0235	1.025	1.097	1.1257	0.7445		6.85694	6493.25	7115.4	6803.47	9118.72	11240.9	449.438	569.756	577.028	785.289	1125.59			6.85694	8122	5221	9631	11544	11965	476	316	887	1013	1219
	7.12083	8045	8750	8440	10875	12435	499	589	559	951	929		7.12083	1.2444	1.2333	1.2227	1.2047	1.1698	1.0121	0.9982	1.0902	1.1248	0.7522		7.12083	6464.96	7094.79	6902.76	9027.14	10630	493.034	590.062	512.75	845.484	1235.04			7.12083	8302	5242	9583	11675	12215	523	323	928	1015	1278
	7.38444	8118	9022	8343	11060	12252	449	558	624	887	898		7.38444	1.2428	1.2361	1.219	1.2103	1.1856	0.9955	0.98	1.0798	1.1199	0.7394		7.38444	6532.02	7298.76	6844.13	9138.23	10334	451.03	569.388	577.885	792.035	1214.5			7.38444	8688	5208	9856	12144	12253	595	327	884	989	1293
	7.64806	8212	9180	8337	10965	12062	492	558	666	909	928		7.64806	1.2426	1.2382	1.2141	1.2213	1.2042	0.9873	0.962	1.0747	1.1178	0.7453		7.64806	6608.72	7413.99	6866.81	8978.14	10016.6	498.329	580.042	619.708	813.205	1245.14			7.64806	8818	5227	9913	12101	12369	574	402	874	957	1340
	7.91194	8145	9252	8226	11043	12140	440	571	616	976	934		7.91194	1.2415	1.2422	1.2118	1.2279	1.2153	0.9696	0.9499	1.0663	1.1145	0.74		7.91194	6560.61	7448.08	6788.25	8993.4	9989.3	453.795	601.116	577.699	875.729	1262.16			7.91194	8819	5200	10026	12256	12636	595	386	898	990	1527
	8.17556	8187	9294	8242	11230	12218	481	488	496	936	1040		8.17556	1.2366	1.2402	1.2069	1.2328	1.2147	0.9552	0.9338	1.0569	1.1094	0.7513		8.17556	6620.57	7493.95	6829.07	9109.34	10058.5	503.559	522.596	469.297	843.699	1384.27			8.17556	8824	5011	10039	12330	12538	590	342	850	920	1477
	8.43944	8161	9328	8097	11232	12365	468	488	534	961	1007		8.43944	1.2371	1.2424	1.2042	1.2389	1.219	0.9506	0.9275	1.0536	1.1069	0.7677		8.43944	6596.88	7508.05	6723.97	9066.11	10143.6	492.321	526.146	506.834	868.19	1311.71			8.43944	9190	4852	10166	12413	12972	549	339	859	956	1532
	8.70306	8337	9545	8288	11386	12429	486	523	598	869	938		8.70306	1.2332	1.2386	1.1994	1.2358	1.2053	0.9448	0.9161	1.0461	1.1	0.7284		8.70306	6760.46	7706.28	6910.12	9213.46	10312	514.395	570.898	571.647	790	1287.75			8.70306	9262	4644	10102	12441	13060	512	298	874	1064	1598
	8.96694	8013	9441	7740	11344	12295	469	509	634	847	986		8.96694	1.2315	1.2396	1.1943	1.2425	1.2196	0.9325	0.9072	1.0403	1.0996	0.7791		8.96694	6506.7	7616.17	6480.78	9129.98	10081.2	502.949	561.067	609.44	770.28	1265.56			8.96694	9015	4534	10029	12492	12975	624	340	836	1013	1645
	9.23056	7914	9742	7803	11443	12568	403	459	549	864	1040		9.23056	1.2268	1.2385	1.1887	1.2381	1.2087	0.9202	0.8953	1.0324	1.0923	0.7595		9.23056	6450.93	7865.97	6564.31	9242.39	10397.9	437.948	512.677	531.771	790.991	1369.32			9.23056	9040	4440	10121	12553	12981	596	305	875	1074	1714
	9.49417	7805	9528	7488	11329	12253	380	490	566	1017	1044		9.49417	1.2236	1.2374	1.1843	1.2457	1.2225	0.9069	0.8849	1.0261	1.0928	0.8007		9.49417	6378.72	7700.02	6322.72	9094.49	10022.9	419.01	553.735	551.603	930.637	1303.86			9.49417	9254	4388	10111	12765	13430	500	275	826	1068	1722
	9.75806	7617	9636	7459	11560	12457	451	456	571	867	1043		9.75806	1.2175	1.2344	1.1787	1.2431	1.2148	0.8948	0.8746	1.0189	1.086	0.8139		9.75806	6256.26	7806.22	6328.16	9299.33	10254.4	504.023	521.381	560.408	798.343	1281.48			9.75806	9162	4245	10149	12814	13265	522	315	778	1080	1675
	10.0219	7597	9501	7272	11454	12257	501	431	542	847	1009		10.0219	1.219	1.2366	1.1768	1.2501	1.2239	0.8887	0.8686	1.0132	1.0873	0.8472		10.0219	6232.16	7683.16	6179.47	9162.47	10014.7	563.745	496.201	534.939	778.994	1190.98			10.0219	9112	4212	10326	12724	13452	577	393	903	1125	1693
	10.2858	7515	9542	7145	11536	12465	499	547	469	927	967		10.2858	1.2147	1.2367	1.1716	1.2505	1.2258	0.8719	0.8555	1.006	1.082	0.8686		10.2858	6186.71	7715.69	6098.5	9225.11	10168.9	572.313	639.392	466.203	856.747	1113.29			10.2858	9232	4088	10658	12963	13574	604	397	837	1010	1751
	10.5494	7368	9616	6869	11673	12389	434	450	502	843	992		10.5494	1.2126	1.2338	1.1682	1.2532	1.2284	0.8631	0.8447	0.9976	1.081	0.9058		10.5494	6076.2	7793.81	5879.99	9314.55	10085.5	502.839	532.734	503.208	779.833	1095.16			10.5494	8983	3935	10652	13058	13405	533	374	918	1004	1717
	10.8131	7277	9772	7024	11698	12678	467	397	600	920	960		10.8131	1.2088	1.2334	1.1649	1.2472	1.2218	0.8526	0.8355	0.9928	1.0761	0.9228		10.8131	6020.02	7922.81	6029.7	9379.41	10376.5	547.736	475.165	604.351	854.939	1040.31			10.8131	9317	3947	10764	13117	13707	495	404	874	946	1713
	11.0769	7078	9782	6786	11825	12557	430	433	507	863	971		11.0769	1.2096	1.2351	1.1639	1.25	1.2254	0.8509	0.8335	0.989	1.0768	0.9504		11.0769	5851.52	7920.01	5830.4	9460	10247.3	505.347	519.496	512.639	801.449	1021.68			11.0769	8961	3817	10834	13159	13666	506	266	844	972	1800
	11.3406	6987	9903	6810	11945	12838	407	457	473	885	963		11.3406	1.2036	1.2296	1.16	1.2422	1.2121	0.842	0.8231	0.9788	1.0696	0.9299		11.3406	5805.08	8053.84	5870.69	9616	10591.5	483.373	555.218	483.245	827.412	1035.6			11.3406	8991	3534	10775	13393	13779	510	306	796	1006	1687
	11.6044	6902	10004	6557	11949	12895	519	498	524	826	930		11.6044	1.2037	1.2291	1.1586	1.2384	1.2097	0.8414	0.8204	0.9765	1.0732	0.9409		11.6044	5733.99	8139.29	5659.42	9648.74	10659.7	616.829	607.021	536.61	769.661	988.415			11.6044	8938	3487	10958	13323	13679	524	283	864	1054	1628
	11.8681	6684	9655	6570	12096	12804	517	448	447	835	885		11.8681	1.2023	1.2307	1.157	1.2446	1.2209	0.8343	0.8107	0.9691	1.0699	0.9575		11.8681	5559.34	7845.13	5678.48	9718.79	10487.3	619.681	552.609	461.253	780.447	924.282			11.8681	8769	3266	10665	13252	13685	498	336	916	1052	1645
	12.1319	6620	9805	6306	11962	13054	476	459	491	912	886		12.1319	1.1954	1.2265	1.1525	1.2419	1.2144	0.8263	0.8051	0.9562	1.0626	0.9508		12.1319	5537.9	7994.29	5471.58	9632.02	10749.3	576.062	570.116	513.491	858.272	931.847			12.1319	8593	3098	10877	13463	13780	427	360	888	968	1631
	12.3956	6420	9668	6409	11964	12927	438	508	415	904	889		12.3956	1.1959	1.2274	1.1523	1.2489	1.2279	0.8268	0.8023	0.9566	1.0668	0.973		12.3956	5368.34	7876.81	5561.92	9579.63	10527.7	529.753	633.18	433.828	847.394	913.669			12.3956	8437	2837	10603	13265	13454	496	375	870	970	1573
	12.6592	6321	9473	6191	11870	12978	474	385	493	833	875		12.6592	1.1945	1.2317	1.1527	1.2516	1.2334	0.8144	0.7929	0.9499	1.0671	0.9956		12.6592	5291.75	7691	5370.87	9483.86	10522.1	582.024	485.559	519.002	780.62	878.867			12.6592	8186	2660	10527	12969	13260	432	318	733	1013	1518
	12.9231	6277	9669	6129	11949	13161	482	387	602	874	844		12.9231	1.1936	1.2258	1.149	1.2475	1.2244	0.8094	0.7941	0.9391	1.061	0.9768		12.9231	5258.88	7887.91	5334.2	9578.36	10748.9	595.503	487.344	641.039	823.751	864.046			12.9231	8082	2285	10434	12951	13231	411	332	827	917	1451
	13.1867	6195	9678	6089	12174	13327	389	448	489	901	870		13.1867	1.1947	1.2297	1.1491	1.2501	1.2291	0.8012	0.7872	0.9361	1.0631	0.9933		13.1867	5185.4	7870.21	5298.93	9738.42	10842.9	485.522	569.106	522.38	847.521	875.868			13.1867	8048	2035	10596	12853	13422	392	376	793	1043	1581
	13.4506	5920	9652	5959	11989	13333	471	424	522	817	920		13.4506	1.1938	1.2279	1.1467	1.2494	1.2287	0.7948	0.7859	0.9287	1.0607	0.9863		13.4506	4958.95	7860.57	5196.65	9595.81	10851.3	592.602	539.509	562.076	770.246	932.779			13.4506	7878	1940	10437	12762	13353	531	378	830	950	1543
	13.7142	5840	9114	5797	11880	13240	424	311	505	925	911		13.7142	1.1906	1.2278	1.146	1.2512	1.2372	0.7861	0.7792	0.9235	1.0635	1.0158		13.7142	4905.09	7423.03	5058.46	9494.88	10701.6	539.372	399.127	546.833	869.77	896.83			13.7142	7937	1964	10581	12956	13818	471	394	787	1022	1519
	13.9781	5702	9098	5681	11603	13257	435	427	608	893	904		13.9781	1.1857	1.2191	1.1414	1.244	1.228	0.7842	0.7782	0.9122	1.0605	1.0028		13.9781	4808.97	7462.88	4977.22	9327.17	10795.6	554.705	548.702	666.52	842.056	901.476			13.9781	7869	1963	10522	12889	13599	494	367	812	1008	1576
	14.2417	5773	9126	5680	11955	13405	471	472	466	883	899		14.2417	1.1876	1.221	1.1403	1.2453	1.2288	0.7834	0.7788	0.903	1.0602	1.0042		14.2417	4861.06	7474.2	4981.15	9600.1	10909	601.225	606.061	516.058	832.862	895.24			14.2417	7501	1892	10561	13038	13826	461	322	803	892	1654
	14.5053	5576	9057	5573	11746	13517	438	470	513	928	954		14.5053	1.187	1.2224	1.1395	1.2466	1.2296	0.7732	0.775	0.8978	1.0595	1.0071		14.5053	4697.56	7409.2	4890.74	9422.43	10993	566.477	606.452	571.397	875.885	947.274			14.5053	7452	1858	10584	13059	13849	342	224	730	940	1543
	14.7692	5576	8800	5376	11622	13209	425	452	498	849	878		14.7692	1.1834	1.2207	1.1391	1.2479	1.231	0.7519	0.7743	0.8848	1.0569	1.0199		14.7692	4711.85	7208.98	4719.52	9313.25	10730.3	565.235	583.753	562.839	803.293	860.869			14.7692	7293	1851	10491	12976	13894	322	314	727	889	1623
	15.0328	5262	8471	5258	11345	13347	375	472	510	935	835		15.0328	1.1779	1.2179	1.1348	1.2465	1.2347	0.7358	0.7709	0.8637	1.0569	1.0237		15.0328	4467.27	6955.42	4633.42	9101.48	10809.9	509.649	612.271	590.483	884.663	815.669			15.0328	7464	1822	10551	13177	14316	444	276	743	933	1533
	15.2967	5209	8300	5125	11250	13199	346	365	611	859	894		15.2967	1.1797	1.216	1.1348	1.2419	1.2297	0.7318	0.7714	0.8554	1.0561	1.0329		15.2967	4415.53	6825.66	4516.21	9058.7	10733.5	472.807	473.166	714.286	813.37	865.524			15.2967	7143	1834	10591	13242	14356	413	344	737	922	1624
	15.5603	5106	8351	5265	11098	13383	367	489	420	897	895		15.5603	1.1761	1.2153	1.1337	1.2412	1.2319	0.7291	0.7704	0.8375	1.0511	1.0213		15.5603	4341.47	6871.55	4644.09	8941.35	10863.7	503.36	634.735	501.493	853.392	876.334			15.5603	7102	1837	10458	13378	14433	445	293	718	848	1629
	15.8239	5073	8023	5031	10780	13274	384	487	458	907	862		15.8239	1.1764	1.2139	1.1315	1.2356	1.2273	0.7267	0.7713	0.8207	1.0511	1.0257		15.8239	4312.31	6609.28	4446.31	8724.51	10815.6	528.416	631.402	558.06	862.906	840.402			15.8239	6979	1824	10348	13478	14511	397	329	704	887	1675
	16.0878	4980	8021	4993	10832	13415	356	423	468	923	992		16.0878	1.1727	1.2119	1.132	1.2371	1.2371	0.7234	0.772	0.7966	1.0497	1.0315		16.0878	4246.61	6618.53	4410.78	8755.96	10843.9	492.121	547.927	587.497	879.299	961.706			16.0878	6877	1849	10299	13332	14588	394	345	759	850	1520
	16.3514	4820	7771	4897	10396	13395	429	372	484	860	831		16.3514	1.1725	1.2103	1.1285	1.2319	1.2342	0.7172	0.7688	0.7934	1.0505	1.0307		16.3514	4110.87	6420.72	4339.39	8439	10853.2	598.16	483.871	610.033	818.658	806.248			16.3514	6744	1842	10285	13108	14451	410	342	711	863	1620
[truncated: 55 more columns]

## Sheet: Fig. S6B
Replicate 1		WT					graS::Tn						Replicate 2		WT					graS::Tn						Replicate 3		WT					graS::Tn
		0	2.5	5	10	20	0	2.5	5	10	20				0	2.5	5	10	20	0	2.5	5	10	20				0	2.5	5	10	20	0	2.5	5	10	20
	0	110000000	140000000	120000000	140000000	170000000	240000000	290000000	270000000	220000000	160000000			0	140000000	220000000	180000000	150000000	170000000	300000000	220000000	270000000	220000000	80000000			0	200000000	160000000	110000000	210000000	170000000	180000000	220000000	210000000	160000000	80000000
	6	110000	1600000	10000000	21000000	12000000	70000	90000	42000	130000	190000			6	1200000	7000000	3900000	6300000	20000000	80000	110000	90000	90000	22000			6	260000	1600000	2400000	10300000	5000000	31000	150000	90000	70000	120000
	% survival	0.1	1.14286	8.33333	15	7.05882	0.0291667	0.0310345	0.0155556	0.0590909	0.11875			% survival	0.857143	3.18182	2.16667	4.2	11.7647	0.0266667	0.05	0.0333333	0.0409091	0.0275			% survival	0.13	1	2.18182	4.90476	2.94118	0.0172222	0.0681818	0.0428571	0.04375	0.15
