# Supplementary material for: Human serum triggers antibiotic tolerance in Staphylococcus aureus
Source: Nat Commun. 2022 Apr 19;13:2041. doi: 10.1038/s41467-022-29717-3 (PMC9018823; doi:10.1038/s41467-022-29717-3)
Supplement: Supplementary file 4 — Source data file [file 41467_2022_29717_MOESM4_ESM.zip › Fig. S8.xlsx]

## Sheet: Fig. S8A
Replicate 1								Replicate 2								Replicate 3
		PBS	> 0.5	> 5	> 100	whole				PBS	> 0.5	> 5	> 100	whole				PBS	> 0.5	> 5	> 100	whole
CFU/ml	0	84000000	490000000	160000000	260000000	360000000		CFU/ml	0	100000000	370000000	280000000	300000000	340000000		CFU/ml	0	140000000	400000000	150000000	180000000	410000000
	2	860000	50000000	2700000	10000000	110000000			2	1500000	150000000	8000000	30000000	160000000			2	600000	100000000	8000000	12000000	60000000
	4	48000	26000000	300000	230000	12000000			4	220000	100000000	600000	400000	30000000			4	100000	40000000	160000	300000	23000000
	6	1400	29000000	39000	30000	8000000			6	18000	33000000	60000	50000	16000000			6	1900	50000000	10000	20000	20000000

## Sheet: Fig. S8B
Replicate 1							Replicate 2							Replicate 3
	Time (h)	> 5 kDa	< 5 kDa	NHS	Water			Time (h)	> 5 kDa	< 5 kDa	NHS	Water			Time (h)	> 5 kDa	< 5 kDa	NHS	Water
CFU/ml	0	180000000	240000000	390000000	450000000		CFU/ml	0	330000000	320000000	510000000	384000000		CFU/ml	0	250000000	300000000	260000000	290000000
	2	12000000	100000000	60000000	2340000			2	4800000	70000000	40000000	19200000			2	5000000	85000000	36000000	22000000
	4	69000	14000000	13000000	36000			4	66000	30000000	10000000	264000			4	63000	26000000	16000000	96000
	6	8700	2900000	8000000	2700			6	12000	20000000	3000000	4800			6	5400	25000000	6000000	5400
