# Supplementary material for: Human serum triggers antibiotic tolerance in Staphylococcus aureus
Source: Nat Commun. 2022 Apr 19;13:2041. doi: 10.1038/s41467-022-29717-3 (PMC9018823; doi:10.1038/s41467-022-29717-3)
Supplement: Supplementary file 4 — Source data file [file 41467_2022_29717_MOESM4_ESM.zip › Fig. S9.xlsx]

## Sheet: Fig. S9A
Replicate 1
		WT																																			graS::Tn
		Fluorescence (reporter strain)						Fluorescence (not reporter strain)							Fluorescence (blanked)							OD600							Fluorescence/OD600								Fluorescence (reporter strain)						Fluorescence (not reporter strain)
	Time (h)	10	5	2.5	1.25	0.625	0	10	5	2.5	1.25	0.625	0		10	5	2.5	1.25	0.625	0		10	5	2.5	1.25	0.625	0		10	5	2.5	1.25	0.625	0		Time (h)	10	5	2.5	1.25	0.625	0	10	5	2.5	1.25	0.625	0
	0	3477	3675	3536	3481	3630	3623	2851	2978	2860	2899	2879	2968		626	697	676	582	751	655		0.1411	0.1585	0.1395	0.1428	0.1398	0.1461		4436.57	4397.48	4845.88	4075.63	5371.96	4483.23		0	2797	2785	2791	2797	2777	2825	2598	2563	2639	2667	2606	2635
	0.280833	3284	3504	3335	3629	3635	3736	2618	2701	2638	2621	2630	2545		666	803	697	1008	1005	1191		0.2013	0.2175	0.179	0.2011	0.2334	0.2374		3308.49	3691.95	3893.85	5012.43	4305.91	5016.85		0.280833	2616	2618	2633	2623	2637	2626	2439	2421	2456	2465	2488	2400
	0.563056	3247	3447	3333	3419	3406	3678	2496	2631	2484	2435	2393	2408		751	816	849	984	1013	1270		0.2422	0.2633	0.2162	0.2308	0.2257	0.2642		3100.74	3099.13	3926.92	4263.43	4488.26	4806.96		0.563056	2531	2576	2523	2519	2530	2544	2344	2308	2276	2331	2358	2322
	0.845556	3373	3610	3399	3575	3603	3819	2392	2415	2332	2273	2274	2308		981	1195	1067	1302	1329	1511		0.2821	0.3093	0.2837	0.2882	0.3352	0.3473		3477.49	3863.56	3761.02	4517.7	3964.8	4350.71		0.845556	2420	2343	2385	2461	2414	2367	2203	2176	2196	2180	2207	2127
	1.1275	3569	3834	3918	3917	3943	4350	2218	2333	2237	2159	2152	2125		1351	1501	1681	1758	1791	2225		0.335	0.3684	0.3565	0.3747	0.4284	0.4546		4032.84	4074.38	4715.29	4691.75	4180.67	4894.41		1.1275	2330	2265	2215	2275	2258	2276	2086	1981	1989	2014	2017	1993
	1.4075	3864	4145	4457	4426	4405	4755	2211	2245	2147	2082	2053	2185		1653	1900	2310	2344	2352	2570		0.3558	0.4178	0.4389	0.4606	0.5165	0.5514		4645.87	4547.63	5263.16	5089.01	4553.73	4660.86		1.4075	2268	2212	2175	2177	2208	2255	2005	1965	1908	1954	1953	1931
	1.68833	3824	4150	4975	4680	4621	5499	2175	2210	2183	2125	2103	2187		1649	1940	2792	2555	2518	3312		0.371	0.4459	0.5059	0.5261	0.5803	0.6312		4444.74	4350.75	5518.88	4856.49	4339.13	5247.15		1.68833	2246	2238	2197	2144	2180	2214	2001	1919	1895	1892	1910	1871
	1.96972	3881	4251	5451	5044	4621	6296	2143	2167	2168	2121	2080	2232		1738	2084	3283	2923	2541	4064		0.3851	0.467	0.5731	0.5725	0.6091	0.7152		4513.11	4462.53	5728.49	5105.68	4171.73	5682.33		1.96972	2211	2202	2144	2232	2175	2225	2000	1938	1847	1868	1859	1898
	2.25139	3872	4339	5823	5344	4818	6959	2180	2187	2201	2132	2079	2217		1692	2152	3622	3212	2739	4742		0.407	0.4881	0.6983	0.6515	0.6541	0.7893		4157.25	4408.93	5186.88	4930.16	4187.43	6007.86		2.25139	2206	2218	2150	2130	2122	2166	2002	1893	1802	1839	1857	1832
	2.53167	3933	4418	6040	5627	4959	7532	2126	2193	2157	2115	2050	2276		1807	2225	3883	3512	2909	5256		0.4215	0.5069	0.7277	0.6948	0.688	0.8336		4287.07	4389.43	5335.99	5054.69	4228.2	6305.18		2.53167	2266	2187	2047	2112	2083	2125	2004	1866	1781	1817	1800	1800
	2.81222	3966	4436	5959	5717	5057	7850	2090	2210	2093	2086	2040	2256		1876	2226	3866	3631	3017	5594		0.436	0.533	0.7384	0.7371	0.7104	0.8433		4302.75	4176.36	5235.64	4926.06	4246.9	6633.46		2.81222	2225	2133	2001	2042	2037	2080	1987	1885	1729	1769	1711	1721
	3.09278	3985	4531	6006	5654	5096	8226	2015	2201	2066	2037	1975	2290		1970	2330	3940	3617	3121	5936		0.4536	0.557	0.7622	0.7536	0.7418	0.8635		4343.03	4183.12	5169.25	4799.63	4207.33	6874.35		3.09278	2221	2127	1969	1983	1987	2016	1999	1818	1679	1705	1718	1665
	3.37444	3954	4593	5789	5523	5016	8290	1963	2123	2001	2007	1951	2248		1991	2470	3788	3516	3065	6042		0.4654	0.5658	0.7686	0.763	0.7598	0.8571		4278.04	4365.5	4928.44	4608.13	4033.96	7049.35		3.37444	2204	2101	1871	1917	1906	1945	1930	1784	1595	1624	1602	1620
	3.65972	4032	4646	5818	5377	5010	8618	1929	2195	1952	1909	1877	2220		2103	2451	3866	3468	3133	6398		0.4827	0.5816	0.7804	0.7725	0.7708	0.872		4356.74	4214.24	4953.87	4489.32	4064.61	7337.16		3.65972	2177	2098	1891	1907	1896	1924	1948	1765	1568	1583	1575	1579
	3.94083	3962	4725	5629	5182	4868	8764	1879	2107	1891	1856	1803	2217		2083	2618	3738	3326	3065	6547		0.4933	0.6031	0.7902	0.7849	0.7912	0.8864		4222.58	4340.91	4730.45	4237.48	3873.86	7386.06		3.94083	2200	2067	1769	1827	1902	1833	1912	1735	1524	1528	1526	1542
	4.22278	4016	4766	5430	5104	4837	8862	1807	2085	1829	1774	1733	2202		2209	2681	3601	3330	3104	6660		0.5136	0.6002	0.7992	0.7966	0.8045	0.8892		4301.01	4466.84	4505.76	4180.27	3858.3	7489.88		4.22278	2228	2071	1749	1794	1821	1836	1927	1670	1464	1512	1499	1509
	4.50472	4113	4824	5296	5062	4726	8984	1852	2102	1771	1706	1654	2195		2261	2722	3525	3356	3072	6789		0.5317	0.6042	0.8218	0.8122	0.8273	0.9033		4252.4	4505.13	4289.36	4131.99	3713.28	7515.78		4.50472	2209	2031	1762	1764	1791	1809	1910	1652	1419	1482	1446	1434
	4.78694	4070	4851	5249	4906	4659	9016	1738	2062	1735	1686	1629	2185		2332	2789	3514	3220	3030	6831		0.5307	0.5908	0.8411	0.8343	0.8422	0.9114		4394.2	4720.72	4177.86	3859.52	3597.72	7495.06		4.78694	2213	1963	1714	1716	1721	1770	1905	1581	1376	1411	1397	1344
	5.06806	3998	4966	5040	4886	4481	8713	1713	2023	1649	1665	1558	2130		2285	2943	3391	3221	2923	6583		0.5508	0.5722	0.8536	0.8507	0.8497	0.9075		4148.51	5143.31	3972.59	3786.29	3440.04	7253.99		5.06806	2166	1960	1661	1696	1726	1694	1871	1571	1353	1379	1355	1320
	5.35	3957	4974	4928	4865	4449	8518	1658	2051	1624	1632	1566	2107		2299	2923	3304	3233	2883	6411		0.5726	0.5812	0.8708	0.875	0.8694	0.9155		4015.02	5029.25	3794.21	3694.86	3316.08	7002.73		5.35	2169	1911	1677	1683	1675	1705	1888	1539	1335	1342	1334	1289
	5.63139	3935	5016	4959	4929	4456	8785	1582	2027	1618	1618	1557	2062		2353	2989	3341	3311	2899	6723		0.5676	0.5674	0.8832	0.8913	0.8673	0.9236		4145.53	5267.89	3782.84	3714.8	3342.56	7279.13		5.63139	2155	1806	1622	1662	1668	1658	1856	1582	1316	1322	1303	1253
	5.91167	3980	5007	4888	4870	4408	8584	1547	1993	1591	1582	1565	2061		2433	3014	3297	3288	2843	6523		0.571	0.5561	0.8931	0.8956	0.8524	0.9229		4260.95	5419.89	3691.64	3671.28	3335.29	7067.94		5.91167	2109	1815	1674	1655	1651	1709	1863	1489	1320	1341	1270	1290
	6.19167	3881	4995	4760	4872	4276	8476	1553	1951	1558	1540	1561	2011		2328	3044	3202	3332	2715	6465		0.5761	0.5593	0.9033	0.8992	0.8547	0.9231		4040.97	5442.52	3544.78	3705.52	3176.55	7003.57		6.19167	2080	1742	1663	1646	1646	1680	1817	1496	1321	1315	1288	1304
	6.47417	3986	4900	4843	4792	4338	8420	1565	1924	1589	1584	1573	1997		2421	2976	3254	3208	2765	6423		0.5783	0.5526	0.8964	0.8934	0.843	0.9262		4186.41	5385.45	3630.08	3590.78	3279.95	6934.79		6.47417	2061	1720	1672	1651	1663	1707	1797	1450	1339	1317	1296	1344
	6.75417	3943	4846	4789	4747	4264	8442	1531	1834	1530	1584	1533	1996		2412	3012	3259	3163	2731	6446		0.5755	0.575	0.8946	0.8925	0.8398	0.9306		4191.14	5238.26	3642.97	3543.98	3251.96	6926.71		6.75417	2061	1699	1685	1659	1660	1666	1719	1451	1308	1326	1315	1328
	7.03667	3994	4683	4712	4759	4262	8613	1591	1888	1599	1591	1530	2016		2403	2795	3113	3168	2732	6597		0.5641	0.5774	0.8946	0.8918	0.8349	0.9434		4259.88	4840.67	3479.77	3552.37	3272.25	6992.79		7.03667	2040	1668	1682	1661	1657	1727	1738	1430	1335	1349	1349	1320
	7.31833	3893	4524	4688	4675	4234	8330	1571	1825	1565	1582	1563	1907		2322	2699	3123	3093	2671	6423		0.5606	0.5754	0.8842	0.881	0.8247	0.936		4141.99	4690.65	3532.01	3510.78	3238.75	6862.18		7.31833	1995	1637	1681	1688	1666	1716	1718	1431	1313	1356	1342	1334
	7.60083	3965	4461	4654	4589	4215	8468	1559	1816	1541	1589	1556	1940		2406	2645	3113	3000	2659	6528		0.5623	0.5634	0.8864	0.8804	0.8275	0.9432		4278.85	4694.71	3511.96	3407.54	3213.29	6921.12		7.60083	2031	1645	1697	1692	1661	1719	1708	1436	1337	1325	1368	1344
	7.88167	3884	4325	4589	4623	4208	8385	1550	1854	1570	1579	1546	1914		2334	2471	3019	3044	2662	6471		0.557	0.5693	0.8775	0.8759	0.8218	0.9376		4190.31	4340.42	3440.46	3475.28	3239.23	6901.66		7.88167	2026	1612	1685	1646	1661	1699	1764	1446	1319	1350	1343	1377
	8.16361	3893	4291	4512	4515	4139	8273	1586	1779	1531	1622	1563	1872		2307	2512	2981	2893	2576	6401		0.5478	0.5607	0.8726	0.8698	0.8084	0.9428		4211.39	4480.11	3416.23	3326.05	3186.54	6789.35		8.16361	2027	1655	1747	1679	1708	1739	1686	1404	1360	1344	1361	1394
	8.44444	3883	4087	4550	4448	4184	8569	1552	1773	1571	1608	1569	1897		2331	2314	2979	2840	2615	6672		0.5509	0.5432	0.8691	0.864	0.8082	0.9431		4231.26	4259.94	3427.68	3287.04	3235.59	7074.54		8.44444	2071	1649	1697	1687	1685	1726	1660	1420	1358	1360	1344	1385
	8.72694	3834	4012	4446	4413	4117	8130	1540	1790	1605	1612	1562	1901		2294	2222	2841	2801	2555	6229		0.5481	0.5238	0.8575	0.8535	0.7991	0.9269		4185.37	4242.08	3313.12	3281.78	3197.35	6720.25		8.72694	2050	1641	1724	1710	1715	1757	1661	1422	1358	1373	1385	1356
	9.00861	3870	3991	4365	4447	4176	8218	1531	1784	1599	1606	1582	1899		2339	2207	2766	2841	2594	6319		0.5493	0.5177	0.8558	0.8529	0.7979	0.9311		4258.15	4263.09	3232.06	3330.99	3251.03	6786.6		9.00861	2089	1654	1720	1713	1684	1762	1698	1428	1385	1379	1367	1400
	9.29056	3831	3860	4370	4430	4080	8245	1527	1767	1613	1632	1611	1904		2304	2093	2757	2798	2469	6341		0.5449	0.5021	0.8516	0.8481	0.7816	0.9298		4228.3	4168.49	3237.44	3299.14	3158.9	6819.75		9.29056	2010	1651	1724	1739	1718	1777	1682	1440	1403	1417	1403	1422
	9.57194	3796	3727	4362	4436	4037	8228	1579	1818	1595	1615	1628	1941		2217	1909	2767	2821	2409	6287		0.5476	0.4753	0.8434	0.8437	0.772	0.9294		4048.58	4016.41	3280.77	3343.61	3120.47	6764.58		9.57194	2035	1651	1741	1748	1740	1776	1661	1421	1403	1409	1413	1405
	9.85194	3821	3673	4329	4366	4088	7898	1571	1768	1647	1650	1642	1892		2250	1905	2682	2716	2446	6006		0.5467	0.4739	0.8373	0.8388	0.7684	0.9204		4115.6	4019.84	3203.15	3237.96	3183.24	6525.42		9.85194	2028	1668	1737	1743	1734	1800	1664	1439	1406	1404	1421	1407
	10.1367	3824	3619	4328	4346	4113	8295	1564	1732	1638	1669	1688	1908		2260	1887	2690	2677	2425	6387		0.5386	0.4458	0.8268	0.8268	0.7524	0.9305		4196.06	4232.84	3253.51	3237.78	3223.02	6864.05		10.1367	2047	1642	1773	1738	1693	1822	1678	1452	1404	1429	1404	1432
	10.4183	3783	3529	4251	4409	4101	8163	1581	1744	1672	1703	1678	1934		2202	1785	2579	2706	2423	6229		0.541	0.4373	0.8222	0.8226	0.7483	0.9299		4070.24	4081.87	3136.71	3289.57	3238.01	6698.57		10.4183	1987	1699	1810	1762	1753	1842	1709	1421	1418	1449	1470	1445
	10.6986	3767	3444	4325	4317	4090	8058	1569	1746	1664	1695	1657	1965		2198	1698	2661	2622	2433	6093		0.5371	0.4352	0.8172	0.8138	0.7513	0.9218		4092.35	3901.65	3256.24	3221.92	3238.39	6609.89		10.6986	1978	1645	1801	1776	1736	1835	1637	1466	1451	1462	1414	1445
	10.9808	3608	3434	4229	4348	4035	7776	1604	1714	1666	1705	1659	1964		2004	1720	2563	2643	2376	5812		0.5215	0.4035	0.7968	0.7951	0.7294	0.9196		3842.76	4262.7	3216.62	3324.11	3257.47	6320.14		10.9808	2050	1679	1793	1803	1812	1843	1664	1481	1444	1472	1501	1488
	11.2631	3593	3443	4227	4291	4145	7743	1558	1770	1720	1730	1686	1992		2035	1673	2507	2561	2459	5751		0.4993	0.4146	0.8055	0.8087	0.7512	0.9227		4075.71	4035.21	3112.35	3166.81	3273.43	6232.8		11.2631	2017	1694	1853	1808	1769	1867	1644	1448	1471	1462	1496	1494
	11.5436	3489	3355	4264	4401	4083	7606	1638	1757	1720	1743	1683	2021		1851	1598	2544	2658	2400	5585		0.472	0.4049	0.8047	0.8131	0.7547	0.913		3921.61	3946.65	3161.43	3268.97	3180.07	6117.2		11.5436	2035	1709	1843	1841	1810	1870	1676	1492	1492	1495	1475	1537
	11.8247	3379	3370	4273	4416	4109	7578	1619	1773	1742	1721	1746	2018		1760	1597	2531	2695	2363	5560		0.4329	0.3921	0.8026	0.8159	0.7432	0.9123		4065.6	4072.94	3153.5	3303.1	3179.49	6094.49		11.8247	2043	1717	1832	1819	1814	1863	1661	1515	1496	1526	1501	1521
	12.1058	3343	3322	4272	4420	4111	7557	1664	1790	1710	1772	1756	2009		1679	1532	2562	2648	2355	5548		0.4226	0.3794	0.8069	0.8218	0.7424	0.9175		3973.02	4037.95	3175.11	3222.2	3172.14	6046.87		12.1058	2058	1747	1905	1830	1828	1904	1677	1511	1484	1500	1502	1516
	12.3864	3247	3327	4334	4483	4072	7402	1669	1786	1742	1773	1752	2021		1578	1541	2592	2710	2320	5381		0.3966	0.3708	0.8054	0.8175	0.7326	0.9136		3978.82	4155.88	3218.28	3314.98	3166.8	5889.89		12.3864	2031	1708	1873	1862	1841	1942	1682	1517	1516	1517	1525	1556
	12.6681	3258	3338	4305	4506	4122	7157	1645	1813	1789	1811	1794	2048		1613	1525	2516	2695	2328	5109		0.3871	0.3697	0.8093	0.8283	0.7329	0.9042		4166.88	4124.97	3108.86	3253.65	3176.42	5650.3		12.6681	2007	1753	1850	1857	1845	1922	1673	1510	1556	1558	1527	1539
	12.9492	3208	3255	4396	4616	4117	7231	1726	1805	1776	1785	1754	2019		1482	1450	2620	2831	2363	5212		0.3801	0.3573	0.8076	0.8262	0.7267	0.903		3898.97	4058.21	3244.18	3426.53	3251.69	5771.87		12.9492	1965	1733	1902	1892	1851	1920	1671	1533	1571	1545	1535	1577
	13.2317	3237	3281	4380	4657	4010	7023	1727	1818	1789	1805	1759	2038		1510	1463	2591	2852	2251	4985		0.3776	0.3554	0.811	0.8346	0.7212	0.9109		3998.94	4116.49	3194.82	3417.21	3121.19	5472.61		13.2317	2040	1743	1873	1877	1893	1958	1630	1534	1556	1562	1574	1598
	13.5125	3192	3278	4399	4686	4126	6915	1710	1863	1832	1831	1808	2008		1482	1415	2567	2855	2318	4907		0.3773	0.3539	0.8108	0.84	0.7158	0.9001		3927.91	3998.3	3166.01	3398.81	3238.33	5451.62		13.5125	1971	1795	1872	1939	1862	1948	1706	1516	1578	1587	1555	1585
	13.7947	3229	3238	4419	4704	4017	6842	1736	1847	1837	1827	1825	2027		1493	1391	2582	2877	2192	4815		0.3749	0.3476	0.8069	0.8417	0.7033	0.8956		3982.4	4001.73	3199.9	3418.08	3116.74	5376.28		13.7947	1962	1758	1907	1900	1921	2006	1668	1554	1579	1590	1587	1622
	14.0767	3228	3294	4416	4719	4006	6840	1727	1873	1842	1881	1864	2056		1501	1421	2574	2838	2142	4784		0.3722	0.3395	0.7994	0.8388	0.683	0.8973		4032.78	4185.57	3219.91	3383.4	3136.16	5331.55		14.0767	1974	1785	1923	1910	1946	2022	1694	1531	1575	1660	1575	1619
	14.3586	3215	3312	4405	4687	3985	6794	1765	1871	1822	1852	1810	2028		1450	1441	2583	2835	2175	4766		0.3698	0.3359	0.8025	0.8378	0.665	0.9041		3921.04	4289.97	3218.69	3383.86	3270.68	5271.54		14.3586	1954	1821	1903	1971	1881	1979	1707	1550	1606	1583	1609	1636
	14.6386	3223	3281	4426	4697	3998	6784	1745	1903	1839	1948	1827	2045		1478	1378	2587	2749	2171	4739		0.3664	0.3371	0.7936	0.8348	0.6661	0.8954		4033.84	4087.81	3259.83	3293	3259.27	5292.61		14.6386	1935	1831	1927	1950	1956	2037	1674	1530	1584	1626	1598	1654
	14.9203	3164	3267	4346	4673	3962	6756	1783	1932	1869	1869	1839	2070		1381	1335	2477	2804	2123	4686		0.3622	0.3241	0.7868	0.8296	0.6561	0.9012		3812.81	4119.1	3148.2	3379.94	3235.79	5199.73		14.9203	1956	1854	1952	1948	1972	2022	1683	1564	1593	1613	1619	1666
	15.2008	3180	3300	4344	4721	3949	6904	1761	1906	1829	1898	1868	2089		1419	1394	2515	2823	2081	4815		0.3581	0.3221	0.7841	0.829	0.6639	0.906		3962.58	4327.85	3207.5	3405.31	3134.51	5314.57		15.2008	1944	1826	1963	1947	1965	2037	1704	1579	1571	1648	1644	1682
	15.4828	3187	3252	4326	4728	4018	6868	1747	1987	1854	1895	1846	2091		1440	1265	2472	2833	2172	4777		0.3543	0.318	0.7765	0.8258	0.6653	0.9104		4064.35	3977.99	3183.52	3430.61	3264.69	5247.14		15.4828	1985	1853	1951	1956	1938	2059	1671	1593	1652	1665	1641	1713
	15.7636	3170	3308	4223	4690	3911	6845	1793	1923	1878	1893	1828	2022		1377	1385	2345	2797	2083	4823		0.3519	0.3129	0.7693	0.815	0.6463	0.9015		3913.04	4426.33	3048.23	3431.9	3222.96	5349.97		15.7636	1940	1857	1948	1969	1973	2022	1681	1598	1643	1638	1621	1666
	16.0461	3157	3296	4231	4640	4034	7037	1753	1925	1885	1903	1843	2120		1404	1371	2346	2737	2191	4917		0.3504	0.3115	0.7633	0.8124	0.6419	0.9132		4006.85	4401.28	3073.5	3369.03	3413.3	5384.36		16.0461	1963	1834	1968	1949	1972	2082	1716	1630	1655	1627	1657	1695
																																					1948	1830	1956	1993	1990	2030	1747	1601	1651	1685	1698	1702
																																					1933	1893	1945	2003	2002	2047	1713	1610	1675	1677	1683	1702
																																					1957	1822	2039	1993	1971	2072	1668	1587	1655	1671	1702	1732
Replicate 2
		WT																																			graS::Tn
		Fluorescence (reporter strain)						Fluorescence (not reporter strain)							Fluorescence (blanked)							OD600							Fluorescence/OD600								Fluorescence (reporter strain)						Fluorescence (not reporter strain)
	Time (h)	10	5	2.5	1.25	0.625	0	10	5	2.5	1.25	0.625	0		10	5	2.5	1.25	0.625	0		10	5	2.5	1.25	0.625	0		10	5	2.5	1.25	0.625	0		Time (h)	10	5	2.5	1.25	0.625	0	10	5	2.5	1.25	0.625	0
	0	3209	3255	3236	3191		3230	2599	2639	2713	2740		2736		610	616	523	451	0	494		0.1626	0.1677	0.1562	0.1461		0.1521		3751.54	3673.23	3348.27	3086.93	#DIV/0!	3247.86		0	3010	2994	2981	2847	2903	3045	2785	2789	2724	2642	2766	2821
	0.280833	3169	3198	3170	3341		3270	2494	2530	2511	2529		2470		675	668	659	812	0	800		0.2292	0.2661	0.1827	0.2736		0.187		2945.03	2510.33	3607.01	2967.84	#DIV/0!	4278.07		0.280833	2743	2812	2699	2631	2664	2730	2567	2599	2518	2493	2506	2530
	0.563056	3148	3100	3152	3241		3283	2413	2404	2386	2420		2371		735	696	766	821	0	912		0.2542	0.2928	0.242	0.2324		0.2448		2891.42	2377.05	3165.29	3532.7	#DIV/0!	3725.49		0.563056	2615	2584	2624	2529	2542	2634	2409	2473	2376	2356	2366	2404
	0.845556	3130	3136	3187	3235		3307	2313	2318	2332	2295		2248		817	818	855	940	0	1059		0.3068	0.3123	0.3036	0.3227		0.2505		2662.97	2619.28	2816.21	2912.92	#DIV/0!	4227.54		0.845556	2566	2582	2480	2446	2451	2519	2345	2371	2286	2201	2279	2291
	1.1275	3339	3302	3404	3518		3560	2132	2188	2120	2135		2106		1207	1114	1284	1383	0	1454		0.3597	0.354	0.3731	0.4142		0.3221		3355.57	3146.89	3441.44	3338.97	#DIV/0!	4514.13		1.1275	2471	2454	2343	2284	2332	2406	2200	2221	2135	2092	2095	2086
	1.4075	3568	3524	3825	3902		3874	2076	2087	2020	2029		2009		1492	1437	1805	1873	0	1865		0.386	0.3817	0.4388	0.5002		0.3897		3865.28	3764.74	4113.49	3744.5	#DIV/0!	4785.73		1.4075	2426	2379	2275	2220	2211	2332	2122	2099	1986	1935	1936	1965
	1.68833	3653	3605	3941	3945		3969	2021	2101	2024	2032		2015		1632	1504	1917	1913	0	1954		0.3905	0.388	0.4825	0.5274		0.4327		4179.26	3876.29	3973.06	3627.23	#DIV/0!	4515.83		1.68833	2415	2404	2268	2159	2166	2274	2100	2049	1943	1852	1896	1926
	1.96972	3561	3576	4049	3935		4088	2053	2058	2031	2053		2039		1508	1518	2018	1882	0	2049		0.4009	0.3998	0.5304	0.5574		0.4825		3761.54	3796.9	3804.68	3376.39	#DIV/0!	4246.63		1.96972	2467	2353	2199	2218	2154	2299	2102	2078	1954	1871	1897	1944
	2.25139	3505	3458	4141	3921		4056	1998	2040	2040	1956		2008		1507	1418	2101	1965	0	2048		0.4188	0.4184	0.5884	0.5882		0.5434		3598.38	3389.1	3570.7	3340.7	#DIV/0!	3768.86		2.25139	2468	2414	2218	2122	2146	2236	2076	2070	1898	1867	1860	1874
	2.53167	3525	3455	4155	4080		4020	1946	1986	1992	1932		1991		1579	1469	2163	2148	0	2029		0.434	0.4283	0.6106	0.6351		0.5791		3638.25	3429.84	3542.42	3382.14	#DIV/0!	3503.71		2.53167	2461	2406	2189	2094	2151	2196	2067	2038	1941	1818	1866	1887
	2.81222	3513	3511	4238	4222		4112	1900	1982	1957	1950		1918		1613	1529	2281	2272	0	2194		0.4382	0.4791	0.6485	0.6625		0.5945		3680.97	3191.4	3517.35	3429.43	#DIV/0!	3690.5		2.81222	2452	2414	2093	2072	2062	2176	2072	2083	1892	1789	1823	1860
	3.09278	3420	3544	4375	4299		4406	1885	1937	1904	1830		1927		1535	1607	2471	2469	0	2479		0.4442	0.5305	0.6945	0.7173		0.6329		3455.65	3029.22	3557.96	3442.07	#DIV/0!	3916.89		3.09278	2477	2478	2088	2057	2061	2091	2094	2113	1853	1763	1765	1809
	3.37444	3407	3546	4224	4195		4030	1906	1926	1855	1784		1852		1501	1620	2369	2411	0	2178		0.4367	0.5378	0.718	0.7338		0.6244		3437.14	3012.27	3299.44	3285.64	#DIV/0!	3488.15		3.37444	2473	2443	1995	1944	1994	2037	2090	2074	1840	1748	1720	1773
	3.65972	3670	3386	4079	4105		4028	1919	1914	1779	1737		1802		1751	1472	2300	2368	0	2226		0.4444	0.537	0.7185	0.7347		0.5278		3940.14	2741.15	3201.11	3223.08	#DIV/0!	4217.51		3.65972	2503	2434	1965	1925	1935	1969	2095	2090	1805	1663	1683	1711
	3.94083	4512	3332	3930	3915		4027	1995	1893	1726	1683		1794		2517	1439	2204	2232	0	2233		0.5706	0.5404	0.7183	0.7343		0.6031		4411.15	2662.84	3068.36	3039.63	#DIV/0!	3702.54		3.94083	2501	2423	1913	1888	1893	1996	2098	2126	1732	1588	1595	1656
	4.22278	5286	3271	3844	3933		3429	2008	1914	1680	1562		1778		3278	1357	2164	2371	0	1651		0.6613	0.545	0.7273	0.7476		0.5645		4956.9	2489.91	2975.39	3171.48	#DIV/0!	2924.71		4.22278	2528	2468	1872	1895	1883	1971	2116	2085	1728	1539	1517	1630
	4.50472	4948	3217	3851	3789		3172	2011	1906	1570	1511		1699		2937	1311	2281	2278	0	1473		0.6692	0.5637	0.731	0.7605		0.5231		4388.82	2325.71	3120.38	2995.4	#DIV/0!	2815.91		4.50472	2492	2492	1813	1806	1846	1926	2077	2107	1700	1575	1548	1541
	4.78694	3686	3295	3803	3743		3142	1980	1871	1501	1446		1642		1706	1424	2302	2297	0	1500		0.5442	0.5922	0.7457	0.7718		0.5351		3134.88	2404.59	3087.03	2976.16	#DIV/0!	2803.21		4.78694	2589	2475	1852	1791	1855	1931	2046	2076	1612	1532	1523	1578
	5.06806	3078	3316	3796	3703		3119	1883	1798	1475	1415		1588		1195	1518	2321	2288	0	1531		0.4777	0.6404	0.7776	0.7954		0.5493		2501.57	2370.39	2984.83	2876.54	#DIV/0!	2787.18		5.06806	2539	2480	1793	1715	1796	1860	2054	2054	1556	1479	1483	1575
	5.35	2796	3330	3768	3745		3050	1823	1685	1438	1436		1549		973	1645	2330	2309	0	1501		0.3943	0.6617	0.794	0.8089		0.5568		2467.66	2486.02	2934.51	2854.49	#DIV/0!	2695.76		5.35	2620	2501	1753	1695	1767	1840	2037	2098	1558	1431	1468	1531
	5.63139	2756	3349	3722	3659		3107	1786	1577	1410	1386		1536		970	1772	2312	2273	0	1571		0.3742	0.6701	0.8005	0.8165		0.5526		2592.2	2644.38	2888.19	2783.83	#DIV/0!	2842.92		5.63139	2590	2516	1735	1682	1742	1876	2020	2089	1542	1439	1463	1497
	5.91167	2677	3349	3729	3647		2987	1645	1508	1423	1366		1525		1032	1841	2306	2281	0	1462		0.361	0.6617	0.7918	0.8076		0.5416		2858.73	2782.23	2912.35	2824.42	#DIV/0!	2699.41		5.91167	2632	2538	1742	1685	1758	1807	2050	2100	1494	1421	1447	1492
	6.19167	2656	3319	3710	3603		3021	1568	1469	1421	1370		1515		1088	1850	2289	2233	0	1506		0.3412	0.6384	0.7691	0.7807		0.5289		3188.75	2897.87	2976.21	2860.25	#DIV/0!	2847.42		6.19167	2624	2513	1718	1686	1730	1796	2031	2056	1491	1369	1433	1480
	6.47417	2563	3285	3625	3514		2941	1524	1424	1416	1401		1486		1039	1861	2209	2113	0	1455		0.3301	0.6305	0.7599	0.77		0.5181		3147.53	2951.63	2906.96	2744.16	#DIV/0!	2808.34		6.47417	2599	2508	1725	1634	1745	1815	2003	2038	1457	1377	1425	1413
	6.75417	2570	3217	3557	3495		2929	1484	1457	1417	1397		1491		1086	1760	2140	2098	0	1438		0.3151	0.6047	0.7344	0.7399		0.5044		3446.52	2910.53	2913.94	2835.52	#DIV/0!	2850.91		6.75417	2644	2515	1735	1684	1683	1790	2006	2071	1453	1368	1406	1425
	7.03667	2486	3203	3481	3346		2933	1481	1436	1430	1373		1517		1005	1767	2051	1973	0	1416		0.304	0.5808	0.7124	0.7146		0.492		3305.92	3042.36	2879	2760.99	#DIV/0!	2878.05		7.03667	2642	2506	1700	1690	1744	1795	1953	2090	1461	1385	1421	1471
	7.31833	2433	3078	3441	3304		2880	1472	1442	1415	1400		1493		961	1636	2026	1904	0	1387		0.2875	0.5664	0.7009	0.6951		0.4776		3342.61	2888.42	2890.57	2739.17	#DIV/0!	2904.1		7.31833	2651	2501	1754	1692	1706	1837	1899	2001	1448	1393	1422	1488
	7.60083	2402	2995	3418	3227		2850	1494	1446	1392	1406		1498		908	1549	2026	1821	0	1352		0.2727	0.5372	0.6677	0.659		0.4657		3329.67	2883.47	3034.3	2763.28	#DIV/0!	2903.16		7.60083	2666	2522	1735	1701	1708	1828	1862	2033	1463	1360	1380	1443
	7.88167	2391	2959	3292	3166		2792	1474	1466	1395	1378		1490		917	1493	1897	1788	0	1302		0.262	0.5169	0.647	0.6348		0.4557		3500	2888.37	2931.99	2816.64	#DIV/0!	2857.14		7.88167	2602	2508	1764	1685	1721	1797	1750	2020	1467	1395	1400	1432
	8.16361	2365	2887	3258	3112		2832	1472	1422	1409	1390		1487		893	1465	1849	1722	0	1345		0.2471	0.4979	0.6288	0.611		0.4432		3613.92	2942.36	2940.52	2818.33	#DIV/0!	3034.75		8.16361	2676	2509	1766	1708	1704	1827	1729	1982	1443	1373	1418	1449
	8.44444	2317	2862	3210	2987		2811	1459	1447	1415	1401		1465		858	1415	1795	1586	0	1346		0.2358	0.4733	0.6012	0.581		0.4362		3638.68	2989.65	2985.7	2729.78	#DIV/0!	3085.74		8.44444	2682	2521	1777	1717	1711	1806	1702	1973	1437	1398	1398	1446
	8.72694	2331	2831	3147	2965		2787	1458	1487	1446	1417		1520		873	1344	1701	1548	0	1267		0.224	0.4522	0.5855	0.5563		0.4263		3897.32	2972.14	2905.21	2782.67	#DIV/0!	2972.09		8.72694	2634	2529	1787	1722	1743	1827	1715	1944	1479	1364	1424	1466
	9.00861	2271	2765	3102	2894		2773	1443	1448	1435	1417		1479		828	1317	1667	1477	0	1294		0.2143	0.4176	0.5617	0.5365		0.4167		3863.74	3153.74	2967.78	2753.03	#DIV/0!	3105.35		9.00861	2637	2505	1783	1682	1729	1826	1681	1945	1452	1404	1425	1490
	9.29056	2222	2676	3053	2903		2776	1506	1470	1481	1417		1491		716	1206	1572	1486	0	1285		0.2014	0.3904	0.5453	0.5162		0.4081		3555.11	3089.14	2882.82	2878.73	#DIV/0!	3148.74		9.29056	2646	2562	1746	1714	1774	1826	1645	1892	1486	1381	1450	1502
	9.57194	2157	2706	3007	2852		2748	1484	1477	1463	1462		1492		673	1229	1544	1390	0	1256		0.189	0.3573	0.5261	0.4794		0.401		3560.85	3439.69	2934.8	2899.46	#DIV/0!	3132.17		9.57194	2636	2604	1770	1724	1798	1866	1638	1887	1480	1421	1409	1499
	9.85194	2207	2628	2992	2782		2719	1466	1442	1469	1469		1525		741	1186	1523	1313	0	1194		0.1826	0.3573	0.5083	0.4569		0.3922		4058.05	3319.34	2996.26	2873.71	#DIV/0!	3044.37		9.85194	2699	2590	1809	1745	1742	1874	1621	1937	1480	1409	1421	1506
	10.1367	2168	2682	2987	2823		2776	1500	1482	1482	1478		1554		668	1200	1505	1345	0	1222		0.1732	0.3577	0.496	0.4527		0.3874		3856.81	3354.77	3034.27	2971.06	#DIV/0!	3154.36		10.1367	2698	2589	1824	1745	1809	1849	1648	1894	1485	1420	1439	1510
	10.4183	2156	2637	2938	2821		2743	1472	1506	1503	1492		1584		684	1131	1435	1329	0	1159		0.1617	0.3457	0.4841	0.4395		0.3797		4230.06	3271.62	2964.26	3023.89	#DIV/0!	3052.41		10.4183	2720	2583	1811	1794	1811	1882	1633	1900	1504	1417	1440	1531
	10.6986	2131	2623	2931	2713		2775	1508	1526	1522	1500		1580		623	1097	1409	1213	0	1195		0.1584	0.3246	0.4692	0.4107		0.3745		3933.08	3379.54	3002.98	2953.49	#DIV/0!	3190.92		10.6986	2673	2596	1800	1823	1801	1922	1645	1908	1490	1460	1431	1527
	10.9808	2130	2600	2946	2768		2744	1491	1538	1517	1547		1625		639	1062	1429	1221	0	1119		0.1494	0.3188	0.4574	0.4117		0.3666		4277.11	3331.24	3124.18	2965.75	#DIV/0!	3052.37		10.9808	2634	2565	1834	1771	1785	1918	1641	1862	1516	1465	1463	1500
	11.2631	2106	2628	2914	2768		2731	1501	1561	1531	1544		1611		605	1067	1383	1224	0	1120		0.1419	0.3184	0.4512	0.4106		0.3632		4263.57	3351.13	3065.16	2981	#DIV/0!	3083.7		11.2631	2660	2599	1840	1812	1819	1911	1637	1908	1524	1470	1500	1546
	11.5436	2145	2635	2872	2770		2702	1510	1531	1568	1596		1594		635	1104	1304	1174	0	1108		0.1453	0.3084	0.4416	0.4019		0.3581		4370.27	3579.77	2952.9	2921.12	#DIV/0!	3094.11		11.5436	2651	2603	1863	1864	1874	1930	1632	1930	1564	1484	1484	1577
	11.8247	2131	2663	2939	2763		2726	1520	1583	1629	1570		1599		611	1080	1310	1193	0	1127		0.1413	0.3034	0.4347	0.3957		0.351		4324.13	3559.66	3013.57	3014.91	#DIV/0!	3210.83		11.8247	2697	2571	1879	1850	1831	1926	1629	1911	1541	1499	1533	1545
	12.1058	2102	2633	2858	2813		2709	1562	1600	1615	1590		1605		540	1033	1243	1223	0	1104		0.1316	0.2989	0.4267	0.393		0.3482		4103.34	3456.01	2913.05	3111.96	#DIV/0!	3170.59		12.1058	2706	2645	1879	1845	1914	1946	1677	1885	1569	1496	1517	1583
	12.3864	2099	2601	2875	2754		2737	1555	1603	1602	1583		1629		544	998	1273	1171	0	1108		0.1297	0.2942	0.4219	0.3758		0.345		4194.29	3392.25	3017.3	3116.02	#DIV/0!	3211.59		12.3864	2692	2546	1898	1863	1880	1973	1633	1883	1559	1558	1550	1594
	12.6681	2108	2620	2870	2801		2748	1548	1610	1658	1648		1676		560	1010	1212	1153	0	1072		0.1205	0.2887	0.4168	0.3689		0.3402		4647.3	3498.44	2907.87	3125.51	#DIV/0!	3151.09		12.6681	2694	2586	1933	1861	1896	2010	1646	1884	1561	1530	1547	1615
	12.9492	2085	2653	2897	2750		2764	1610	1622	1615	1633		1650		475	1031	1282	1117	0	1114		0.116	0.2853	0.4081	0.3663		0.3375		4094.83	3613.74	3141.39	3049.41	#DIV/0!	3300.74		12.9492	2674	2595	1937	1916	1901	1995	1678	1862	1548	1510	1540	1595
	13.2317	2148	2637	2899	2765		2772	1615	1643	1661	1634		1687		533	994	1238	1131	0	1085		0.1134	0.2806	0.4103	0.3612		0.3324		4700.18	3542.41	3017.3	3131.23	#DIV/0!	3264.14		13.2317	2766	2622	1923	1875	1853	2000	1696	1864	1582	1554	1568	1620
	13.5125	2118	2696	2884	2758		2775	1644	1667	1666	1633		1722		474	1029	1218	1125	0	1053		0.1104	0.2775	0.4073	0.3588		0.3308		4293.48	3708.11	2990.42	3135.45	#DIV/0!	3183.19		13.5125	2761	2642	1958	1897	1905	2039	1636	1865	1595	1560	1595	1641
	13.7947	2165	2639	2917	2777		2714	1617	1669	1680	1622		1715		548	970	1237	1155	0	999		0.1066	0.2748	0.4056	0.3528		0.3264		5140.71	3529.84	3049.8	3273.81	#DIV/0!	3060.66		13.7947	2780	2637	1944	1960	1900	2032	1690	1862	1607	1569	1588	1676
	14.0767	2120	2642	2924	2778		2768	1655	1661	1673	1671		1713		465	981	1251	1107	0	1055		0.1021	0.2706	0.4066	0.3495		0.3233		4554.36	3625.28	3076.73	3167.38	#DIV/0!	3263.22		14.0767	2713	2571	1957	1894	1919	1993	1659	1846	1616	1581	1543	1605
	14.3586	2146	2666	2941	2793		2785	1684	1700	1685	1687		1732		462	966	1256	1106	0	1053		0.1016	0.2681	0.404	0.3482		0.3221		4547.24	3603.13	3108.91	3176.34	#DIV/0!	3269.17		14.3586	2770	2624	1981	1953	1943	2018	1654	1845	1627	1615	1608	1669
	14.6386	2105	2705	2885	2758		2736	1664	1704	1706	1723		1730		441	1001	1179	1035	0	1006		0.1016	0.2659	0.4038	0.3428		0.32		4340.55	3764.57	2919.76	3019.25	#DIV/0!	3143.75		14.6386	2776	2623	1977	1931	1922	2092	1666	1881	1648	1586	1569	1669
	14.9203	2147	2650	3002	2733		2736	1685	1715	1714	1687		1729		462	935	1288	1046	0	1007		0.0968	0.262	0.4024	0.3402		0.317		4772.73	3568.7	3200.8	3074.66	#DIV/0!	3176.66		14.9203	2774	2619	1985	1982	1981	2094	1650	1852	1620	1576	1602	1664
	15.2008	2122	2650	2973	2839		2777	1648	1712	1725	1711		1779		474	938	1248	1128	0	998		0.0956	0.2594	0.3956	0.3363		0.3137		4958.16	3616.04	3154.7	3354.15	#DIV/0!	3181.38		15.2008	2756	2648	1968	1976	1976	2095	1700	1878	1650	1627	1673	1681
	15.4828	2178	2630	2943	2792		2771	1709	1773	1748	1729		1771		469	857	1195	1063	0	1000		0.0927	0.2549	0.3967	0.3321		0.3102		5059.33	3362.1	3012.35	3200.84	#DIV/0!	3223.73		15.4828	2730	2624	2027	1963	1995	2098	1703	1893	1648	1599	1610	1655
	15.7636	2140	2644	2988	2816		2788	1719	1761	1739	1687		1775		421	883	1249	1129	0	1013		0.0975	0.2534	0.3912	0.3298		0.3094		4317.95	3484.61	3192.74	3423.29	#DIV/0!	3274.08		15.7636	2597	2605	2011	1950	1972	2062	1676	1867	1647	1605	1652	1679
	16.0461	2135	2636	2973	2797		2770	1719	1780	1728	1732		1742		416	856	1245	1065	0	1028		0.0984	0.2508	0.3874	0.3272		0.3062		4227.64	3413.08	3213.73	3254.89	#DIV/0!	3357.28		16.0461	2528	2582	2014	1964	2003	2142	1734	1917	1639	1636	1660	1730
		2123	2648	2939	2730		2789	1724	1757	1738	1704		1782									0.0939	0.2482	0.381	0.3222		0.3028										2462	2581	2041	2002	2011	2112	1685	1855	1657	1616	1652	1748
		2193	2692	2905	2801		2778	1741	1771	1768	1761		1759									0.0933	0.2467	0.3745	0.3211		0.3024										2449	2556	2046	1959	1983	2125	1707	1858	1669	1648	1660	1732
		2146	2655	2839	2792		2764	1709	1773	1757	1748		1810									0.0898	0.2429	0.3645	0.3167		0.2985										2383	2570	2029	2003	2045	2114	1721	1840	1687	1669	1660	1725
Replicate 3
		WT
		Fluorescence (reporter strain)						Fluorescence (not reporter strain)							Fluorescence (blanked)							OD600							Fluorescence/OD600
	Time (h)	10	5	2.5	1.25	0.625	0	10	5	2.5	1.25	0.625	0		10	5	2.5	1.25	0.625	0		10	5	2.5	1.25	0.625	0		10	5	2.5	1.25	0.625	0
	0	3238	3159	3150	3105	3122	3255	2798	2814	2698	2774	2785	2892		440	345	452	331	337	363		0.1294	0.12	0.11	0.1139	0.112	0.1146		3400.31	2875	4109.09	2906.06	3008.93	3167.54
	0.280833	3088	2949	2975	3074	2992	3061	2618	2565	2479	2506	2485	2506		470	384	496	568	507	555		0.1493	0.137	0.105	0.1338	0.1257	0.154		3148.02	2802.92	4723.81	4245.14	4033.41	3603.9
	0.563056	2951	2876	2781	2705	2800	2999	2494	2459	2365	2392	2347	2361		457	417	416	313	453	638		0.1758	0.1565	0.1148	0.0803	0.1211	0.173		2599.54	2664.54	3623.69	3897.88	3740.71	3687.86
	0.845556	2896	2858	2698	2761	2721	2954	2407	2360	2270	2295	2287	2242		489	498	428	466	434	712		0.2081	0.1806	0.1479	0.1376	0.1274	0.196		2349.83	2757.48	2893.85	3386.63	3406.59	3632.65
	1.1275	2956	2922	2780	2753	2839	3021	2254	2206	2143	2199	2141	2124		702	716	637	554	698	897		0.248	0.2358	0.1912	0.1868	0.1853	0.2191		2830.65	3036.47	3331.59	2965.74	3766.86	4094.02
	1.4075	3036	3097	2958	2953	3019	3230	2178	2089	1976	2003	1987	1984		858	1008	982	950	1032	1246		0.2993	0.2962	0.2348	0.2307	0.231	0.2728		2866.69	3403.11	4182.28	4117.9	4467.53	4567.45
	1.68833	3252	3388	3254	3277	3260	3573	2127	1966	1867	1903	1915	2017		1125	1422	1387	1374	1345	1556		0.3379	0.3355	0.2983	0.2843	0.2821	0.3394		3329.39	4238.45	4649.68	4832.92	4767.81	4584.56
	1.96972	3326	3472	3312	3387	3433	3547	2113	1980	1880	1967	1988	1986		1213	1492	1432	1420	1445	1561		0.3559	0.3638	0.3361	0.3419	0.3345	0.3776		3408.26	4101.15	4260.64	4153.26	4319.88	4134
	2.25139	3295	3540	3435	3356	3387	3535	2095	1983	1906	1955	1915	2002		1200	1557	1529	1401	1472	1533		0.3691	0.3914	0.3848	0.3696	0.3608	0.425		3251.15	3978.03	3973.49	3790.58	4079.82	3607.06
	2.53167	3308	3557	3456	3330	3384	3581	2135	1953	1900	1909	1900	1982		1173	1604	1556	1421	1484	1599		0.3824	0.4159	0.4269	0.398	0.3811	0.4661		3067.47	3856.7	3644.88	3570.35	3893.99	3430.59
	2.81222	3379	3623	3393	3438	3318	3673	2089	1935	1865	1904	1862	1937		1290	1688	1528	1534	1456	1736		0.3973	0.4408	0.4485	0.4537	0.4079	0.5077		3246.92	3829.4	3406.91	3381.09	3569.5	3419.34
	3.09278	3408	3557	3509	3463	3386	3694	2071	1882	1782	1832	1808	1918		1337	1675	1727	1631	1578	1776		0.412	0.4574	0.4953	0.4938	0.4502	0.5481		3245.15	3662	3486.78	3302.96	3505.11	3240.28
	3.37444	3475	3555	3564	3522	3446	3743	2058	1861	1784	1799	1791	1891		1417	1694	1780	1723	1655	1852		0.4259	0.4712	0.5273	0.5377	0.5034	0.5814		3327.07	3595.08	3375.69	3204.39	3287.64	3185.41
	3.65972	3478	3482	3612	3621	3592	3856	2053	1800	1734	1755	1704	1820		1425	1682	1878	1866	1888	2036		0.4352	0.4748	0.5653	0.5914	0.564	0.6262		3274.36	3542.54	3322.13	3155.22	3347.52	3251.36
	3.94083	3502	3432	3751	3707	3779	4026	2026	1745	1640	1665	1685	1798		1476	1687	2111	2042	2094	2228		0.4473	0.4828	0.6112	0.6483	0.6339	0.6787		3299.8	3494.2	3453.86	3149.78	3303.36	3282.75
	4.22278	3629	3328	3692	3740	3858	4195	2007	1695	1573	1644	1609	1758		1622	1633	2119	2096	2249	2437		0.4562	0.4734	0.6374	0.683	0.673	0.728		3555.46	3449.51	3324.44	3068.81	3341.75	3347.53
	4.50472	3537	3287	3668	3773	3839	4376	2002	1642	1562	1586	1568	1684		1535	1645	2106	2187	2271	2692		0.4691	0.4636	0.6659	0.7177	0.7084	0.7685		3272.22	3548.32	3162.64	3047.23	3205.82	3502.93
	4.78694	3562	3183	3673	3805	3901	4390	2002	1593	1538	1592	1563	1685		1560	1590	2135	2213	2338	2705		0.4798	0.471	0.6964	0.7518	0.7486	0.799		3251.35	3375.8	3065.77	2943.6	3123.16	3385.48
	5.06806	3638	3096	3698	3827	3925	4328	1959	1539	1517	1565	1519	1610		1679	1557	2181	2262	2406	2718		0.4916	0.4655	0.7191	0.7763	0.7757	0.8147		3415.38	3344.79	3032.96	2913.82	3101.71	3336.2
	5.35	3689	3093	3605	3838	3876	4186	1927	1510	1516	1545	1545	1597		1762	1583	2089	2293	2331	2589		0.5026	0.4755	0.7445	0.7994	0.8008	0.8291		3505.77	3329.13	2805.91	2868.4	2910.84	3122.66
	5.63139	3721	3012	3658	3797	3849	4140	1942	1517	1483	1545	1499	1583		1779	1495	2175	2252	2350	2557		0.5123	0.4849	0.7693	0.8215	0.8196	0.836		3472.57	3083.11	2827.25	2741.33	2867.25	3058.61
	5.91167	3747	2980	3670	3861	3964	4071	1875	1436	1458	1511	1515	1539		1872	1544	2212	2350	2449	2532		0.5182	0.5025	0.7959	0.8463	0.8417	0.8456		3612.5	3072.64	2779.24	2776.79	2909.59	2994.32
	6.19167	3747	2880	3628	3825	3933	3963	1884	1455	1451	1454	1416	1519		1863	1425	2177	2371	2517	2444		0.5269	0.516	0.7981	0.8497	0.8472	0.8534		3535.78	2761.63	2727.73	2790.4	2970.96	2863.84
	6.47417	3829	2852	3686	3878	3896	3851	1863	1437	1464	1458	1452	1497		1966	1415	2222	2420	2444	2354		0.5284	0.5176	0.8005	0.8483	0.8391	0.8409		3720.67	2733.77	2775.77	2852.76	2912.64	2799.38
	6.75417	3811	2850	3764	3876	3877	3790	1827	1458	1464	1439	1448	1542		1984	1392	2300	2437	2429	2248		0.5339	0.5112	0.7981	0.8456	0.8387	0.8314		3716.05	2723	2881.84	2881.98	2896.15	2703.87
	7.03667	3841	2809	3768	3853	3919	3809	1759	1482	1444	1467	1450	1549		2082	1327	2324	2386	2469	2260		0.537	0.5085	0.7971	0.8493	0.8418	0.8177		3877.09	2609.64	2915.57	2809.37	2933	2763.85
	7.31833	3772	2793	3687	3826	3879	3690	1739	1460	1464	1473	1473	1514		2033	1333	2223	2353	2406	2176		0.5431	0.5012	0.796	0.8495	0.8483	0.8032		3743.33	2659.62	2792.71	2769.86	2836.26	2709.16
	7.60083	3794	2746	3712	3811	3920	3400	1734	1434	1449	1515	1448	1472		2060	1312	2263	2296	2472	1928		0.5395	0.4935	0.7902	0.844	0.8413	0.7284		3818.35	2658.56	2863.83	2720.38	2938.31	2646.9
	7.88167	3780	2775	3628	3795	3850	3308	1748	1444	1448	1472	1451	1493		2032	1331	2180	2323	2399	1815		0.5472	0.4892	0.7883	0.8444	0.8422	0.7206		3713.45	2720.77	2765.44	2751.07	2848.49	2518.73
	8.16361	3847	2684	3587	3761	3844	3220	1753	1449	1480	1511	1487	1498		2094	1235	2107	2250	2357	1722		0.5463	0.4821	0.7813	0.8348	0.8307	0.682		3833.06	2561.71	2696.79	2695.26	2837.37	2524.93
	8.44444	3809	2712	3625	3700	3798	3087	1713	1454	1443	1471	1460	1485		2096	1258	2182	2229	2338	1602		0.5433	0.4789	0.7717	0.8283	0.8258	0.6375		3857.91	2626.85	2827.52	2691.05	2831.19	2512.94
	8.72694	3775	2742	3586	3747	3716	3089	1733	1455	1482	1478	1495	1519		2042	1287	2104	2269	2221	1570		0.5335	0.4749	0.772	0.8283	0.8259	0.6245		3827.55	2710.04	2725.39	2739.35	2689.19	2514.01
	9.00861	3821	2706	3528	3731	3716	3108	1717	1467	1449	1488	1491	1492		2104	1239	2079	2243	2225	1616		0.5309	0.4703	0.7673	0.8224	0.8185	0.6297		3963.08	2634.49	2709.5	2727.38	2718.39	2566.3
	9.29056	3799	2717	3553	3672	3667	3125	1732	1484	1422	1491	1482	1520		2067	1233	2131	2181	2185	1605		0.5317	0.4688	0.7618	0.8197	0.8075	0.6151		3887.53	2630.12	2797.32	2660.73	2705.88	2609.33
	9.57194	3802	2673	3612	3713	3670	3117	1696	1496	1477	1510	1498	1514		2106	1177	2135	2203	2172	1603		0.5338	0.4677	0.7635	0.821	0.8128	0.6097		3945.3	2516.57	2796.33	2683.31	2672.24	2629.16
	9.85194	3802	2668	3577	3641	3673	3114	1714	1489	1448	1546	1507	1521		2088	1179	2129	2095	2166	1593		0.5283	0.4629	0.7569	0.8105	0.8007	0.5915		3952.3	2546.99	2812.79	2584.82	2705.13	2693.15
	10.1367	3747	2745	3560	3677	3672	3107	1666	1525	1497	1516	1525	1543		2081	1220	2063	2161	2147	1564		0.5343	0.4659	0.7539	0.8083	0.8013	0.5857		3894.82	2618.59	2736.44	2673.51	2679.4	2670.31
	10.4183	3813	2724	3528	3712	3633	3068	1696	1518	1493	1503	1515	1548		2117	1206	2035	2209	2118	1520		0.5285	0.4639	0.7466	0.798	0.7899	0.5789		4005.68	2599.7	2725.69	2768.17	2681.35	2625.67
	10.6986	3804	2731	3508	3633	3611	3136	1715	1537	1484	1541	1507	1570		2089	1194	2024	2092	2104	1566		0.5293	0.4613	0.7407	0.7922	0.7852	0.5769		3946.72	2588.34	2732.55	2640.75	2679.57	2714.51
	10.9808	3834	2724	3511	3576	3645	3094	1748	1552	1489	1557	1588	1591		2086	1172	2022	2019	2057	1503		0.5276	0.4593	0.7362	0.7859	0.7763	0.576		3953.75	2551.71	2746.54	2569.03	2649.75	2609.37
	11.2631	3870	2738	3535	3614	3647	3102	1707	1556	1465	1556	1563	1612		2163	1182	2070	2058	2084	1490		0.5287	0.4587	0.7364	0.7844	0.7758	0.5701		4091.17	2576.85	2810.97	2623.66	2686.26	2613.58
	11.5436	3902	2765	3529	3643	3627	3150	1751	1619	1543	1597	1573	1615		2151	1146	1986	2046	2054	1535		0.5301	0.4605	0.7316	0.7826	0.7722	0.5677		4057.72	2488.6	2714.6	2614.36	2659.93	2703.89
	11.8247	3912	2790	3570	3663	3604	3164	1758	1572	1525	1587	1556	1622		2154	1218	2045	2076	2048	1542		0.5296	0.4596	0.7275	0.7755	0.7681	0.5612		4067.22	2650.13	2811	2676.98	2666.32	2747.68
	12.1058	3948	2791	3571	3645	3663	3165	1729	1627	1543	1625	1604	1658		2219	1164	2028	2020	2059	1507		0.5258	0.4532	0.7233	0.7688	0.7559	0.5574		4220.24	2568.4	2803.82	2627.47	2723.91	2703.62
	12.3864	3960	2835	3616	3629	3599	3169	1752	1580	1535	1609	1622	1624		2208	1255	2081	2020	1977	1545		0.5282	0.482	0.7262	0.771	0.7578	0.5545		4180.23	2603.73	2865.6	2619.97	2608.87	2786.29
	12.6681	3920	2908	3596	3671	3650	3155	1790	1664	1553	1654	1606	1646		2130	1244	2043	2017	2044	1509		0.5293	0.5203	0.7254	0.7705	0.7551	0.5501		4024.18	2390.93	2816.38	2617.78	2706.93	2743.14
	12.9492	3888	3058	3673	3675	3686	3198	1779	1669	1633	1652	1642	1621		2109	1389	2040	2023	2044	1577		0.5275	0.5569	0.7279	0.7727	0.7559	0.5472		3998.1	2494.16	2802.58	2618.09	2704.06	2881.94
	13.2317	3888	3128	3682	3764	3713	3188	1809	1640	1579	1643	1646	1689		2079	1488	2103	2121	2067	1499		0.5229	0.582	0.7348	0.7773	0.758	0.5439		3975.9	2556.7	2862	2728.68	2726.91	2756.02
	13.5125	3876	3179	3689	3770	3669	3180	1785	1630	1602	1655	1697	1697		2091	1549	2087	2115	1972	1483		0.5235	0.5885	0.7348	0.7748	0.7573	0.5417		3994.27	2632.12	2840.23	2729.74	2603.99	2737.68
	13.7947	3921	3219	3722	3730	3753	3215	1853	1689	1644	1691	1671	1686		2068	1530	2078	2039	2082	1529		0.5289	0.6031	0.7391	0.7795	0.7653	0.5431		3910	2536.89	2811.53	2615.78	2720.5	2815.32
	14.0767	3956	3268	3711	3779	3757	3141	1832	1697	1646	1697	1684	1731		2124	1571	2065	2082	2073	1410		0.5196	0.6101	0.7393	0.783	0.7704	0.5382		4087.76	2574.99	2793.18	2659	2690.81	2619.84
	14.3586	3923	3202	3740	3835	3770	3226	1856	1699	1648	1697	1747	1722		2067	1503	2092	2138	2023	1504		0.5208	0.6088	0.7373	0.7811	0.7679	0.5365		3968.89	2468.79	2837.38	2737.17	2634.46	2803.36
	14.6386	3878	3223	3749	3816	3806	3236	1839	1697	1668	1692	1706	1725		2039	1526	2081	2124	2100	1511		0.5245	0.6018	0.7402	0.7863	0.7708	0.5339		3887.51	2535.73	2811.4	2701.26	2724.44	2830.12
	14.9203	3934	3175	3806	3879	3821	3253	1868	1711	1621	1711	1688	1704		2066	1464	2185	2168	2133	1549		0.521	0.5889	0.7456	0.792	0.7743	0.5318		3965.45	2485.99	2930.53	2737.37	2754.75	2912.75
	15.2008	3966	3168	3778	3874	3858	3256	1868	1691	1678	1694	1723	1732		2098	1477	2100	2180	2135	1524		0.5155	0.5703	0.7446	0.7901	0.7751	0.5287		4069.84	2589.86	2820.31	2759.14	2754.48	2882.54
	15.4828	3922	3148	3802	3899	3869	3256	1843	1716	1668	1738	1750	1759		2079	1432	2134	2161	2119	1497		0.5204	0.5558	0.7471	0.7889	0.7716	0.5272		3995	2576.47	2856.38	2739.26	2746.24	2839.53
	15.7636	3910	3107	3785	3879	3801	3239	1884	1688	1644	1790	1743	1748		2026	1419	2141	2089	2058	1491		0.5104	0.5552	0.7537	0.7951	0.7829	0.5252		3969.44	2555.84	2840.65	2627.34	2628.69	2838.92
	16.0461	3931	3083	3797	3883	3869	3254	1857	1725	1618	1782	1754	1777		2074	1358	2179	2101	2115	1477		0.5089	0.5406	0.7454	0.792	0.7791	0.5234		4075.46	2512.02	2923.26	2652.78	2714.67	2821.93
		3940	3065	3853	3947	3873	3253	1932	1740	1684	1772	1721	1786									0.5086	0.53	0.745	0.7929	0.7776	0.5224
		3964	3089	3749	3909	3844	3300	1904	1734	1697	1730	1732	1766									0.5086	0.5202	0.7371	0.7806	0.7714	0.5187
		4001	3057	3829	4002	3858	3247	1927	1748	1683	1769	1740	1788									0.5058	0.512	0.7416	0.7893	0.7766	0.519
[truncated: 18 more columns]

## Sheet: Fig. S9B
Replicate 1
		WT																																			graS::Tn
		Fluorescence (reporter strain)						Fluorescence (not reporter strain)							Fluorescence (blanked)							OD600							Fluorescence/OD600								Fluorescence (reporter strain)						Fluorescence (not reporter strain)
	Time (h)	100	50	25	12.5	6.25	0	100	50	25	12.5	6.25	0		100	50	25	12.5	6.25	0		100	50	25	12.5	6.25	0		100	50	25	12.5	6.25	0		Time (h)	100	50	25	12.5	6.25	0	100	50	25	12.5	6.25	0
	0	3589	3638	3774	3761	3786	3820	2667	2888	2885	2913	2875	2928		922	750	889	848	911	892		0.1934	0.1826	0.1958	0.1832	0.1825	0.1963		4767.32	4107.34	4540.35	4628.82	4991.78	4544.07		0	2932	3022	3149	3151	3101	3149	2694	2782	2861	2939	2951	2923
	0.280833	3536	3705	3713	3624	3600	3667	2566	2714	2711	2705	2732	2551		970	991	1002	919	868	1116		0.2669	0.289	0.277	0.2612	0.2406	0.2427		3634.32	3429.07	3617.33	3518.38	3607.65	4598.27		0.280833	2742	2857	2901	2888	2875	2851	2479	2601	2645	2626	2682	2501
	0.563056	3555	3786	3666	3640	3542	3649	2427	2527	2566	2586	2573	2446		1128	1259	1100	1054	969	1203		0.3398	0.3845	0.3481	0.3395	0.3049	0.2826		3319.6	3274.38	3160.01	3104.57	3178.09	4256.9		0.563056	2583	2699	2747	2740	2726	2705	2304	2417	2538	2516	2465	2455
	0.845556	3748	4054	3902	3793	3654	3882	2248	2342	2361	2409	2408	2299		1500	1712	1541	1384	1246	1583		0.4239	0.4729	0.4376	0.4236	0.3966	0.3465		3538.57	3620.22	3521.48	3267.23	3141.7	4568.54		0.845556	2432	2525	2562	2556	2575	2511	2184	2235	2335	2248	2273	2248
	1.1275	4393	4685	4480	4386	4319	4327	2083	2209	2220	2240	2227	2130		2310	2476	2260	2146	2092	2197		0.5268	0.5834	0.5531	0.5437	0.5241	0.4572		4384.97	4244.09	4086.06	3947.03	3991.6	4805.34		1.1275	2299	2372	2448	2451	2441	2405	1915	2017	2113	2065	2118	2070
	1.4075	5118	5399	5129	5063	4901	4924	2006	2153	2153	2145	2162	2073		3112	3246	2976	2918	2739	2851		0.6551	0.6759	0.6531	0.6336	0.6203	0.5981		4750.42	4802.49	4556.73	4605.43	4415.61	4766.76		1.4075	2293	2416	2452	2466	2429	2430	1921	1986	2035	2072	2036	2063
	1.68833	5798	5987	5862	5623	5466	5436	1994	2125	2185	2128	2162	2093		3804	3862	3677	3495	3304	3343		0.7127	0.7397	0.7104	0.7011	0.683	0.6854		5337.45	5221.04	5175.96	4985.02	4837.48	4877.44		1.68833	2308	2375	2444	2449	2472	2389	1950	1993	2033	2031	2042	1998
	1.96972	6437	6683	6383	5965	5831	5850	2033	2132	2149	2145	2170	2132		4404	4551	4234	3820	3661	3718		0.7665	0.7958	0.7657	0.7527	0.7425	0.7382		5745.6	5718.77	5529.58	5075.06	4930.64	5036.58		1.96972	2292	2439	2444	2473	2413	2433	1883	1947	2004	2019	1973	2026
	2.25139	7052	7202	7009	6386	6178	6406	2030	2129	2155	2115	2123	2156		5022	5073	4854	4271	4055	4250		0.815	0.8379	0.8146	0.7808	0.7763	0.779		6161.96	6054.42	5958.75	5470.03	5223.5	5455.71		2.25139	2289	2369	2432	2424	2402	2383	1867	1938	1994	1995	1965	1944
	2.53167	7671	7898	7581	6659	6313	6896	2019	2128	2166	2119	2177	2116		5652	5770	5415	4540	4136	4780		0.8506	0.8674	0.8576	0.7989	0.7951	0.8089		6644.72	6652.06	6314.13	5682.81	5201.86	5909.26		2.53167	2223	2367	2418	2368	2354	2352	1769	1904	1973	1974	1983	1943
	2.81222	8150	8285	7978	6671	6511	7236	2048	2090	2140	2119	2168	2123		6102	6195	5838	4552	4343	5113		0.874	0.894	0.8851	0.8137	0.8168	0.8415		6981.69	6929.53	6595.86	5594.2	5317.09	6076.05		2.81222	2221	2311	2341	2395	2334	2348	1755	1809	1916	1897	1901	1913
	3.09278	8630	8905	7913	6653	6708	7494	1978	2111	2185	2088	2135	2119		6652	6794	5728	4565	4573	5375		0.8978	0.9231	0.8801	0.8277	0.8403	0.8753		7409.22	7359.98	6508.35	5515.28	5442.1	6140.75		3.09278	2179	2309	2325	2233	2211	2321	1703	1768	1862	1836	1829	1853
	3.37444	8701	9068	7169	6259	6555	7555	1989	2145	2173	2035	2118	2104		6712	6923	4996	4224	4437	5451		0.8902	0.9226	0.8595	0.835	0.8524	0.8893		7539.88	7503.79	5812.68	5058.68	5205.3	6129.54		3.37444	2140	2160	2241	2186	2090	2265	1662	1758	1819	1782	1776	1804
	3.65972	8765	8648	6495	5860	6106	7786	1981	2137	2063	1977	2071	2064		6784	6511	4432	3883	4035	5722		0.8955	0.9105	0.851	0.8234	0.8353	0.9045		7575.66	7151.02	5207.99	4715.81	4830.6	6326.15		3.65972	1924	2041	2098	2048	2065	2236	1617	1672	1743	1723	1727	1767
	3.94083	6607	6902	5993	5482	5928	7956	1875	2078	2020	1934	2056	2075		4732	4824	3973	3548	3872	5881		0.8134	0.8446	0.8334	0.8222	0.8419	0.9216		5817.56	5711.58	4767.22	4315.25	4599.12	6381.29		3.94083	1832	1950	2012	2038	1987	2235	1571	1637	1676	1655	1637	1712
	4.22278	5554	6029	5513	5217	5758	7918	1798	1986	1949	1861	2022	1971		3756	4043	3564	3356	3736	5947		0.7962	0.8321	0.8304	0.8319	0.8504	0.9284		4717.41	4858.79	4291.91	4034.14	4393.23	6405.64		4.22278	1803	1951	1938	2000	2016	2166	1479	1560	1606	1600	1603	1687
	4.50472	4918	5504	5172	5048	5742	7822	1718	1959	1923	1865	1947	1968		3200	3545	3249	3183	3795	5854		0.7795	0.8325	0.8428	0.8474	0.8663	0.9348		4105.2	4258.26	3855.01	3756.2	4380.7	6262.3		4.50472	1779	1864	1929	1964	1913	2149	1434	1525	1597	1598	1607	1676
	4.78694	4534	5063	4995	4829	5707	7555	1646	1858	1862	1755	1908	1933		2888	3205	3133	3074	3799	5622		0.7511	0.8292	0.8499	0.8544	0.8787	0.9224		3845.03	3865.17	3686.32	3597.85	4323.43	6094.97		4.78694	1737	1820	1891	1936	1867	2107	1430	1488	1585	1542	1562	1650
	5.06806	4338	4752	4837	4752	5481	7320	1573	1778	1799	1703	1945	1921		2765	2974	3038	3049	3536	5399		0.7422	0.838	0.8699	0.8743	0.903	0.9331		3725.41	3548.93	3492.36	3487.36	3915.84	5786.09		5.06806	1698	1805	1868	1854	1881	2030	1376	1444	1518	1513	1541	1639
	5.35	4201	4577	4678	4645	5372	7192	1485	1704	1701	1651	1865	1867		2716	2873	2977	2994	3507	5325		0.7429	0.8474	0.8844	0.8922	0.9167	0.9392		3655.94	3390.37	3366.12	3355.75	3825.68	5669.72		5.35	1707	1807	1837	1847	1870	1957	1375	1394	1483	1436	1515	1605
	5.63139	4142	4426	4656	4702	5346	7265	1429	1685	1658	1576	1799	1795		2713	2741	2998	3126	3547	5470		0.7342	0.8509	0.8912	0.9023	0.9232	0.9449		3695.18	3221.3	3364	3464.48	3842.07	5788.97		5.63139	1706	1788	1819	1838	1833	1936	1375	1401	1442	1421	1475	1608
	5.91167	4106	4299	4507	4579	5195	7122	1423	1619	1589	1537	1702	1788		2683	2680	2918	3042	3493	5334		0.7283	0.8595	0.896	0.912	0.9359	0.9481		3683.92	3118.09	3256.7	3335.53	3732.24	5625.99		5.91167	1706	1793	1860	1844	1790	1879	1357	1416	1439	1412	1452	1522
	6.19167	4088	4302	4528	4569	5154	7189	1414	1575	1548	1510	1703	1766		2674	2727	2980	3059	3451	5423		0.7104	0.8518	0.8888	0.9047	0.9353	0.954		3764.08	3201.46	3352.84	3381.23	3689.73	5684.49		6.19167	1719	1832	1867	1846	1853	1876	1330	1413	1422	1417	1498	1550
	6.47417	4075	4217	4437	4508	5004	6908	1419	1526	1573	1532	1667	1744		2656	2691	2864	2976	3337	5164		0.696	0.8396	0.8756	0.8949	0.9268	0.9411		3816.09	3205.1	3270.9	3325.51	3600.56	5487.2		6.47417	1740	1817	1858	1888	1855	1909	1349	1396	1446	1460	1461	1593
	6.75417	4023	4202	4366	4494	5008	6839	1435	1530	1570	1512	1658	1756		2588	2672	2796	2982	3350	5083		0.694	0.8411	0.8781	0.898	0.9331	0.9448		3729.11	3176.79	3184.15	3320.71	3590.18	5379.97		6.75417	1703	1801	1881	1865	1870	1901	1323	1404	1436	1453	1484	1510
	7.03667	3974	4140	4387	4445	4897	6823	1394	1526	1535	1506	1681	1735		2580	2614	2852	2939	3216	5088		0.6816	0.8302	0.8673	0.8913	0.9272	0.9426		3785.21	3148.64	3288.37	3297.43	3468.51	5397.84		7.03667	1702	1820	1858	1854	1858	1858	1340	1399	1432	1462	1464	1527
	7.31833	3902	4170	4337	4366	4866	6757	1384	1548	1534	1555	1681	1770		2518	2622	2803	2811	3185	4987		0.6835	0.8322	0.8694	0.8915	0.9251	0.9438		3683.98	3150.68	3224.06	3153.11	3442.87	5283.96		7.31833	1726	1824	1863	1885	1873	1878	1338	1399	1450	1437	1458	1533
	7.60083	3906	4140	4277	4401	4757	6691	1372	1530	1548	1561	1640	1742		2534	2610	2729	2840	3117	4949		0.6697	0.8262	0.8609	0.8851	0.9209	0.9402		3783.78	3159.04	3169.94	3208.68	3384.73	5263.77		7.60083	1723	1819	1889	1850	1853	1887	1359	1405	1486	1452	1487	1509
	7.88167	3799	4109	4243	4343	4694	6682	1406	1527	1560	1537	1671	1763		2393	2582	2683	2806	3023	4919		0.6542	0.8195	0.8557	0.8811	0.915	0.9445		3657.9	3150.7	3135.44	3184.66	3303.83	5208.05		7.88167	1766	1805	1877	1875	1871	1934	1382	1422	1481	1457	1487	1529
	8.16361	3726	4044	4230	4267	4576	6580	1429	1521	1526	1552	1640	1735		2297	2523	2704	2715	2936	4845		0.5853	0.8147	0.8503	0.878	0.9139	0.939		3924.48	3096.85	3180.05	3092.26	3212.61	5159.74		8.16361	1733	1867	1892	1872	1890	1901	1390	1471	1481	1475	1532	1550
	8.44444	3711	4040	4161	4267	4592	6254	1422	1551	1563	1557	1660	1722		2289	2489	2598	2710	2932	4532		0.587	0.8119	0.8431	0.873	0.9105	0.9265		3899.49	3065.65	3081.48	3104.24	3220.21	4891.53		8.44444	1770	1854	1893	1917	1902	1923	1400	1440	1518	1508	1522	1544
	8.72694	3673	4038	4160	4238	4583	6213	1436	1554	1576	1585	1645	1729		2237	2484	2584	2653	2938	4484		0.577	0.7955	0.829	0.862	0.9024	0.9244		3876.95	3122.56	3117.01	3077.73	3255.76	4850.71		8.72694	1787	1854	1927	1912	1925	1900	1395	1492	1502	1534	1513	1543
	9.00861	3716	4016	4181	4188	4492	5951	1443	1545	1593	1518	1633	1724		2273	2471	2588	2670	2859	4227		0.5821	0.7965	0.8299	0.862	0.9057	0.9224		3904.83	3102.32	3118.45	3097.45	3156.67	4582.61		9.00861	1813	1864	1941	1947	1887	1942	1428	1463	1507	1500	1523	1564
	9.29056	3721	3990	4128	4198	4498	5723	1448	1589	1599	1584	1656	1717		2273	2401	2529	2614	2842	4006		0.5806	0.7829	0.8137	0.8506	0.8965	0.9177		3914.92	3066.8	3108.03	3073.12	3170.11	4365.26		9.29056	1816	1869	1943	1949	1931	1947	1433	1440	1541	1550	1522	1545
	9.57194	3713	3927	4086	4174	4381	5498	1446	1570	1582	1587	1661	1708		2267	2357	2504	2587	2720	3790		0.5702	0.7703	0.8041	0.843	0.892	0.9189		3975.8	3059.85	3114.04	3068.8	3049.33	4124.5		9.57194	1841	1904	1945	1942	1919	1991	1444	1502	1534	1548	1524	1591
	9.85194	3734	3930	4095	4164	4428	4949	1415	1588	1576	1621	1676	1663		2319	2342	2519	2543	2752	3286		0.5669	0.7648	0.8011	0.8385	0.8874	0.902		4090.67	3062.24	3144.43	3032.8	3101.19	3643.02		9.85194	1842	1925	2010	1957	1951	1926	1476	1526	1564	1562	1571	1568
	10.1367	3745	3930	4034	4169	4389	4593	1450	1624	1649	1639	1665	1658		2295	2306	2385	2530	2724	2935		0.5652	0.7627	0.7956	0.8386	0.8855	0.8797		4060.51	3023.47	2997.74	3016.93	3076.23	3336.36		10.1367	1866	1943	1942	1975	1961	2007	1481	1534	1565	1565	1575	1583
	10.4183	3698	3942	4122	4183	4340	4268	1506	1600	1599	1622	1652	1649		2192	2342	2523	2561	2688	2619		0.5637	0.7559	0.7966	0.8368	0.8804	0.8379		3888.59	3098.29	3167.21	3060.47	3053.16	3125.67		10.4183	1857	1999	1987	1978	2004	2009	1474	1556	1538	1575	1572	1613
	10.6986	3744	3971	4056	4248	4377	4188	1513	1625	1663	1653	1660	1671		2231	2346	2393	2595	2717	2517		0.5591	0.749	0.7857	0.8286	0.8745	0.8118		3990.34	3132.18	3045.69	3131.79	3106.92	3100.52		10.6986	1875	1947	2010	2036	2002	2024	1512	1566	1581	1598	1635	1613
	10.9808	3803	3992	4116	4248	4352	4219	1532	1594	1598	1670	1674	1674		2271	2398	2518	2578	2678	2545		0.5553	0.7494	0.7869	0.8296	0.8678	0.8053		4089.68	3199.89	3199.9	3107.52	3085.96	3160.31		10.9808	1905	2001	2009	2010	2004	2006	1509	1614	1623	1622	1640	1618
	11.2631	3771	4023	4160	4296	4382	4181	1537	1638	1652	1672	1672	1667		2234	2385	2508	2624	2710	2514		0.5535	0.7596	0.7966	0.8413	0.8723	0.7974		4036.13	3139.81	3148.38	3118.98	3106.73	3152.75		11.2631	1904	2028	2036	2065	1979	2075	1530	1583	1649	1627	1639	1642
	11.5436	3771	4040	4167	4354	4393	4204	1579	1669	1695	1679	1721	1682		2192	2371	2472	2675	2672	2522		0.5585	0.769	0.8047	0.8453	0.8712	0.7927		3924.8	3083.22	3071.95	3164.56	3067.03	3181.53		11.5436	1898	2038	2085	2038	2064	2088	1537	1630	1647	1671	1675	1651
	11.8247	3857	4126	4184	4407	4390	4118	1563	1666	1726	1770	1758	1727		2294	2460	2458	2637	2632	2391		0.549	0.7696	0.7993	0.8426	0.8667	0.7777		4178.51	3196.47	3075.19	3129.6	3036.81	3074.45		11.8247	1927	2092	2076	2086	2012	2061	1583	1633	1668	1675	1622	1658
	12.1058	3839	4126	4316	4489	4548	4204	1615	1665	1738	1757	1798	1709		2224	2461	2578	2732	2750	2495		0.5451	0.7863	0.8131	0.854	0.872	0.7798		4079.99	3129.85	3170.58	3199.06	3153.67	3199.54		12.1058	1964	2042	2110	2093	2086	2105	1595	1625	1643	1692	1673	1644
	12.3864	3876	4178	4341	4546	4583	4212	1586	1755	1729	1740	1773	1725		2290	2423	2612	2806	2810	2487		0.5463	0.8025	0.829	0.863	0.8809	0.7803		4191.84	3019.31	3150.78	3251.45	3189.92	3187.24		12.3864	2017	2056	2113	2104	2122	2107	1585	1658	1670	1678	1671	1726
	12.6681	3843	4312	4438	4613	4674	4233	1621	1710	1772	1739	1760	1754		2222	2602	2666	2874	2914	2479		0.5399	0.8079	0.8338	0.8674	0.8839	0.7744		4115.58	3220.7	3197.41	3313.35	3296.75	3201.19		12.6681	1987	2074	2109	2108	2108	2178	1603	1677	1701	1684	1702	1742
	12.9492	3847	4273	4450	4580	4720	4228	1598	1718	1760	1808	1816	1763		2249	2555	2690	2772	2904	2465		0.5387	0.8088	0.8371	0.8705	0.8898	0.7748		4174.87	3159	3213.48	3184.38	3263.65	3181.47		12.9492	2053	2116	2139	2127	2118	2112	1636	1670	1715	1715	1762	1758
	13.2317	3893	4268	4534	4665	4756	4317	1647	1786	1809	1786	1830	1747		2246	2482	2725	2879	2926	2570		0.535	0.8066	0.8371	0.8695	0.8904	0.7774		4198.13	3077.11	3255.29	3311.1	3286.16	3305.89		13.2317	2025	2098	2158	2142	2193	2139	1636	1655	1718	1710	1709	1768
	13.5125	3928	4424	4504	4712	4790	4254	1655	1777	1823	1803	1846	1780		2273	2647	2681	2909	2944	2474		0.5327	0.8072	0.8418	0.8738	0.8979	0.7719		4266.94	3279.24	3184.84	3329.14	3278.76	3205.08		13.5125	1971	2133	2167	2175	2189	2191	1633	1714	1727	1701	1713	1738
	13.7947	3887	4377	4506	4688	4934	4342	1634	1764	1850	1861	1829	1786		2253	2613	2656	2827	3105	2556		0.5243	0.8013	0.8396	0.8723	0.9009	0.7758		4297.16	3260.95	3163.41	3240.86	3446.55	3294.66		13.7947	2018	2091	2186	2127	2166	2174	1621	1716	1738	1718	1762	1758
	14.0767	3948	4371	4530	4702	4914	4336	1612	1825	1834	1810	1880	1799		2336	2546	2696	2892	3034	2537		0.5183	0.7851	0.8252	0.8608	0.8931	0.7693		4507.04	3242.9	3267.09	3359.67	3397.16	3297.8		14.0767	2016	2078	2186	2127	2176	2263	1691	1735	1713	1747	1764	1791
	14.3586	3925	4276	4438	4604	4955	4328	1692	1776	1831	1777	1878	1826		2233	2500	2607	2827	3077	2502		0.512	0.7775	0.8223	0.8597	0.8997	0.7691		4361.33	3215.43	3170.38	3288.36	3420.03	3253.15		14.3586	2017	2159	2172	2168	2150	2184	1635	1725	1742	1764	1765	1837
	14.6386	3858	4251	4435	4665	4955	4340	1695	1807	1841	1829	1912	1820		2163	2444	2594	2836	3043	2520		0.5083	0.7635	0.8084	0.8536	0.8971	0.762		4255.36	3201.05	3208.81	3322.4	3392.04	3307.09		14.6386	2057	2118	2175	2184	2200	2241	1686	1733	1766	1760	1790	1836
	14.9203	3877	4208	4455	4562	4967	4375	1688	1784	1832	1825	1892	1846		2189	2424	2623	2737	3075	2529		0.5065	0.7493	0.8005	0.8459	0.8973	0.759		4321.82	3235.02	3276.7	3235.61	3426.95	3332.02		14.9203	2107	2160	2196	2155	2193	2260	1652	1749	1776	1742	1782	1810
	15.2008	3797	4199	4351	4534	4926	4307	1695	1796	1827	1805	1912	1846		2102	2403	2524	2729	3014	2461		0.5048	0.7417	0.7949	0.8382	0.8933	0.7529		4164.03	3239.85	3175.24	3255.79	3374.01	3268.69		15.2008	2071	2146	2162	2220	2222	2202	1676	1729	1792	1749	1799	1845
	15.4828	3942	4117	4336	4479	4911	4310	1748	1823	1830	1817	1900	1906		2194	2294	2506	2662	3011	2404		0.5022	0.7295	0.7809	0.8318	0.8904	0.7447		4368.78	3144.62	3209.12	3200.29	3381.63	3228.15		15.4828	2071	2105	2156	2179	2229	2230	1693	1747	1791	1809	1806	1812
	15.7636	3886	4091	4287	4484	4929	4353	1725	1836	1850	1820	1884	1835		2161	2255	2437	2664	3045	2518		0.4982	0.717	0.764	0.8136	0.8775	0.7317		4337.62	3145.05	3189.79	3274.34	3470.09	3441.3		15.7636	2098	2152	2234	2215	2217	2246	1715	1761	1810	1795	1775	1787
	16.0461	3861	4095	4203	4355	4837	4246	1720	1818	1829	1854	1907	1882		2141	2277	2374	2501	2930	2364		0.4869	0.706	0.7444	0.7979	0.8781	0.7196		4397.21	3225.21	3189.15	3134.48	3336.75	3285.16		16.0461	2062	2135	2214	2168	2223	2274	1688	1773	1791	1829	1820	1891
		3876	4128	4137	4330	4802	4242	1718	1811	1835	1811	1884	1868									0.456	0.6953	0.7161	0.7814	0.871	0.7115										2108	2161	2230	2240	2222	2260	1691	1797	1805	1796	1811	1812
		3895	4065	4100	4265	4748	4235	1749	1838	1823	1818	1856	1857									0.4601	0.6943	0.7025	0.7676	0.8653	0.707										2097	2171	2239	2203	2234	2243	1726	1799	1832	1817	1797	1844
		3901	4050	4095	4300	4645	4129	1752	1841	1848	1871	1890	1854									0.4629	0.6929	0.6956	0.756	0.8577	0.6763										2104	2176	2267	2254	2247	2275	1724	1760	1828	1811	1871	1839
Replicate 2
		WT																																			graS::Tn
		Fluorescence (reporter strain)						Fluorescence (not reporter strain)							Fluorescence (blanked)							OD600							Fluorescence/OD600								Fluorescence (reporter strain)						Fluorescence (not reporter strain)
	Time (h)	100	50	25	12.5	6.25	0	100	50	25	12.5	6.25	0		100	50	25	12.5	6.25	0		100	50	25	12.5	6.25	0		100	50	25	12.5	6.25	0		Time (h)	100	50	25	12.5	6.25	0	100	50	25	12.5	6.25	0
	0	3222	3294	3277	3348	3384	3256	2525	2528	2657	2692	2729	2670		697	766	620	656	655	586		0.1595	0.1572	0.1572	0.1638	0.1677	0.1672		4369.91	4872.77	3944.02	4004.88	3905.78	3504.78		0	2880	2993	3081	3078	3161	3116	2634	2805	2835	2896	2913	2894
	0.280833	3257	3297	3250	3369	3284	3184	2362	2447	2451	2550	2544	2350		895	850	799	819	740	834		0.252	0.2406	0.2374	0.2489	0.2192	0.1845		3551.59	3532.83	3365.63	3290.48	3375.91	4520.33		0.280833	2650	2805	2790	2893	2796	2782	2457	2554	2618	2588	2584	2555
	0.563056	3290	3348	3388	3384	3243	3123	2231	2305	2357	2414	2441	2281		1059	1043	1031	970	802	842		0.3356	0.3195	0.3209	0.3055	0.2817	0.2163		3155.54	3264.48	3212.84	3175.12	2847	3892.74		0.563056	2490	2626	2628	2685	2693	2641	2280	2440	2451	2494	2473	2458
	0.845556	3531	3576	3635	3542	3327	3212	2107	2181	2195	2268	2266	2158		1424	1395	1440	1274	1061	1054		0.4325	0.4209	0.4061	0.3979	0.3547	0.2542		3292.49	3314.33	3545.92	3201.81	2991.26	4146.34		0.845556	2335	2485	2512	2479	2539	2532	2143	2263	2251	2301	2297	2268
	1.1275	4179	4065	4082	3964	3773	3437	1967	1999	2064	2125	2153	1993		2212	2066	2018	1839	1620	1444		0.5378	0.5202	0.5059	0.5056	0.4549	0.3248		4113.05	3971.55	3988.93	3637.26	3561.22	4445.81		1.1275	2227	2356	2400	2389	2402	2409	1965	2049	2110	2158	2122	2122
	1.4075	4863	4751	4689	4543	4326	3860	1928	1986	2013	2066	2088	1939		2935	2765	2676	2477	2238	1921		0.6255	0.6156	0.608	0.6081	0.5418	0.3991		4692.25	4491.55	4401.32	4073.34	4130.68	4813.33		1.4075	2233	2344	2409	2384	2374	2407	1915	1977	2013	2028	2036	2101
	1.68833	5598	5450	5246	5146	4872	3914	1946	1985	2008	2065	2082	1920		3652	3465	3238	3081	2790	1994		0.6896	0.6762	0.67	0.6507	0.6196	0.4534		5295.82	5124.22	4832.84	4734.9	4502.91	4397.88		1.68833	2268	2351	2377	2419	2402	2446	1916	1960	2035	2003	2004	2028
	1.96972	6218	6064	5815	5721	5422	3999	1920	1996	2028	2013	2108	1887		4298	4068	3787	3708	3314	2112		0.738	0.7352	0.7232	0.7272	0.6661	0.5139		5823.85	5533.19	5236.45	5099.01	4975.23	4109.75		1.96972	2309	2360	2388	2414	2404	2433	1891	1961	1996	2012	2014	2002
	2.25139	6971	6671	6450	6220	5922	3908	1919	1950	1976	2067	2040	1840		5052	4721	4474	4153	3882	2068		0.7973	0.79	0.7819	0.7817	0.7401	0.5491		6336.39	5975.95	5721.96	5312.78	5245.24	3766.16		2.25139	2260	2305	2394	2402	2415	2381	1870	1938	1996	1970	1983	2006
	2.53167	7859	7446	7211	7021	6440	3902	1942	1992	1966	2093	2060	1823		5917	5454	5245	4928	4380	2079		0.8305	0.8232	0.8142	0.8112	0.774	0.5898		7124.62	6625.36	6441.91	6074.95	5658.91	3524.92		2.53167	2302	2333	2416	2433	2454	2418	1828	1943	1990	1964	1935	2014
	2.81222	8616	8139	7767	7611	6459	4119	1908	1946	2031	2090	2098	1854		6708	6193	5736	5521	4361	2265		0.8584	0.8576	0.8481	0.8479	0.8039	0.6139		7814.54	7221.32	6763.35	6511.38	5424.8	3689.53		2.81222	2260	2360	2410	2408	2371	2396	1811	1878	1932	1891	1904	1940
	3.09278	9146	8745	8466	7972	6648	4351	1915	1949	1990	2048	2025	1779		7231	6796	6476	5924	4623	2572		0.8949	0.8904	0.8842	0.885	0.8462	0.6605		8080.23	7632.52	7324.13	6693.79	5463.25	3894.02		3.09278	2220	2351	2382	2413	2378	2408	1749	1890	1937	1917	1884	1904
	3.37444	9764	9317	8804	7997	6706	3848	1927	1918	2042	1993	2019	1727		7837	7399	6762	6004	4687	2121		0.9423	0.9377	0.9233	0.8967	0.8591	0.6323		8316.88	7890.58	7323.73	6695.66	5455.71	3354.42		3.37444	2204	2371	2380	2376	2362	2325	1709	1785	1884	1864	1838	1880
	3.65972	10362	9633	9124	7592	5837	3677	1878	1914	1974	1973	1985	1683		8484	7719	7150	5619	3852	1994		0.9767	0.9663	0.9439	0.879	0.8082	0.5306		8686.39	7988.2	7574.95	6392.49	4766.15	3758.01		3.65972	2173	2331	2380	2329	2299	2324	1672	1771	1844	1823	1802	1802
	3.94083	10902	10278	9429	7227	4877	3564	1894	1817	1890	1912	1903	1634		9008	8461	7539	5315	2974	1930		1.0086	0.991	0.962	0.8689	0.7574	0.4761		8931.19	8537.84	7836.8	6116.93	3926.59	4053.77		3.94083	2188	2366	2318	2283	2251	2243	1622	1743	1767	1777	1713	1747
	4.22278	11402	10732	9218	6471	4381	3427	1842	1719	1841	1814	1880	1603		9560	9013	7377	4657	2501	1824		1.0278	1.01	0.9485	0.837	0.7208	0.5064		9301.42	8923.76	7777.54	5563.92	3469.76	3601.9		4.22278	2186	2342	2281	2161	2191	2225	1595	1713	1716	1711	1713	1744
	4.50472	12118	11089	8173	5738	4065	3118	1717	1656	1783	1712	1811	1564		10401	9433	6390	4026	2254	1554		1.0361	1.0039	0.8868	0.8081	0.6838	0.4756		10038.6	9396.35	7205.68	4982.06	3296.29	3267.45		4.50472	2155	2208	2106	2049	2025	2214	1560	1669	1718	1686	1696	1695
	4.78694	12456	10452	7161	5348	3731	3125	1622	1541	1653	1726	1717	1533		10834	8911	5508	3622	2014	1592		1.0395	0.9682	0.8524	0.8121	0.6518	0.4927		10422.3	9203.68	6461.76	4460.04	3089.9	3231.18		4.78694	2017	2068	1995	1993	2044	2119	1502	1617	1657	1660	1596	1721
	5.06806	12555	7990	6453	5212	3492	3076	1542	1481	1610	1651	1666	1476		11013	6509	4843	3561	1826	1600		1.0581	0.8642	0.83	0.8208	0.6158	0.5127		10408.3	7531.82	5834.94	4338.45	2965.25	3120.73		5.06806	1914	1934	1996	1969	2007	2054	1439	1578	1608	1562	1573	1628
	5.35	12425	7008	6062	4965	3369	3025	1409	1472	1527	1572	1608	1463		11016	5536	4535	3393	1761	1562		1.0581	0.8468	0.8174	0.8191	0.6077	0.5227		10411.1	6537.55	5548.08	4142.35	2897.81	2988.33		5.35	1803	1861	1906	1891	1930	2041	1380	1489	1581	1525	1521	1621
	5.63139	12289	6458	5768	4640	3240	3016	1386	1429	1460	1533	1497	1453		10903	5029	4308	3107	1743	1563		1.0544	0.8294	0.8225	0.8154	0.6348	0.5195		10340.5	6063.42	5237.69	3810.4	2745.75	3008.66		5.63139	1721	1806	1886	1882	1912	1986	1277	1437	1520	1475	1476	1569
	5.91167	7821	5907	5537	4294	3110	2974	1335	1371	1420	1503	1476	1427		6486	4536	4117	2791	1634	1547		0.869	0.826	0.8246	0.8056	0.5842	0.5169		7463.75	5491.53	4992.72	3464.5	2796.99	2992.84		5.91167	1688	1780	1859	1810	1860	2021	1244	1387	1457	1426	1362	1522
	6.19167	6953	5725	5254	4138	3094	2961	1334	1382	1435	1443	1482	1425		5619	4343	3819	2695	1612	1536		0.8471	0.8359	0.8272	0.8007	0.6083	0.5059		6633.22	5195.6	4616.78	3365.8	2650.01	3036.17		6.19167	1668	1759	1810	1768	1836	1965	1255	1327	1382	1348	1373	1508
	6.47417	6384	5501	5039	3933	2976	2921	1314	1391	1406	1444	1448	1422		5070	4110	3633	2489	1528	1499		0.8355	0.8361	0.8314	0.8002	0.5456	0.4936		6068.22	4915.68	4369.74	3110.47	2800.59	3036.87		6.47417	1635	1740	1829	1802	1800	1905	1253	1335	1378	1369	1383	1468
	6.75417	6093	5444	4778	3888	3008	2865	1329	1391	1378	1434	1456	1420		4764	4053	3400	2454	1552	1445		0.8412	0.8571	0.8384	0.7912	0.5552	0.4816		5663.34	4728.74	4055.34	3101.62	2795.39	3000.42		6.75417	1667	1735	1789	1786	1818	1933	1242	1371	1414	1377	1382	1498
	7.03667	5861	5088	4492	3847	2940	2898	1324	1401	1426	1457	1451	1449		4537	3687	3066	2390	1489	1449		0.8518	0.861	0.834	0.7798	0.5457	0.471		5326.37	4282.23	3676.26	3064.89	2728.61	3076.43		7.03667	1638	1749	1797	1798	1840	1923	1217	1318	1415	1391	1370	1501
	7.31833	5314	4771	4336	3739	2818	2851	1321	1386	1393	1448	1459	1404		3993	3385	2943	2291	1359	1447		0.8555	0.8564	0.8284	0.7661	0.5001	0.4571		4667.45	3952.59	3552.63	2990.47	2717.46	3165.61		7.31833	1668	1773	1804	1809	1840	1928	1267	1335	1419	1376	1381	1491
	7.60083	5052	4635	4248	3647	2823	2814	1304	1373	1350	1423	1449	1406		3748	3262	2898	2224	1374	1408		0.8559	0.8513	0.812	0.749	0.4364	0.4464		4379.02	3831.79	3568.97	2969.29	3148.49	3154.12		7.60083	1656	1732	1804	1821	1832	1930	1245	1325	1379	1386	1414	1416
	7.88167	4807	4441	4008	3616	2704	2789	1317	1336	1373	1456	1448	1462		3490	3105	2635	2160	1256	1327		0.8512	0.8413	0.8012	0.7366	0.4196	0.4365		4100.09	3690.72	3288.82	2932.39	2993.33	3040.09		7.88167	1673	1770	1772	1802	1836	1892	1240	1349	1395	1395	1401	1466
	8.16361	4570	4244	3964	3536	2747	2759	1314	1414	1354	1442	1427	1438		3256	2830	2610	2094	1320	1321		0.8488	0.8308	0.7916	0.7154	0.4065	0.4235		3836	3406.36	3297.12	2927.03	3247.23	3119.24		8.16361	1638	1768	1811	1834	1841	1898	1255	1323	1402	1381	1397	1495
	8.44444	4404	4094	3862	3428	2722	2781	1307	1401	1399	1463	1418	1481		3097	2693	2463	1965	1304	1300		0.8378	0.8174	0.7793	0.6832	0.3934	0.4151		3696.59	3294.59	3160.53	2876.17	3314.69	3131.78		8.44444	1666	1775	1789	1853	1873	1908	1272	1367	1383	1359	1410	1469
	8.72694	4306	4051	3850	3310	2686	2724	1320	1396	1401	1456	1450	1457		2986	2655	2449	1854	1236	1267		0.8315	0.8069	0.7682	0.6589	0.3796	0.406		3591.1	3290.37	3187.97	2813.78	3256.06	3120.69		8.72694	1701	1795	1828	1836	1879	1938	1293	1349	1384	1421	1391	1525
	9.00861	4194	3847	3768	3258	2618	2667	1328	1396	1410	1452	1468	1453		2866	2451	2358	1806	1150	1214		0.8225	0.7897	0.7567	0.6259	0.3679	0.3976		3484.5	3103.71	3116.16	2885.44	3125.85	3053.32		9.00861	1689	1762	1851	1817	1877	1908	1296	1378	1414	1413	1428	1490
	9.29056	4164	3859	3706	3169	2637	2702	1352	1395	1420	1466	1466	1461		2812	2464	2286	1703	1171	1241		0.8132	0.7754	0.7466	0.585	0.357	0.3889		3457.94	3177.71	3061.88	2911.11	3280.11	3191.05		9.29056	1721	1789	1832	1828	1854	1930	1309	1359	1447	1428	1410	1516
	9.57194	3987	3761	3755	3114	2618	2681	1330	1412	1444	1458	1469	1469		2657	2349	2311	1656	1149	1212		0.8096	0.7647	0.7366	0.5494	0.3452	0.3811		3281.87	3071.79	3137.39	3014.2	3328.51	3180.27		9.57194	1728	1769	1820	1836	1837	1944	1298	1398	1428	1387	1420	1536
	9.85194	4038	3673	3618	3106	2623	2699	1373	1398	1410	1447	1499	1478		2665	2275	2208	1659	1124	1221		0.8053	0.7369	0.7259	0.5387	0.3345	0.3733		3309.33	3087.26	3041.74	3079.64	3360.24	3270.83		9.85194	1712	1823	1872	1880	1859	1926	1300	1412	1454	1459	1465	1520
	10.1367	4054	3621	3611	3122	2565	2660	1383	1421	1433	1515	1496	1531		2671	2200	2178	1607	1069	1129		0.8012	0.7126	0.7136	0.5394	0.325	0.3675		3333.75	3087.29	3052.13	2979.24	3289.23	3072.11		10.1367	1741	1777	1905	1930	1836	1941	1314	1423	1484	1447	1459	1521
	10.4183	4020	3439	3617	3131	2597	2695	1412	1445	1428	1495	1528	1522		2608	1994	2189	1636	1069	1173		0.8037	0.6674	0.7056	0.5376	0.3152	0.3617		3244.99	2987.71	3102.32	3043.15	3391.5	3243.02		10.4183	1735	1812	1866	1887	1911	1971	1350	1406	1503	1489	1469	1560
	10.6986	4042	3351	3635	3097	2578	2645	1408	1445	1461	1485	1515	1507		2634	1906	2174	1612	1063	1138		0.7936	0.6265	0.689	0.5223	0.3066	0.3562		3319.05	3042.3	3155.3	3086.35	3467.06	3194.83		10.6986	1755	1848	1898	1950	1927	1948	1323	1452	1493	1473	1483	1555
	10.9808	3918	3242	3561	3051	2584	2616	1403	1467	1458	1495	1523	1582		2515	1775	2103	1556	1061	1034		0.7844	0.5772	0.6854	0.5113	0.2968	0.35		3206.27	3075.19	3068.28	3043.22	3574.8	2954.29		10.9808	1764	1864	1881	1932	1919	1956	1361	1457	1492	1490	1524	1549
	11.2631	3938	3149	3567	3115	2613	2680	1454	1467	1495	1527	1550	1546		2484	1682	2072	1588	1063	1134		0.7824	0.5315	0.6863	0.5135	0.2882	0.3446		3174.85	3164.63	3019.09	3092.5	3688.41	3290.77		11.2631	1809	1895	1907	1933	1938	1966	1389	1440	1541	1515	1551	1583
	11.5436	3812	3128	3556	3104	2594	2658	1415	1495	1490	1554	1558	1574		2397	1633	2066	1550	1036	1084		0.7672	0.5111	0.6717	0.5043	0.2818	0.3393		3124.35	3195.07	3075.78	3073.57	3676.37	3194.81		11.5436	1787	1883	1949	1902	1950	2035	1398	1499	1529	1523	1554	1539
	11.8247	3823	3138	3542	3076	2558	2655	1439	1519	1496	1578	1583	1597		2384	1619	2046	1498	975	1058		0.7615	0.4863	0.6678	0.4997	0.2717	0.3338		3130.66	3329.22	3063.79	2997.8	3588.52	3169.56		11.8247	1816	1859	1984	1987	1952	1977	1417	1447	1519	1519	1555	1604
	12.1058	3756	3084	3540	3097	2565	2628	1483	1558	1500	1603	1569	1617		2273	1526	2040	1494	996	1011		0.7484	0.4706	0.6555	0.4929	0.2668	0.3299		3037.15	3242.67	3112.13	3031.04	3733.13	3064.57		12.1058	1827	1907	1923	1998	1982	2011	1411	1532	1556	1571	1555	1581
	12.3864	3786	3111	3516	3089	2567	2642	1457	1548	1544	1558	1621	1620		2329	1563	1972	1531	946	1022		0.7456	0.4604	0.6515	0.4758	0.2584	0.3266		3123.66	3394.87	3026.86	3217.74	3660.99	3129.21		12.3864	1856	1926	2011	1975	2006	2011	1446	1521	1593	1593	1570	1608
	12.6681	3756	3036	3540	3128	2551	2647	1452	1582	1549	1586	1661	1621		2304	1454	1991	1542	890	1026		0.7481	0.446	0.6475	0.463	0.2509	0.3213		3079.8	3260.09	3074.9	3330.45	3547.23	3193.28		12.6681	1878	1927	2037	2006	2000	2061	1454	1529	1593	1580	1576	1652
	12.9492	3905	3045	3572	3074	2540	2643	1493	1571	1560	1634	1628	1636		2412	1474	2012	1440	912	1007		0.7467	0.4321	0.6316	0.4458	0.2463	0.3165		3230.21	3411.25	3185.56	3230.15	3702.8	3181.67		12.9492	1847	1957	1995	1977	2012	2005	1482	1548	1570	1613	1615	1662
	13.2317	3933	3037	3551	3065	2572	2663	1475	1554	1569	1617	1642	1646		2458	1483	1982	1448	930	1017		0.7604	0.4281	0.6397	0.4485	0.2411	0.3106		3232.51	3464.14	3098.33	3228.54	3857.32	3274.31		13.2317	1882	1964	2034	2020	2021	2061	1437	1558	1583	1611	1592	1685
	13.5125	3959	3009	3549	3072	2546	2660	1483	1605	1607	1644	1654	1642		2476	1404	1942	1428	892	1018		0.7634	0.4191	0.6297	0.4424	0.2345	0.3078		3243.38	3350.04	3084.01	3227.85	3803.84	3307.34		13.5125	1903	1970	2025	2020	2060	2045	1479	1539	1580	1623	1647	1678
	13.7947	4034	3016	3532	3118	2533	2686	1522	1560	1574	1678	1651	1704		2512	1456	1958	1440	882	982		0.7723	0.4142	0.627	0.4444	0.2322	0.3041		3252.62	3515.21	3122.81	3240.32	3798.45	3229.2		13.7947	1857	1978	2030	2075	2068	2069	1463	1574	1633	1615	1629	1660
	14.0767	4091	3018	3571	3091	2557	2710	1522	1610	1591	1647	1693	1657		2569	1408	1980	1444	864	1053		0.7802	0.4092	0.6292	0.4446	0.2252	0.2988		3292.75	3440.86	3146.85	3247.86	3836.59	3524.1		14.0767	1937	2022	2025	2074	2088	2078	1508	1596	1641	1591	1634	1672
	14.3586	4171	3017	3583	3132	2567	2643	1560	1620	1627	1676	1732	1681		2611	1397	1956	1456	835	962		0.7808	0.4045	0.6201	0.4388	0.2232	0.2997		3344.01	3453.65	3154.33	3318.14	3741.04	3209.88		14.3586	1924	2031	2052	2039	2045	2123	1504	1596	1617	1650	1629	1706
	14.6386	4150	2958	3548	3195	2543	2681	1526	1611	1599	1669	1709	1702		2624	1347	1949	1526	834	979		0.7829	0.3954	0.6241	0.4409	0.2178	0.2953		3351.64	3406.68	3122.9	3461.1	3829.2	3315.27		14.6386	1920	2021	2042	2098	2092	2088	1502	1619	1657	1654	1647	1703
	14.9203	4118	2975	3626	3136	2537	2666	1538	1609	1632	1689	1697	1690		2580	1366	1994	1447	840	976		0.7836	0.3908	0.6236	0.438	0.2135	0.2923		3292.5	3495.39	3197.56	3303.65	3934.43	3339.04		14.9203	1918	2013	2057	2074	2101	2114	1524	1587	1638	1679	1717	1696
	15.2008	4191	2958	3569	3053	2563	2660	1578	1649	1627	1734	1731	1707		2613	1309	1942	1319	832	953		0.7823	0.3832	0.6142	0.4315	0.2114	0.289		3340.15	3415.97	3161.84	3056.78	3935.67	3297.58		15.2008	1934	2056	2075	2073	2111	2113	1540	1618	1665	1678	1625	1736
	15.4828	4169	2957	3612	3083	2523	2642	1542	1668	1650	1725	1745	1719		2627	1289	1962	1358	778	923		0.7827	0.3782	0.6126	0.4313	0.2061	0.286		3356.33	3408.25	3202.74	3148.62	3774.87	3227.27		15.4828	1951	2035	2073	2094	2096	2123	1523	1626	1673	1665	1695	1728
	15.7636	4283	2998	3641	3135	2526	2665	1573	1638	1612	1750	1721	1731		2710	1360	2029	1385	805	934		0.7763	0.3678	0.6088	0.429	0.2034	0.2839		3490.92	3697.66	3332.79	3228.44	3957.72	3289.89		15.7636	1896	2072	2117	2101	2067	2155	1566	1653	1687	1682	1695	1690
	16.0461	4217	2932	3592	3124	2579	2632	1579	1661	1659	1727	1734	1756		2638	1271	1933	1397	845	876		0.7733	0.365	0.6075	0.4273	0.2001	0.2818		3411.35	3482.19	3181.89	3269.37	4222.89	3108.59		16.0461	1960	2047	2064	2108	2109	2149	1546	1618	1686	1699	1678	1705
		4122	2983	3548	3082	2531	2695	1562	1671	1654	1755	1769	1745									0.7694	0.3602	0.6061	0.4256	0.1958	0.2785										1939	2017	2069	2091	2128	2088	1515	1647	1657	1745	1711	1736
		4204	2954	3549	3142	2558	2719	1544	1650	1671	1765	1783	1713									0.7673	0.3553	0.6004	0.425	0.1951	0.2776										1879	2029	2084	2087	2098	2051	1568	1609	1664	1675	1674	1711
		4184	2907	3562	3144	2586	2712	1601	1647	1681	1715	1748	1782									0.7659	0.3493	0.6011	0.4278	0.1903	0.2753										1994	2098	2080	2145	2112	2175	1574	1655	1714	1687	1668	1745
Replicate 3
		WT
		Fluorescence (reporter strain)						Fluorescence (not reporter strain)							Fluorescence (blanked)							OD600							Fluorescence/OD600								Fluorescence (reporter strain)						Fluorescence (not reporter strain)
	Time (h)	100	50	25	12.5	6.25	0	100	50	25	12.5	6.25	0		100	50	25	12.5	6.25	0		100	50	25	12.5	6.25	0		100	50	25	12.5	6.25	0		Time (h)	100	50	25	12.5	6.25	0	100	50	25	12.5	6.25	0
	0	3182	3253	3310	3242	3246	3283	2656	2876	2855	2781	2810	2827		526	377	455	461	436	456		0.1146	0.115	0.1264	0.1248	0.1144	0.1227		4589.88	3278.26	3599.68	3693.91	3811.19	3716.38		0	2655	2825	2865	2921	2908	2847	2541	2632	2634	2694	2701	2626
	0.280833	2903	3018	3082	3025	3073	3085	2451	2576	2624	2588	2622	2548		452	442	458	437	451	537		0.1463	0.142	0.1524	0.1496	0.1375	0.1583		3089.54	3112.68	3005.25	2921.12	3280	3392.29		0.280833	2526	2665	2679	2684	2782	2669	2345	2423	2480	2476	2489	2450
	0.563056	2840	2963	2956	2942	2936	2977	2338	2459	2494	2470	2492	2369		502	504	462	472	444	608		0.1787	0.1737	0.1871	0.1779	0.1597	0.1658		2809.18	2901.55	2469.27	2653.18	2780.21	3667.07		0.563056	2392	2574	2622	2595	2698	2507	2223	2342	2361	2345	2355	2332
	0.845556	2803	2959	2967	2915	2858	2921	2238	2305	2381	2359	2350	2321		565	654	586	556	508	600		0.2405	0.2272	0.2475	0.2241	0.2019	0.1862		2349.27	2878.52	2367.68	2481.04	2516.1	3222.34		0.845556	2300	2413	2414	2455	2526	2412	2046	2123	2217	2237	2230	2181
	1.1275	3065	3111	3094	2995	3016	3043	2057	2175	2209	2162	2189	2154		1008	936	885	833	827	889		0.3281	0.3043	0.3266	0.2886	0.2801	0.2237		3072.23	3075.91	2709.74	2886.35	2952.52	3974.07		1.1275	2201	2331	2313	2364	2401	2270	1905	1972	1993	2059	2051	1947
	1.4075	3528	3450	3534	3288	3305	3211	1983	2078	2034	2036	2063	1969		1545	1372	1500	1252	1242	1242		0.4256	0.3951	0.421	0.3686	0.366	0.2834		3630.17	3472.54	3562.95	3396.64	3393.44	4382.5		1.4075	2261	2364	2327	2377	2441	2216	1903	1908	1985	1986	1978	1967
	1.68833	4179	4040	4027	3822	3887	3477	1970	2016	2043	1949	2035	1926		2209	2024	1984	1873	1852	1551		0.5351	0.4989	0.5204	0.4652	0.4886	0.3502		4128.2	4056.93	3812.45	4026.23	3790.42	4428.9		1.68833	2258	2347	2273	2347	2372	2205	1855	1935	1950	1976	1964	1867
	1.96972	4610	4620	4556	4225	4341	3706	1966	2044	2048	1899	2000	1967		2644	2576	2508	2326	2341	1739		0.6096	0.5747	0.5965	0.5551	0.5742	0.4085		4337.27	4482.34	4204.53	4190.24	4076.98	4257.04		1.96972	2241	2398	2357	2369	2403	2226	1888	1860	1878	1970	1951	1892
	2.25139	5148	5237	5062	4535	4731	3806	2006	2019	2117	1919	1992	1989		3142	3218	2945	2616	2739	1817		0.6751	0.6367	0.659	0.6212	0.6305	0.4793		4654.13	5054.19	4468.89	4211.2	4344.17	3790.95		2.25139	2255	2345	2309	2378	2342	2156	1787	1810	1932	1921	1926	1875
	2.53167	5775	5764	5617	5028	5135	3890	1978	2052	2053	1887	2040	1973		3797	3712	3564	3141	3095	1917		0.7319	0.6886	0.7141	0.678	0.6904	0.5359		5187.87	5390.65	4990.9	4632.74	4482.91	3577.16		2.53167	2229	2407	2326	2356	2413	2123	1777	1828	1858	1959	1905	1814
	2.81222	6266	6349	6105	5240	5476	4046	2011	2084	2060	1890	1978	1941		4255	4265	4045	3350	3498	2105		0.7728	0.7339	0.7543	0.704	0.7091	0.5768		5505.95	5811.42	5362.59	4758.52	4933.01	3649.45		2.81222	2237	2365	2285	2355	2376	2092	1733	1732	1844	1848	1906	1785
	3.09278	6636	6889	6400	5499	5675	4095	2007	2060	2063	1820	1930	1907		4629	4829	4337	3679	3745	2188		0.8065	0.7747	0.7869	0.7289	0.7398	0.6108		5739.62	6233.38	5511.5	5047.33	5062.18	3582.19		3.09278	2221	2331	2217	2347	2357	2009	1711	1702	1823	1828	1842	1744
	3.37444	7318	7417	6977	5824	6143	4348	1997	2075	2048	1780	1945	1892		5321	5342	4929	4044	4198	2456		0.8522	0.8166	0.8225	0.761	0.7603	0.6447		6243.84	6541.76	5992.71	5314.06	5521.5	3809.52		3.37444	2206	2298	2100	2257	2234	1993	1664	1658	1768	1771	1778	1643
	3.65972	7652	7940	7248	5984	6164	4382	1971	2096	2047	1721	1865	1840		5681	5844	5201	4263	4299	2542		0.8764	0.8454	0.8406	0.7577	0.7734	0.6787		6482.2	6912.7	6187.25	5626.24	5558.57	3745.4		3.65972	2198	2295	1968	2113	2156	1930	1618	1549	1691	1733	1723	1624
	3.94083	8100	8368	7331	5646	6271	4551	1947	2051	1983	1682	1831	1740		6153	6317	5348	3964	4440	2811		0.9093	0.8893	0.8678	0.7634	0.7826	0.7199		6766.74	7103.34	6162.71	5192.56	5673.4	3904.71		3.94083	2158	1988	1929	1965	1998	1912	1602	1543	1667	1651	1657	1567
	4.22278	8587	8832	7447	5089	6263	4679	1909	2041	1923	1579	1778	1714		6678	6791	5524	3510	4485	2965		0.9249	0.9106	0.8646	0.7572	0.7859	0.7602		7220.24	7457.72	6389.08	4635.5	5706.83	3900.29		4.22278	1846	1891	1861	1963	1915	1874	1515	1523	1611	1630	1553	1512
	4.50472	8964	8977	7012	4708	6012	4791	1814	1970	1844	1541	1719	1669		7150	7007	5168	3167	4293	3122		0.9365	0.9243	0.8341	0.7485	0.786	0.7918		7634.81	7580.87	6195.9	4231.13	5461.83	3942.91		4.50472	1783	1849	1850	1876	1917	1837	1514	1466	1537	1557	1534	1479
	4.78694	9348	9537	7094	4392	6006	4788	1703	1864	1831	1539	1676	1675		7645	7673	5263	2853	4330	3113		0.9639	0.9649	0.8306	0.7469	0.8021	0.8182		7931.32	7952.12	6336.38	3819.79	5398.33	3804.69		4.78694	1728	1816	1790	1857	1884	1777	1472	1419	1514	1540	1522	1431
	5.06806	9672	9716	6832	4187	5595	4728	1650	1792	1730	1534	1620	1641		8022	7924	5102	2653	3975	3087		0.9674	0.9567	0.8362	0.7398	0.8017	0.8294		8292.33	8282.64	6101.41	3586.1	4958.21	3721.97		5.06806	1656	1785	1704	1808	1873	1761	1389	1351	1477	1440	1497	1401
	5.35	9098	7864	5988	3928	5036	4523	1593	1737	1665	1483	1589	1637		7505	6127	4323	2445	3447	2886		0.9135	0.8386	0.8095	0.741	0.785	0.842		8215.65	7306.22	5340.33	3299.6	4391.08	3427.55		5.35	1606	1767	1711	1758	1824	1746	1322	1278	1410	1462	1457	1369
	5.63139	6769	7144	5531	3902	4765	4449	1580	1705	1638	1465	1536	1576		5189	5439	3893	2437	3229	2873		0.8156	0.8157	0.7896	0.7475	0.779	0.8497		6362.19	6667.89	4930.34	3260.2	4145.06	3381.19		5.63139	1594	1718	1699	1732	1822	1725	1252	1251	1335	1368	1383	1347
	5.91167	5638	6918	5329	3905	4500	4470	1504	1642	1601	1483	1506	1578		4134	5276	3728	2422	2994	2892		0.8086	0.811	0.8117	0.7705	0.7883	0.8617		5112.54	6505.55	4592.83	3143.41	3798.05	3356.16		5.91167	1628	1701	1662	1732	1779	1742	1274	1286	1327	1350	1384	1359
	6.19167	4552	5968	4957	3749	4266	4229	1424	1574	1535	1436	1522	1479		3128	4394	3422	2313	2744	2750		0.7819	0.8017	0.8118	0.7867	0.793	0.8761		4000.51	5480.85	4215.32	2940.13	3460.28	3138.91		6.19167	1622	1714	1713	1766	1796	1690	1282	1256	1353	1364	1398	1335
	6.47417	4090	5633	4739	3739	4175	4245	1458	1524	1489	1501	1494	1488		2632	4109	3250	2238	2681	2757		0.7483	0.8015	0.8166	0.8023	0.8012	0.8761		3517.31	5126.64	3979.92	2789.48	3346.23	3146.9		6.47417	1638	1742	1670	1741	1760	1694	1242	1305	1343	1406	1412	1338
	6.75417	3844	5086	4524	3788	4031	4091	1414	1507	1500	1469	1492	1469		2430	3579	3024	2319	2539	2622		0.7397	0.7976	0.8239	0.8158	0.8125	0.8814		3285.12	4487.21	3670.35	2842.61	3124.92	2974.81		6.75417	1593	1729	1671	1809	1783	1729	1256	1311	1332	1383	1397	1339
	7.03667	3732	4783	4386	3695	3932	3994	1429	1509	1477	1429	1498	1494		2303	3274	2909	2266	2434	2500		0.7462	0.8113	0.8387	0.8206	0.8316	0.8736		3086.3	4035.5	3468.46	2761.39	2926.89	2861.72		7.03667	1612	1707	1700	1774	1796	1736	1290	1260	1344	1380	1405	1359
	7.31833	3633	4565	4319	3698	3975	3967	1378	1481	1463	1471	1486	1471		2255	3084	2856	2227	2489	2496		0.7539	0.8225	0.8558	0.8167	0.8482	0.8678		2991.11	3749.54	3337.23	2726.83	2934.45	2876.24		7.31833	1627	1719	1701	1723	1791	1781	1250	1325	1330	1388	1358	1333
	7.60083	3581	4510	4251	3725	3842	3869	1409	1469	1507	1438	1494	1463		2172	3041	2744	2287	2348	2406		0.7465	0.8299	0.8623	0.8121	0.8511	0.8552		2909.58	3664.3	3182.19	2816.16	2758.78	2813.38		7.60083	1641	1711	1711	1722	1798	1768	1261	1277	1353	1367	1408	1402
	7.88167	3518	4272	4196	3654	3882	3693	1398	1486	1494	1413	1488	1458		2120	2786	2702	2241	2394	2235		0.7423	0.8451	0.8716	0.8085	0.8575	0.831		2855.99	3296.65	3100.05	2771.8	2791.84	2689.53		7.88167	1619	1731	1732	1774	1863	1758	1280	1290	1323	1347	1403	1377
	8.16361	3482	4186	4146	3638	3874	3496	1379	1473	1480	1428	1489	1465		2103	2713	2666	2210	2385	2031		0.7377	0.8401	0.865	0.8001	0.8488	0.7867		2850.75	3229.38	3082.08	2762.15	2809.85	2581.67		8.16361	1653	1749	1743	1805	1812	1773	1287	1290	1348	1352	1419	1354
	8.44444	3380	4136	4065	3546	3790	3431	1376	1507	1480	1409	1468	1446		2004	2629	2585	2137	2322	1985		0.724	0.8304	0.8574	0.79	0.8431	0.7484		2767.96	3165.94	3014.93	2705.06	2754.12	2652.32		8.44444	1657	1703	1769	1804	1844	1775	1276	1322	1378	1384	1423	1404
	8.72694	3453	4118	3978	3550	3753	3387	1385	1466	1488	1453	1514	1490		2068	2652	2490	2097	2239	1897		0.7184	0.8377	0.8623	0.7837	0.843	0.7537		2878.62	3165.81	2887.63	2675.77	2655.99	2516.92		8.72694	1643	1744	1777	1783	1880	1794	1288	1324	1395	1374	1411	1379
	9.00861	3363	4021	4029	3510	3788	3217	1398	1505	1518	1429	1492	1455		1965	2516	2511	2081	2296	1762		0.7128	0.832	0.8568	0.7781	0.8398	0.6966		2756.73	3024.04	2930.67	2674.46	2733.98	2529.43		9.00861	1663	1760	1739	1806	1877	1800	1305	1324	1350	1427	1435	1421
	9.29056	3346	4067	4010	3504	3713	3244	1399	1510	1501	1447	1517	1472		1947	2557	2509	2057	2196	1772		0.7036	0.8275	0.854	0.7683	0.8349	0.672		2767.2	3090.03	2937.94	2677.34	2630.26	2636.9		9.29056	1670	1762	1773	1813	1870	1789	1358	1364	1388	1399	1426	1423
	9.57194	3310	3969	3941	3507	3722	3159	1436	1477	1522	1456	1559	1470		1874	2492	2419	2051	2163	1689		0.695	0.8276	0.8545	0.7663	0.8385	0.6538		2696.4	3011.12	2830.9	2676.5	2579.61	2583.36		9.57194	1695	1776	1788	1867	1899	1823	1325	1364	1432	1463	1491	1433
	9.85194	3186	3882	3904	3521	3723	3120	1382	1531	1524	1444	1514	1494		1804	2351	2380	2077	2209	1626		0.6567	0.8203	0.8438	0.7559	0.8271	0.6459		2747.07	2866.02	2820.57	2747.72	2670.78	2517.42		9.85194	1674	1749	1749	1817	1876	1824	1337	1361	1437	1453	1485	1495
	10.1367	2993	3907	3815	3465	3628	3134	1408	1521	1535	1489	1548	1529		1585	2386	2280	1976	2080	1605		0.5896	0.8156	0.8376	0.7449	0.823	0.6443		2688.26	2925.45	2722.06	2652.71	2527.34	2491.08		10.1367	1734	1822	1789	1864	1911	1835	1407	1393	1417	1490	1475	1438
	10.4183	2944	3798	3786	3183	3580	3160	1443	1507	1547	1514	1541	1495		1501	2291	2239	1669	2039	1665		0.5421	0.8057	0.8294	0.6631	0.8102	0.6169		2768.86	2843.49	2699.54	2516.97	2516.66	2698.98		10.4183	1739	1826	1827	1878	1940	1812	1393	1394	1433	1492	1515	1482
	10.6986	2995	3783	3761	3176	3511	3169	1439	1557	1572	1519	1563	1499		1556	2226	2189	1657	1948	1670		0.5471	0.805	0.8208	0.6655	0.8014	0.6037		2844.09	2765.22	2666.91	2489.86	2430.75	2766.27		10.6986	1726	1874	1828	1897	1930	1807	1381	1406	1488	1467	1527	1492
	10.9808	2929	3709	3673	3221	3530	3139	1447	1533	1596	1537	1577	1532		1482	2176	2077	1684	1953	1607		0.5489	0.7937	0.8077	0.637	0.7908	0.6043		2699.95	2741.59	2571.5	2643.64	2469.65	2659.28		10.9808	1734	1838	1876	1906	1976	1843	1428	1445	1501	1552	1501	1480
	11.2631	2969	3751	3671	3145	3566	3182	1471	1548	1602	1518	1569	1577		1498	2203	2069	1627	1997	1605		0.5305	0.7948	0.8049	0.6248	0.7889	0.6019		2823.75	2771.77	2570.51	2604.03	2531.37	2666.56		11.2631	1786	1867	1863	1921	1945	1859	1406	1444	1481	1522	1511	1513
	11.5436	3004	3718	3640	3148	3513	3204	1505	1588	1565	1562	1597	1570		1499	2130	2075	1586	1916	1634		0.5424	0.7851	0.7964	0.6108	0.7786	0.5895		2763.64	2713.03	2605.47	2596.59	2460.83	2771.84		11.5436	1802	1866	1867	1925	1939	1865	1439	1459	1490	1520	1510	1518
	11.8247	3008	3718	3712	3147	3548	3195	1502	1571	1584	1551	1590	1557		1506	2147	2128	1596	1958	1638		0.5339	0.7748	0.7886	0.5935	0.7688	0.5843		2820.75	2771.04	2698.45	2689.13	2546.83	2803.35		11.8247	1775	1844	1884	1921	1967	1879	1453	1484	1507	1524	1539	1509
	12.1058	3009	3661	3651	3116	3555	3232	1518	1584	1623	1567	1638	1582		1491	2077	2028	1549	1917	1650		0.5177	0.7604	0.7772	0.5778	0.7591	0.5851		2880.05	2731.46	2609.37	2680.86	2525.36	2820.03		12.1058	1777	1878	1935	1965	1983	1910	1453	1483	1483	1525	1571	1535
	12.3864	2959	3571	3642	3122	3513	3225	1517	1588	1645	1566	1631	1612		1442	1983	1997	1556	1882	1613		0.5226	0.7485	0.7733	0.5762	0.7545	0.5808		2759.28	2649.3	2582.44	2700.45	2494.37	2777.2		12.3864	1840	1901	1929	1960	2006	1913	1501	1459	1530	1608	1616	1565
	12.6681	2980	3638	3551	3159	3428	3239	1527	1644	1648	1571	1691	1649		1453	1994	1903	1588	1737	1590		0.5105	0.7389	0.7676	0.5877	0.7514	0.5751		2846.23	2698.61	2479.16	2702.06	2311.68	2764.74		12.6681	1785	1920	1909	1940	1983	1929	1478	1535	1525	1572	1583	1577
	12.9492	3005	3574	3648	3188	3504	3213	1536	1638	1681	1598	1705	1610		1469	1936	1967	1590	1799	1603		0.5049	0.735	0.7701	0.5897	0.7507	0.5737		2909.49	2634.01	2554.21	2696.29	2396.43	2794.14		12.9492	1855	1862	1901	2004	2014	1916	1461	1536	1556	1577	1566	1592
	13.2317	3006	3590	3711	3163	3557	3220	1537	1639	1673	1608	1692	1635		1469	1951	2038	1555	1865	1585		0.4966	0.7281	0.7706	0.5856	0.7518	0.5687		2958.12	2679.58	2644.69	2655.4	2480.71	2787.06		13.2317	1819	1920	1919	1977	2034	1935	1459	1496	1544	1602	1602	1613
	13.5125	3030	3560	3694	3199	3591	3206	1585	1645	1694	1643	1659	1672		1445	1915	2000	1556	1932	1534		0.4941	0.7256	0.7723	0.5843	0.7528	0.5643		2924.51	2639.2	2589.67	2663.02	2566.42	2718.41		13.5125	1816	1897	1944	2007	2030	1953	1485	1550	1556	1603	1641	1623
	13.7947	2998	3645	3710	3206	3564	3248	1568	1693	1716	1642	1686	1670		1430	1952	1994	1564	1878	1578		0.4907	0.7326	0.7818	0.5839	0.7563	0.5693		2914.2	2664.48	2550.52	2678.54	2483.14	2771.83		13.7947	1855	1919	2012	2018	2040	1959	1513	1518	1600	1610	1612	1600
	14.0767	2994	3674	3829	3221	3682	3260	1578	1680	1672	1659	1728	1675		1416	1994	2157	1562	1954	1585		0.4917	0.7374	0.7885	0.5893	0.7589	0.5652		2879.8	2704.1	2735.57	2650.6	2574.78	2804.32		14.0767	1856	1905	1951	2030	2086	1960	1507	1540	1577	1635	1622	1632
	14.3586	3049	3689	3812	3217	3695	3231	1609	1707	1745	1644	1702	1667		1440	1982	2067	1573	1993	1564		0.4833	0.7432	0.7944	0.5855	0.7608	0.5645		2979.52	2666.85	2601.96	2686.59	2619.61	2770.59		14.3586	1896	1981	2014	2062	2040	1984	1531	1539	1599	1639	1625	1681
	14.6386	3063	3838	3967	3276	3656	3281	1618	1693	1711	1686	1753	1668		1445	2145	2256	1590	1903	1613		0.4979	0.7561	0.806	0.5886	0.7672	0.5604		2902.19	2836.93	2799.01	2701.33	2480.45	2878.3		14.6386	1898	1993	2012	2004	2104	1973	1558	1544	1571	1639	1678	1702
	14.9203	3047	3901	3985	3297	3708	3274	1577	1747	1769	1678	1744	1650		1470	2154	2216	1619	1964	1624		0.4951	0.7658	0.8148	0.5824	0.7749	0.5575		2969.1	2812.74	2719.69	2779.88	2534.52	2913		14.9203	1909	1943	2009	2022	2074	2025	1551	1564	1610	1660	1660	1653
	15.2008	3069	3937	4068	3192	3759	3278	1606	1764	1764	1670	1742	1705		1463	2173	2304	1522	2017	1573		0.4863	0.7715	0.8129	0.5644	0.7749	0.551		3008.43	2816.59	2834.3	2696.67	2602.92	2854.81		15.2008	1906	1949	2022	2016	2111	2019	1544	1578	1606	1645	1658	1703
	15.4828	3087	4005	4093	3193	3759	3282	1629	1740	1746	1676	1751	1707		1458	2265	2347	1517	2008	1575		0.4764	0.7735	0.8135	0.557	0.7765	0.5507		3060.45	2928.25	2885.06	2723.52	2585.96	2860		15.4828	1921	1967	2007	2079	2069	1974	1557	1598	1639	1655	1664	1710
	15.7636	3097	3993	4078	3265	3776	3270	1601	1757	1738	1660	1755	1732		1496	2236	2340	1605	2021	1538		0.4756	0.7845	0.8205	0.558	0.7836	0.546		3145.5	2850.22	2851.92	2876.34	2579.12	2816.85		15.7636	1898	1984	2008	2099	2117	2025	1543	1576	1647	1687	1700	1682
	16.0461	3077	4017	4063	3228	3756	3300	1661	1738	1818	1689	1761	1731		1416	2279	2245	1539	1995	1569		0.4728	0.7785	0.8109	0.5522	0.7773	0.5463		2994.92	2927.42	2768.53	2787.03	2566.58	2872.05		16.0461	1938	1941	2064	2056	2041	2013	1559	1601	1638	1663	1707	1721
		3078	4054	4105	3260	3841	3318	1638	1763	1799	1726	1742	1715									0.4667	0.781	0.8097	0.5438	0.7795	0.5448										1922	2000	2053	2071	2116	2042	1563	1626	1677	1697	1756	1712
		3102	3964	4037	3193	3799	3283	1662	1762	1786	1672	1844	1720									0.4639	0.7634	0.792	0.5394	0.7679	0.5406										1946	2014	2040	2104	2155	2060	1559	1644	1628	1707	1710	1738
		3080	3980	4052	3240	3860	3299	1657	1762	1783	1698	1788	1772									0.4593	0.7703	0.7951	0.5354	0.7742	0.5405										1912	1987	2027	2085	2111	2039	1571	1589	1672	1661	1724	1701
[truncated: 18 more columns]

## Sheet: Fig. S9C
Replicate 1
		WT																											graS::Tn
		Fluorescence (reporter strain)					Fluorescence (no reporter strain)					Fluorescence (blanked)					OD600					Fluorescence/ODOD600							Fluorescence (reporter strain)					Fluorescence (no reporter strain)					Fluorescence (blanked)					OD600					Fluorescence/ODOD600
	Time (h)	20	4	0.8	0.16	0	20	4	0.8	0.16	0	20	4	0.8	0.16	0	20	4	0.8	0.16	0	20	4	0.8	0.16	0		Time (h)	20	4	0.8	0.16	0	20	4	0.8	0.16	0	20	4	0.8	0.16	0	20	4	0.8	0.16	0	20
	0	3928	3650	3647	3643	3750	3267	2973	2968	2944	3047	661	677	679	699	703	0.1331	0.1555	0.1443	0.1438	0.1598	4966.19	4353.7	4705.47	4860.92	4399.25		0	3580	3212	3130	3050	2957	3412	2988	2907	2907	3211	168	224	223	143	-254	0.2275	0.2243	0.2461	0.2399	0.2389	738.462
	0.280833	3654	3405	3447	3441	3606	2981	2693	2751	2640	2649	673	712	696	801	957	0.1598	0.192	0.1993	0.2074	0.2378	4211.51	3708.33	3492.22	3862.1	4024.39		0.280833	3318	3027	2981	2944	2633	3147	2810	2717	2749	2894	171	217	264	195	-261	0.2356	0.2834	0.3575	0.3442	0.3046	725.806
	0.563056	3540	3263	3334	3404	3640	2830	2533	2557	2553	2480	710	730	777	851	1160	0.1666	0.2136	0.2288	0.2597	0.2783	4261.7	3417.6	3395.98	3276.86	4168.16		0.563056	3166	2841	2836	2768	2511	3024	2582	2594	2601	2751	142	259	242	167	-240	0.1913	0.2843	0.3919	0.3869	0.3302	742.29
	0.845556	3514	3414	3510	3646	3742	2647	2361	2385	2373	2340	867	1053	1125	1273	1402	0.1904	0.2621	0.2809	0.3331	0.3474	4553.57	4017.55	4004.98	3821.68	4035.69		0.845556	2947	2661	2663	2611	2328	2904	2400	2321	2332	2642	43	261	342	279	-314	0.1904	0.3192	0.436	0.4567	0.3993	225.84
	1.1275	3572	3645	3734	4130	4078	2601	2233	2273	2253	2256	971	1412	1461	1877	1822	0.2181	0.3109	0.3546	0.4296	0.4387	4452.09	4541.65	4120.14	4369.18	4153.18		1.1275	2864	2558	2513	2548	2144	2752	2267	2182	2146	2522	112	291	331	402	-378	0.2028	0.3811	0.4667	0.5517	0.4945	552.268
	1.4075	3674	3705	3968	4757	4396	2576	2165	2266	2234	2270	1098	1540	1702	2523	2126	0.2392	0.3287	0.4114	0.5334	0.5077	4590.3	4685.12	4137.09	4730.03	4187.51		1.4075	2844	2566	2467	2537	2137	2703	2224	2082	2070	2524	141	342	385	467	-387	0.2129	0.4203	0.4934	0.6252	0.5693	662.283
	1.68833	3665	3670	4042	5326	4761	2556	2173	2227	2256	2307	1109	1497	1815	3070	2454	0.2669	0.3332	0.4599	0.6317	0.5602	4155.11	4492.8	3946.51	4859.9	4380.58		1.68833	2925	2531	2499	2483	2086	2712	2207	2097	2116	2547	213	324	402	367	-461	0.2251	0.4501	0.519	0.6815	0.6297	946.246
	1.96972	3643	3580	4177	5825	5445	2548	2201	2227	2212	2356	1095	1379	1950	3613	3089	0.2399	0.3317	0.4975	0.7021	0.6335	4564.4	4157.37	3919.6	5145.99	4876.09		1.96972	2836	2509	2381	2512	2130	2715	2210	2075	2086	2489	121	299	306	426	-359	0.2444	0.4676	0.53	0.6826	0.6919	495.09
	2.25139	3592	3617	4227	5994	6206	2542	2191	2186	2217	2370	1050	1426	2041	3777	3836	0.2423	0.3375	0.5124	0.7508	0.7298	4333.47	4225.19	3983.22	5030.63	5256.23		2.25139	2896	2591	2353	2433	2105	2707	2175	2039	2055	2502	189	416	314	378	-397	0.2405	0.486	0.5368	0.713	0.7351	785.863
	2.53167	3530	3637	4244	5951	7146	2581	2179	2140	2187	2383	949	1458	2104	3764	4763	0.2339	0.3469	0.5013	0.7358	0.7943	4057.29	4202.94	4197.09	5115.52	5996.47		2.53167	2904	2494	2341	2418	2091	2727	2199	1997	2022	2478	177	295	344	396	-387	0.2221	0.4921	0.5533	0.7397	0.7839	796.938
	2.81222	3537	3577	3973	5763	8014	2595	2117	2148	2100	2443	942	1460	1825	3663	5571	0.2202	0.3571	0.4837	0.7336	0.848	4277.93	4088.49	3773	4993.18	6569.58		2.81222	2953	2465	2240	2342	2028	2707	2201	1946	1957	2484	246	264	294	385	-456	0.2373	0.5006	0.5748	0.7508	0.8177	1036.66
	3.09278	3438	3535	3848	5516	8933	2609	2107	2098	2058	2417	829	1428	1750	3458	6516	0.2224	0.3683	0.4757	0.7274	0.9019	3727.52	3877.27	3678.79	4753.92	7224.75		3.09278	2962	2450	2148	2233	2014	2714	2166	1920	1954	2508	248	284	228	279	-494	0.299	0.5044	0.5975	0.7566	0.8538	829.431
	3.37444	3483	3552	3704	5101	9650	2565	2069	2079	2027	2436	918	1483	1625	3074	7214	0.2298	0.3794	0.4633	0.7165	0.9546	3994.78	3908.8	3507.45	4290.3	7557.09		3.37444	3236	2423	2117	2215	1966	2734	2115	1829	1897	2420	502	308	288	318	-454	0.4525	0.51	0.6229	0.768	0.8848	1109.39
	3.65972	3456	3557	3671	4879	10267	2587	2057	2022	1966	2411	869	1500	1649	2913	7856	0.2272	0.3918	0.4555	0.7172	0.9754	3824.82	3828.48	3620.2	4061.63	8054.13		3.65972	3215	2422	2064	2108	1933	2796	2073	1770	1806	2392	419	349	294	302	-459	0.4908	0.5195	0.6494	0.7807	0.917	853.708
	3.94083	3792	3500	3595	4691	10760	2612	2057	1999	1903	2419	1180	1443	1596	2788	8341	0.2951	0.4051	0.4579	0.72	0.9907	3998.64	3562.08	3485.48	3872.22	8419.3		3.94083	3218	2395	1988	2026	1860	2802	2104	1732	1748	2341	416	291	256	278	-481	0.5033	0.5271	0.6731	0.7917	0.9445	826.545
	4.22278	3856	3514	3648	4559	11405	2584	2020	1979	1798	2429	1272	1494	1669	2761	8976	0.2946	0.4207	0.4667	0.7197	0.9935	4317.72	3551.22	3576.17	3836.32	9034.73		4.22278	3328	2420	1957	1962	1825	2797	2022	1646	1641	2288	531	398	311	321	-463	0.529	0.5338	0.6923	0.8129	0.9656	1003.78
	4.50472	3598	3487	3574	4403	11525	2750	1989	1895	1766	2435	848	1498	1679	2637	9090	0.2544	0.4367	0.4789	0.7222	0.9968	3333.33	3430.27	3505.95	3651.34	9119.18		4.50472	3309	2405	1938	1982	1782	2845	2059	1607	1602	2283	464	346	331	380	-501	0.5227	0.5318	0.7085	0.8297	0.9816	887.698
	4.78694	3465	3454	3585	4346	11792	2772	1960	1866	1741	2439	693	1494	1719	2605	9353	0.2609	0.4524	0.4968	0.7445	1.0054	2656.19	3302.39	3460.14	3498.99	9302.77		4.78694	3302	2372	1928	1931	1673	2769	2023	1595	1546	2267	533	349	333	385	-594	0.5887	0.5406	0.7247	0.8373	0.9912	905.385
	5.06806	3637	3397	3535	4352	11735	2735	1945	1854	1661	2404	902	1452	1681	2691	9331	0.2737	0.4692	0.5189	0.7764	1.0101	3295.58	3094.63	3239.55	3466	9237.7		5.06806	3267	2360	1909	1885	1636	2871	1990	1621	1530	2251	396	370	288	355	-615	0.5938	0.5546	0.7249	0.8508	1.005	666.891
	5.35	3725	3387	3477	4343	11617	2620	1904	1773	1652	2383	1105	1483	1704	2691	9234	0.3036	0.4815	0.5531	0.8079	1.0175	3639.66	3079.96	3080.82	3330.86	9075.18		5.35	3199	2329	1885	1881	1649	2845	1975	1550	1487	2171	354	354	335	394	-522	0.5095	0.5671	0.7115	0.8354	1.0127	694.799
	5.63139	4310	3410	3504	4321	11475	2534	1875	1751	1572	2363	1776	1535	1753	2749	9112	0.5606	0.4845	0.5871	0.8318	1.0205	3168.03	3168.21	2985.86	3304.88	8928.96		5.63139	3054	2258	1913	1915	1609	2772	1958	1579	1493	2161	282	300	334	422	-552	0.3944	0.575	0.7018	0.8145	0.9965	715.01
	5.91167	4289	3532	3505	4364	11097	2481	1842	1680	1539	2336	1808	1690	1825	2825	8761	0.5125	0.4803	0.6007	0.8458	1.0044	3527.8	3518.63	3038.12	3340.03	8722.62		5.91167	3002	2271	1885	1909	1563	2732	1882	1503	1494	2117	270	389	382	415	-554	0.3571	0.5764	0.6935	0.8059	0.9835	756.091
	6.19167	4025	3488	3440	4332	10808	2418	1794	1679	1523	2259	1607	1694	1761	2809	8549	0.4517	0.4785	0.6097	0.8528	0.9974	3557.67	3540.23	2888.31	3293.86	8571.29		6.19167	2959	2268	1918	1867	1572	2755	1856	1533	1457	2166	204	412	385	410	-594	0.3087	0.5711	0.6858	0.7915	0.9715	660.836
	6.47417	3810	3473	3518	4276	9805	2384	1790	1619	1576	2283	1426	1683	1899	2700	7522	0.3816	0.4741	0.6006	0.8477	0.9824	3736.9	3549.88	3161.84	3185.09	7656.76		6.47417	2930	2226	1924	1867	1569	2717	1846	1525	1448	2096	213	380	399	419	-527	0.3241	0.5682	0.6801	0.7739	0.9539	657.205
	6.75417	3743	3386	3505	4352	9074	2351	1807	1606	1500	2256	1392	1579	1899	2852	6818	0.3611	0.4706	0.6052	0.8457	0.9693	3854.89	3355.29	3137.81	3372.35	7033.94		6.75417	2910	2224	1906	1868	1601	2733	1863	1549	1502	2083	177	361	357	366	-482	0.3283	0.5627	0.6726	0.7501	0.9379	539.141
	7.03667	3674	3462	3441	4297	8357	2319	1816	1596	1532	2186	1355	1646	1845	2765	6171	0.364	0.4678	0.6006	0.8489	0.9698	3722.53	3518.6	3071.93	3257.16	6363.17		7.03667	2908	2261	1887	1842	1533	2696	1833	1565	1467	2065	212	428	322	375	-532	0.3917	0.5577	0.6675	0.7307	0.9253	541.231
	7.31833	3645	3410	3455	4265	6910	2227	1781	1599	1546	2127	1418	1629	1856	2719	4783	0.3683	0.4624	0.5967	0.8406	0.9504	3850.12	3522.92	3110.44	3234.59	5032.62		7.31833	2935	2255	1936	1846	1574	2675	1843	1556	1485	2031	260	412	380	361	-457	0.3687	0.5543	0.6631	0.711	0.9108	705.18
	7.60083	3604	3393	3378	4211	5828	2241	1757	1562	1513	2064	1363	1636	1816	2698	3764	0.3703	0.4606	0.5895	0.8419	0.935	3680.8	3551.89	3080.58	3204.66	4025.67		7.60083	2804	2251	1923	1873	1550	2633	1864	1546	1484	2061	171	387	377	389	-511	0.3772	0.5483	0.6571	0.7027	0.8969	453.34
	7.88167	3600	3446	3350	4253	5211	2230	1745	1590	1511	2035	1370	1701	1760	2742	3176	0.3726	0.4553	0.5813	0.8344	0.8911	3676.87	3736	3027.7	3286.19	3564.13		7.88167	2823	2241	1923	1874	1564	2615	1817	1572	1489	2022	208	424	351	385	-458	0.3666	0.5447	0.6543	0.697	0.8614	567.376
	8.16361	3526	3410	3391	4166	4275	2209	1768	1578	1519	1953	1317	1642	1813	2647	2322	0.3685	0.4525	0.5762	0.8282	0.8143	3573.95	3628.73	3146.48	3196.09	2851.53		8.16361	2757	2267	1922	1850	1554	2553	1843	1542	1499	1973	204	424	380	351	-419	0.3601	0.5399	0.6494	0.6845	0.8369	566.509
	8.44444	3532	3387	3385	4157	3792	2224	1696	1556	1534	1826	1308	1691	1829	2623	1966	0.3666	0.4501	0.5671	0.8238	0.6788	3567.92	3756.94	3225.18	3184.03	2896.29		8.44444	2752	2253	1934	1967	1541	2501	1827	1576	1540	1959	251	426	358	427	-418	0.3792	0.5341	0.6459	0.6854	0.7881	661.92
	8.72694	3572	3362	3298	4136	3711	2202	1719	1602	1554	1842	1370	1643	1696	2582	1869	0.3639	0.4454	0.5605	0.8087	0.6617	3764.77	3688.82	3025.87	3192.78	2824.54		8.72694	2761	2264	1964	1910	1571	2471	1861	1613	1518	1962	290	403	351	392	-391	0.3679	0.5307	0.6424	0.6846	0.7716	788.258
	9.00861	3492	3422	3341	4005	3618	2183	1743	1598	1568	1807	1309	1679	1743	2437	1811	0.3611	0.4436	0.5535	0.7976	0.6248	3625.03	3784.94	3149.05	3055.42	2898.53		9.00861	2709	2313	1971	1952	1586	2444	1883	1627	1540	1989	265	430	344	412	-403	0.3619	0.5271	0.6384	0.6709	0.7677	732.246
	9.29056	3506	3424	3333	4015	3667	2184	1746	1615	1580	1802	1322	1678	1718	2435	1865	0.3605	0.4418	0.5463	0.7889	0.628	3667.13	3798.1	3144.79	3086.58	2969.75		9.29056	2656	2307	1988	1953	1599	2439	1842	1668	1576	2015	217	465	320	377	-416	0.3538	0.5219	0.6346	0.6709	0.7538	613.341
	9.57194	3492	3416	3316	4009	3655	2187	1778	1623	1593	1760	1305	1638	1693	2416	1895	0.358	0.4385	0.539	0.7742	0.6457	3645.25	3735.46	3141	3120.64	2934.8		9.57194	2696	2294	2045	2000	1613	2471	1870	1633	1549	2005	225	424	412	451	-392	0.3403	0.5187	0.6314	0.67	0.7432	661.181
	9.85194	3445	3412	3360	4002	3615	2210	1798	1646	1598	1771	1235	1614	1714	2404	1844	0.3545	0.4364	0.5355	0.7696	0.6428	3483.78	3698.44	3200.75	3123.7	2868.7		9.85194	2665	2288	2051	1973	1619	2431	1925	1660	1594	2055	234	363	391	379	-436	0.3455	0.5148	0.6279	0.6624	0.7389	677.279
	10.1367	3460	3481	3358	3959	3601	2202	1729	1647	1596	1739	1258	1752	1711	2363	1862	0.3524	0.4331	0.5248	0.7589	0.6257	3569.81	4045.26	3260.29	3113.72	2975.87		10.1367	2638	2356	2045	1983	1604	2415	1901	1684	1630	2041	223	455	361	353	-437	0.3483	0.5119	0.6249	0.6622	0.7351	640.253
	10.4183	3448	3432	3303	3928	3602	2191	1830	1662	1629	1764	1257	1602	1641	2299	1838	0.3502	0.4321	0.5195	0.7536	0.6118	3589.38	3707.48	3158.81	3050.69	3004.25		10.4183	2680	2321	2050	1997	1631	2451	1901	1677	1596	2073	229	420	373	401	-442	0.381	0.5085	0.621	0.6595	0.7359	601.05
	10.6986	3468	3443	3385	4059	3573	2201	1829	1646	1632	1741	1267	1614	1739	2427	1832	0.3491	0.4297	0.5151	0.7523	0.613	3629.33	3756.11	3376.04	3226.11	2988.58		10.6986	2614	2322	2074	2008	1677	2421	1949	1692	1631	2073	193	373	382	377	-396	0.3698	0.5052	0.6175	0.6522	0.7305	521.904
	10.9808	3463	3486	3331	3975	3577	2200	1832	1702	1639	1702	1263	1654	1629	2336	1875	0.347	0.4272	0.5047	0.7444	0.6067	3639.77	3871.72	3227.66	3138.1	3090.49		10.9808	2658	2369	2082	2036	1654	2489	1952	1722	1626	2082	169	417	360	410	-428	0.37	0.5037	0.6157	0.6456	0.7223	456.757
	11.2631	3417	3463	3389	3995	3551	2154	1851	1723	1670	1740	1263	1612	1666	2325	1811	0.3444	0.4271	0.5101	0.7559	0.5995	3667.25	3774.29	3266.03	3075.8	3020.85		11.2631	2658	2429	2092	2049	1682	2387	1977	1726	1671	2097	271	452	366	378	-415	0.356	0.4983	0.6123	0.6429	0.7139	761.236
	11.5436	3419	3525	3364	4115	3511	2212	1859	1716	1706	1751	1207	1666	1648	2409	1760	0.3409	0.4234	0.51	0.7607	0.59	3540.63	3934.81	3231.37	3166.82	2983.05		11.5436	2648	2392	2113	2053	1707	2444	1963	1744	1682	2156	204	429	369	371	-449	0.3548	0.4966	0.609	0.6401	0.7189	574.972
	11.8247	3415	3479	3410	4097	3574	2199	1869	1747	1677	1747	1216	1610	1663	2420	1827	0.3408	0.423	0.5086	0.7682	0.5852	3568.08	3806.15	3269.76	3150.22	3122.01		11.8247	2630	2429	2118	2042	1734	2451	1976	1736	1669	2088	179	453	382	373	-354	0.3463	0.493	0.6048	0.6354	0.6993	516.893
	12.1058	3448	3531	3365	4154	3545	2227	1855	1713	1715	1775	1221	1676	1652	2439	1770	0.3403	0.421	0.513	0.7776	0.5854	3588.01	3981	3220.27	3136.57	3023.57		12.1058	2615	2423	2151	2075	1694	2385	1991	1781	1736	2110	230	432	370	339	-416	0.3489	0.4905	0.6029	0.6329	0.697	659.215
	12.3864	3374	3498	3422	4191	3532	2231	1897	1733	1733	1750	1143	1601	1689	2458	1782	0.3376	0.4185	0.508	0.7791	0.5859	3385.66	3825.57	3324.8	3154.92	3041.47		12.3864	2638	2434	2191	2099	1721	2456	2030	1788	1690	2174	182	404	403	409	-453	0.3446	0.4884	0.5996	0.6298	0.6977	528.149
	12.6681	3472	3506	3422	4234	3580	2219	1919	1769	1732	1787	1253	1587	1653	2502	1793	0.3366	0.4181	0.5068	0.7869	0.5838	3722.52	3795.74	3261.64	3179.57	3071.26		12.6681	2672	2461	2162	2120	1732	2421	2046	1819	1707	2145	251	415	343	413	-413	0.3411	0.4849	0.5955	0.6261	0.6901	735.855
	12.9492	3413	3552	3400	4208	3539	2246	1918	1748	1736	1769	1167	1634	1652	2472	1770	0.3337	0.4151	0.5012	0.7877	0.5783	3497.15	3936.4	3296.09	3138.25	3060.7		12.9492	2607	2466	2186	2140	1780	2395	2050	1828	1723	2178	212	416	358	417	-398	0.3374	0.4842	0.5932	0.6235	0.6844	628.334
	13.2317	3410	3504	3425	4270	3604	2267	1898	1820	1736	1779	1143	1606	1605	2534	1825	0.333	0.4135	0.4994	0.7861	0.5816	3432.43	3883.92	3213.86	3223.51	3137.9		13.2317	2625	2473	2190	2129	1752	2409	2073	1825	1741	2192	216	400	365	388	-440	0.3319	0.4809	0.5894	0.6194	0.6791	650.798
	13.5125	3494	3520	3430	4263	3563	2257	1893	1802	1784	1815	1237	1627	1628	2479	1748	0.3327	0.4129	0.4966	0.7844	0.5775	3718.06	3940.42	3278.29	3160.38	3026.84		13.5125	2598	2542	2176	2109	1791	2440	2076	1859	1732	2210	158	466	317	377	-419	0.3295	0.479	0.5857	0.6166	0.6725	479.514
	13.7947	3490	3571	3456	4210	3591	2266	1906	1798	1785	1805	1224	1665	1658	2425	1786	0.3303	0.4106	0.4915	0.78	0.5705	3705.72	4055.04	3373.35	3108.97	3130.59		13.7947	2656	2542	2226	2196	1783	2448	2112	1866	1774	2142	208	430	360	422	-359	0.3279	0.4769	0.5824	0.6131	0.6641	634.34
	14.0767	3491	3584	3400	4195	3607	2251	1908	1827	1753	1815	1240	1676	1573	2442	1792	0.3279	0.4089	0.4823	0.7678	0.5716	3781.64	4098.8	3261.46	3180.52	3135.06		14.0767	2634	2533	2236	2183	1765	2448	2147	1853	1763	2196	186	386	383	420	-431	0.3187	0.4734	0.5791	0.6098	0.6556	583.621
	14.3586	3487	3540	3416	4166	3630	2260	1934	1869	1782	1822	1227	1606	1547	2384	1808	0.3288	0.4074	0.4727	0.7599	0.5668	3731.75	3942.07	3272.69	3137.25	3189.84		14.3586	2666	2518	2277	2184	1789	2424	2129	1878	1757	2210	242	389	399	427	-421	0.323	0.4724	0.5756	0.6063	0.6523	749.226
	14.6386	3472	3557	3393	4173	3658	2230	1941	1846	1779	1837	1242	1616	1547	2394	1821	0.3271	0.4057	0.466	0.7491	0.5594	3797	3983.24	3319.74	3195.84	3255.27		14.6386	2661	2502	2273	2191	1828	2415	2116	1886	1828	2228	246	386	387	363	-400	0.3198	0.4709	0.5726	0.6038	0.6452	769.231
	14.9203	3480	3540	3347	4080	3645	2268	1935	1861	1791	1847	1212	1605	1486	2289	1798	0.3254	0.4041	0.4588	0.7364	0.5648	3724.65	3971.79	3238.88	3108.37	3183.43		14.9203	2664	2550	2255	2201	1821	2384	2115	1883	1790	2228	280	435	372	411	-407	0.318	0.4689	0.5695	0.6007	0.6408	880.503
	15.2008	3508	3557	3415	4079	3674	2260	1952	1892	1801	1860	1248	1605	1523	2278	1814	0.3254	0.4029	0.4518	0.7267	0.5558	3835.28	3983.62	3370.96	3134.72	3263.76		15.2008	2681	2536	2248	2204	1800	2407	2163	1898	1818	2255	274	373	350	386	-455	0.319	0.4673	0.5667	0.5989	0.6386	858.934
	15.4828	3532	3567	3376	4009	3697	2304	1925	1885	1815	1888	1228	1642	1491	2194	1809	0.3235	0.4013	0.4452	0.7159	0.5579	3795.98	4091.7	3349.06	3064.67	3242.52		15.4828	2675	2623	2277	2212	1806	2445	2144	1895	1805	2287	230	479	382	407	-481	0.3152	0.465	0.5635	0.5959	0.6297	729.695
	15.7636	3525	3583	3322	4000	3719	2292	1952	1888	1834	1877	1233	1631	1434	2166	1842	0.3221	0.4011	0.4353	0.7021	0.5588	3828	4066.32	3294.28	3085.03	3296.35		15.7636	2710	2591	2294	2213	1838	2478	2166	1912	1827	2259	232	425	382	386	-421	0.3131	0.464	0.5614	0.5948	0.6246	740.977
	16.0461	3533	3572	3367	3992	3689	2322	1965	1923	1852	1903	1211	1607	1444	2140	1786	0.3238	0.4002	0.4294	0.6975	0.5591	3739.96	4015.49	3362.83	3068.1	3194.42		16.0461	2645	2577	2297	2207	1812	2413	2169	1916	1804	2259	232	408	381	403	-447	0.3122	0.4624	0.5588	0.5922	0.6171	743.113
Replicate 2
		WT																											graS::Tn
		Fluorescence (reporter strain)					Fluorescence (no reporter strain)					Fluorescence (blanked)					OD600					Fluorescence/ODOD600							Fluorescence (reporter strain)					Fluorescence (no reporter strain)					Fluorescence (blanked)					OD600					Fluorescence/ODOD600
	Time (h)	20	4	0.8	0.16	0	20	4	0.8	0.16	0	20	4	0.8	0.16	0	20	4	0.8	0.16	0	20	4	0.8	0.16	0		Time (h)	20	4	0.8	0.16	0	20	4	0.8	0.16	0	20	4	0.8	0.16	0	20	4	0.8	0.16	0	20
	0		3714	3636	3697	4131		3053	2959	2936	3044	0	661	677	761	1087		0.1718	0.1767	0.1884	0.2784	#DIV/0!	3847.5	3831.35	4039.28	3904.45		0	3559	3153	3094	3035	3108	3435	2998	2845	2884	2954	124	155	249	151	154	0.2027	0.1962	0.1918	0.2042	0.2078	611.741
	0.280833		3645	3609	3706	4205		2778	2735	2675	2605	0	867	874	1031	1600		0.2496	0.2565	0.2755	0.4129	#DIV/0!	3473.56	3407.41	3742.29	3875.03		0.280833	3304	3002	2869	2850	2839	3125	2727	2740	2653	2612	179	275	129	197	227	0.1796	0.2649	0.266	0.2718	0.2677	996.659
	0.563056		3574	3683	3903	4495		2686	2593	2589	2534	0	888	1090	1314	1961		0.2605	0.3298	0.3788	0.4297	#DIV/0!	3408.83	3305.03	3468.85	4563.65		0.563056	3120	2777	2732	2726	2688	3046	2620	2541	2530	2418	74	157	191	196	270	0.1231	0.2595	0.301	0.3082	0.3206	601.137
	0.845556		3456	3822	4150	4758		2482	2406	2423	2352	0	974	1416	1727	2406		0.3009	0.3907	0.4669	0.4802	#DIV/0!	3236.96	3624.26	3698.86	5010.41		0.845556	3005	2585	2601	2609	2581	2893	2450	2389	2356	2309	112	135	212	253	272	0.1154	0.2904	0.3486	0.3671	0.3872	970.537
	1.1275		3765	4201	4725	5207		2266	2308	2290	2278	0	1499	1893	2435	2929		0.3694	0.4804	0.5864	0.5577	#DIV/0!	4057.93	3940.47	4152.46	5251.93		1.1275	2875	2515	2430	2479	2459	2757	2271	2193	2166	2171	118	244	237	313	288	0.1224	0.337	0.4172	0.4559	0.4638	964.052
	1.4075		3914	4511	5306	5714		2265	2245	2250	2274	0	1649	2266	3056	3440		0.4017	0.5698	0.6929	0.7038	#DIV/0!	4105.05	3976.83	4410.45	4887.75		1.4075	2833	2554	2437	2480	2410	2687	2209	2124	2116	2082	146	345	313	364	328	0.1257	0.3749	0.4637	0.5258	0.4921	1161.5
	1.68833		4000	4698	5645	6254		2252	2188	2229	2275	0	1748	2510	3416	3979		0.4228	0.6288	0.7494	0.7897	#DIV/0!	4134.34	3991.73	4558.31	5038.62		1.68833	2834	2508	2424	2474	2340	2658	2201	2148	2115	2088	176	307	276	359	252	0.1301	0.3972	0.4973	0.5812	0.4964	1352.81
	1.96972		3938	4801	5917	6787		2234	2212	2270	2309	0	1704	2589	3647	4478		0.4312	0.6357	0.7657	0.8297	#DIV/0!	3951.76	4072.68	4762.96	5397.13		1.96972	2793	2490	2409	2458	2339	2715	2245	2070	2121	2080	78	245	339	337	259	0.1313	0.4124	0.5224	0.6369	0.4783	594.059
	2.25139		3935	4653	5732	7372		2274	2202	2200	2267	0	1661	2451	3532	5105		0.4233	0.6372	0.7644	0.8635	#DIV/0!	3923.93	3846.52	4620.62	5911.99		2.25139	2764	2465	2389	2484	2362	2683	2202	2087	2116	2065	81	263	302	368	297	0.1351	0.4284	0.5353	0.6787	0.4746	599.556
	2.53167		3778	4462	5605	7884		2264	2151	2211	2292	0	1514	2311	3394	5592		0.4026	0.6361	0.764	0.8813	#DIV/0!	3760.56	3633.08	4442.41	6345.17		2.53167	2853	2495	2379	2541	2232	2687	2198	2115	2042	2044	166	297	264	499	188	0.139	0.4333	0.5361	0.7132	0.4907	1194.24
	2.81222		3792	4360	5471	8379		2171	2108	2132	2309	0	1621	2252	3339	6070		0.3942	0.6324	0.7698	0.8981	#DIV/0!	4112.13	3561.04	4337.49	6758.71		2.81222	2813	2568	2346	2477	2222	2692	2191	2046	2061	2026	121	377	300	416	196	0.1427	0.4467	0.5234	0.7427	0.5018	847.933
	3.09278		3787	4193	5385	8720		2208	2072	2099	2341	0	1579	2121	3286	6379		0.4006	0.6278	0.7838	0.9192	#DIV/0!	3941.59	3378.46	4192.4	6939.73		3.09278	2824	2533	2277	2472	2192	2687	2161	2009	1992	2009	137	372	268	480	183	0.1456	0.4609	0.5244	0.7682	0.5198	940.934
	3.37444		3718	4166	5295	9066		2208	2121	2089	2325	0	1510	2045	3206	6741		0.4047	0.6259	0.7928	0.9274	#DIV/0!	3731.16	3267.3	4043.9	7268.71		3.37444	2792	2545	2233	2427	2147	2659	2169	1921	1983	2005	133	376	312	444	142	0.148	0.4666	0.5347	0.7727	0.5408	898.649
	3.65972		3683	4057	5259	9426		2227	2081	2044	2298	0	1456	1976	3215	7128		0.4139	0.6385	0.8131	0.9445	#DIV/0!	3517.76	3094.75	3954	7546.85		3.65972	2827	2565	2174	2421	2079	2705	2123	1886	1969	1954	122	442	288	452	125	0.1537	0.4433	0.5543	0.7777	0.5616	793.754
	3.94083		3677	4083	5198	9922		2200	2008	1992	2267	0	1477	2075	3206	7655		0.4231	0.6471	0.8291	0.9581	#DIV/0!	3490.9	3206.61	3866.84	7989.77		3.94083	2829	2520	2121	2357	2098	2717	2108	1829	1870	1844	112	412	292	487	254	0.1557	0.4124	0.5651	0.7883	0.5869	719.332
	4.22278		3720	4045	5102	9982		2200	1989	1923	2286	0	1520	2056	3179	7696		0.4326	0.6654	0.8469	0.9691	#DIV/0!	3513.64	3089.87	3753.69	7941.39		4.22278	2877	2502	2119	2316	1968	2682	2106	1780	1851	1822	195	396	339	465	146	0.1671	0.4879	0.6028	0.8155	0.613	1166.97
	4.50472		3661	4047	5091	10093		2165	1959	1905	2248	0	1496	2088	3186	7845		0.4419	0.6966	0.866	0.9839	#DIV/0!	3385.38	2997.42	3678.98	7973.37		4.50472	2926	2436	2032	2261	1988	2694	2057	1671	1787	1812	232	379	361	474	176	0.1643	0.5193	0.6354	0.8298	0.6373	1412.05
	4.78694		3658	3984	5044	9720		2151	1917	1820	2221	0	1507	2067	3224	7499		0.451	0.7253	0.884	0.9759	#DIV/0!	3341.46	2849.86	3647.06	7684.19		4.78694	2888	2389	2009	2178	1919	2703	2071	1640	1741	1762	185	318	369	437	157	0.1618	0.5342	0.6571	0.8406	0.6583	1143.39
	5.06806		3646	3950	4977	9388		2139	1909	1773	2192	0	1507	2041	3204	7196		0.4593	0.7549	0.904	0.9721	#DIV/0!	3281.08	2703.67	3544.25	7402.53		5.06806	2879	2376	1958	2145	1906	2719	1976	1582	1643	1695	160	400	376	502	211	0.1665	0.5466	0.6768	0.8549	0.6792	960.961
	5.35		3655	3941	4917	9037		2131	1881	1721	2173	0	1524	2060	3196	6864		0.469	0.7837	0.9262	0.9664	#DIV/0!	3249.47	2628.56	3450.66	7102.65		5.35	2914	2323	1942	2075	1890	2730	1957	1566	1643	1695	184	366	376	432	195	0.2054	0.5447	0.6883	0.861	0.6957	895.813
	5.63139		3595	3953	4951	9024		2083	1848	1644	2161	0	1512	2105	3307	6863		0.4756	0.7887	0.9396	0.9654	#DIV/0!	3179.14	2668.95	3519.58	7108.97		5.63139	2877	2254	1921	2043	1844	2725	1891	1581	1584	1671	152	363	340	459	173	0.2209	0.548	0.704	0.8714	0.6977	688.094
	5.91167		3532	3984	4925	8818		2083	1780	1589	2117	0	1449	2204	3336	6701		0.4774	0.7913	0.9461	0.9562	#DIV/0!	3035.19	2785.29	3526.05	7007.95		5.91167	3020	2259	1871	2044	1824	2781	1881	1492	1591	1638	239	378	379	453	186	0.3568	0.5402	0.7097	0.8839	0.699	669.843
	6.19167		3511	4004	4972	8698		2031	1775	1565	2069	0	1480	2229	3407	6629		0.4752	0.7871	0.9499	0.967	#DIV/0!	3114.48	2831.91	3586.69	6855.22		6.19167	2926	2213	1846	2024	1789	2723	1812	1523	1563	1537	203	401	323	461	252	0.3585	0.5304	0.6991	0.8886	0.6865	566.248
	6.47417		3542	3879	4896	8218		2060	1672	1614	2035	0	1482	2207	3282	6183		0.4744	0.7699	0.9354	0.9475	#DIV/0!	3123.95	2866.61	3508.66	6525.59		6.47417	3182	2125	1841	1973	1805	2747	1794	1505	1521	1533	435	331	336	452	272	0.5692	0.5261	0.6981	0.8812	0.6799	764.23
	6.75417		3566	3900	4940	8460		2028	1741	1560	2005	0	1538	2159	3380	6455		0.4717	0.7766	0.9411	0.967	#DIV/0!	3260.55	2780.07	3591.54	6675.28		6.75417	3133	2117	1851	1940	1789	2758	1766	1471	1492	1536	375	351	380	448	253	0.544	0.5141	0.7009	0.8714	0.6723	689.338
	7.03667		3541	3907	4847	8289		1965	1648	1533	1975	0	1576	2259	3314	6314		0.4683	0.7638	0.9356	0.9693	#DIV/0!	3365.36	2957.58	3542.11	6513.98		7.03667	3079	2109	1841	2008	1807	2783	1738	1484	1553	1520	296	371	357	455	287	0.4776	0.5021	0.698	0.8692	0.6679	619.765
	7.31833		3547	3818	4806	8094		1962	1666	1563	1899	0	1585	2152	3243	6195		0.4647	0.7582	0.9332	0.9655	#DIV/0!	3410.8	2838.3	3475.14	6416.36		7.31833	3033	2135	1855	1953	1802	2728	1750	1455	1537	1509	305	385	400	416	293	0.4559	0.4958	0.698	0.8654	0.6596	669.006
	7.60083		3555	3813	4734	8073		1978	1715	1564	1902	0	1577	2098	3170	6171		0.4579	0.7534	0.929	0.9616	#DIV/0!	3443.98	2784.71	3412.27	6417.43		7.60083	2963	2140	1895	1975	1805	2742	1780	1477	1518	1500	221	360	418	457	305	0.4279	0.4879	0.6962	0.8527	0.6517	516.476
	7.88167		3541	3747	4663	7939		1967	1697	1554	1851	0	1574	2050	3109	6088		0.455	0.7405	0.9216	0.9588	#DIV/0!	3459.34	2768.4	3373.48	6349.6		7.88167	2901	2093	1871	1935	1826	2687	1752	1495	1546	1478	214	341	376	389	348	0.4013	0.4835	0.6957	0.8477	0.6484	533.267
	8.16361		3491	3693	4595	7866		1951	1666	1581	1851	0	1540	2027	3014	6015		0.4479	0.7319	0.9156	0.9543	#DIV/0!	3438.27	2769.5	3291.83	6303.05		8.16361	2896	2125	1859	1969	1820	2611	1718	1462	1564	1507	285	407	397	405	313	0.3939	0.4796	0.6957	0.8415	0.6434	723.534
	8.44444		3466	3729	4496	7395		1907	1696	1557	1822	0	1559	2033	2939	5573		0.4456	0.7277	0.9086	0.9573	#DIV/0!	3498.65	2793.73	3234.65	5821.58		8.44444	2819	2078	1877	1988	1860	2560	1717	1512	1543	1510	259	361	365	445	350	0.3958	0.4746	0.6982	0.8295	0.6376	654.371
	8.72694		3479	3666	4438	7578		1942	1664	1576	1758	0	1537	2002	2862	5820		0.4411	0.7156	0.9017	0.9544	#DIV/0!	3484.47	2797.65	3174	6098.07		8.72694	2851	2064	1945	1936	1832	2538	1713	1516	1600	1521	313	351	429	336	311	0.3775	0.4687	0.6869	0.812	0.6317	829.139
	9.00861		3480	3645	4362	7225		1916	1683	1593	1742	0	1564	1962	2769	5483		0.4327	0.7141	0.897	0.9511	#DIV/0!	3614.51	2747.51	3086.96	5764.9		9.00861	2773	2067	1888	1909	1863	2484	1734	1524	1580	1507	289	333	364	329	356	0.3676	0.4661	0.6834	0.8011	0.6288	786.181
	9.29056		3468	3724	4318	7178		1959	1664	1641	1732	0	1509	2060	2677	5446		0.4272	0.6997	0.8828	0.9484	#DIV/0!	3532.3	2944.12	3032.4	5742.3		9.29056	2768	2082	1911	1945	1871	2405	1743	1517	1583	1517	363	339	394	362	354	0.3666	0.4622	0.674	0.7786	0.6233	990.18
	9.57194		3445	3671	4308	6854		1929	1686	1612	1695	0	1516	1985	2696	5159		0.4218	0.693	0.8746	0.9435	#DIV/0!	3594.12	2864.36	3082.55	5467.94		9.57194	2703	2061	1908	1921	1857	2383	1736	1536	1570	1545	320	325	372	351	312	0.3944	0.4593	0.6688	0.753	0.6215	811.359
	9.85194		3436	3701	4281	6561		1884	1673	1620	1723	0	1552	2028	2661	4838		0.415	0.6835	0.8664	0.9367	#DIV/0!	3739.76	2967.08	3071.33	5164.94		9.85194	2734	2079	1879	1969	1916	2375	1773	1543	1572	1540	359	306	336	397	376	0.3975	0.4562	0.6668	0.7307	0.6174	903.145
	10.1367		3482	3642	4300	6197		1940	1731	1636	1715	0	1542	1911	2664	4482		0.4138	0.6803	0.8646	0.9307	#DIV/0!	3726.44	2809.05	3081.19	4815.73		10.1367	2655	2125	1951	1977	1905	2325	1744	1566	1588	1534	330	381	385	389	371	0.418	0.4531	0.6603	0.7205	0.6133	789.474
	10.4183		3478	3706	4225	5910		1900	1705	1662	1746	0	1578	2001	2563	4164		0.4075	0.6811	0.8636	0.9303	#DIV/0!	3872.39	2937.89	2967.81	4475.98		10.4183	2706	2132	1920	1933	1902	2343	1767	1560	1573	1584	363	365	360	360	318	0.3943	0.4502	0.6559	0.7157	0.6107	920.619
	10.6986		3457	3705	4257	5406		1917	1750	1666	1719	0	1540	1955	2591	3687		0.4041	0.6726	0.8559	0.9188	#DIV/0!	3810.94	2906.63	3027.22	4012.84		10.6986	2654	2111	1948	1917	1909	2335	1758	1571	1572	1580	319	353	377	345	329	0.3889	0.4483	0.6529	0.7142	0.6072	820.262
	10.9808		3487	3710	4269	5116		1922	1776	1706	1743	0	1565	1934	2563	3373		0.4034	0.6725	0.8514	0.9037	#DIV/0!	3879.52	2875.84	3010.34	3732.43		10.9808	2668	2113	1978	1971	1947	2350	1807	1588	1617	1597	318	306	390	354	350	0.3853	0.4453	0.6485	0.7122	0.604	825.331
	11.2631		3477	3822	4338	4848		1988	1818	1700	1727	0	1489	2004	2638	3121		0.399	0.6864	0.8596	0.8923	#DIV/0!	3731.83	2919.58	3068.87	3497.7		11.2631	2624	2151	1984	1974	1941	2334	1777	1579	1629	1616	290	374	405	345	325	0.381	0.4418	0.6451	0.719	0.6008	761.155
	11.5436		3526	3817	4378	4680		1964	1782	1686	1716	0	1562	2035	2692	2964		0.3928	0.6942	0.8675	0.8659	#DIV/0!	3976.58	2931.43	3103.17	3423.03		11.5436	2648	2129	1975	2027	1975	2287	1846	1607	1658	1642	361	283	368	369	333	0.3743	0.4401	0.6392	0.7277	0.5992	964.467
	11.8247		3539	3809	4368	4450		2006	1804	1772	1730	0	1533	2005	2596	2720		0.3873	0.6866	0.8601	0.8359	#DIV/0!	3958.17	2920.19	3018.25	3253.98		11.8247	2609	2162	2015	2109	1973	2265	1845	1647	1674	1608	344	317	368	435	365	0.3837	0.4378	0.6367	0.7352	0.5939	896.534
	12.1058		3546	3878	4399	4342		1980	1774	1747	1768	0	1566	2104	2652	2574		0.3825	0.6968	0.8699	0.8201	#DIV/0!	4094.12	3019.52	3048.63	3138.64		12.1058	2600	2194	1996	2053	1931	2281	1836	1623	1630	1612	319	358	373	423	319	0.3723	0.435	0.6285	0.7442	0.5907	856.836
	12.3864		3552	3906	4479	4290		2007	1850	1739	1767	0	1545	2056	2740	2523		0.3812	0.6991	0.8758	0.807	#DIV/0!	4052.99	2940.92	3128.57	3126.39		12.3864	2564	2123	2035	2021	2001	2242	1894	1635	1664	1614	322	229	400	357	387	0.3763	0.4329	0.6228	0.7473	0.5868	855.7
	12.6681		3604	3938	4500	4241		2052	1803	1777	1812	0	1552	2135	2723	2429		0.3778	0.6958	0.8747	0.7823	#DIV/0!	4107.99	3068.41	3113.07	3104.95		12.6681	2579	2169	1995	2070	2032	2319	1882	1658	1663	1674	260	287	337	407	358	0.3809	0.4309	0.6241	0.7516	0.5851	682.594
	12.9492		3564	3893	4525	4127		2051	1890	1796	1807	0	1513	2003	2729	2320		0.3749	0.6917	0.8708	0.7699	#DIV/0!	4035.74	2895.76	3133.9	3013.38		12.9492	2561	2209	2014	2061	2004	2272	1850	1655	1667	1687	289	359	359	394	317	0.3618	0.4286	0.616	0.7478	0.5797	798.784
	13.2317		3654	3932	4584	4194		2080	1828	1821	1782	0	1574	2104	2763	2412		0.374	0.6858	0.867	0.7514	#DIV/0!	4208.56	3067.95	3186.85	3210.01		13.2317	2564	2175	2022	2115	2047	2265	1863	1652	1664	1715	299	312	370	451	332	0.363	0.4274	0.6124	0.748	0.5769	823.691
	13.5125		3625	3935	4566	4141		2081	1884	1748	1845	0	1544	2051	2818	2296		0.3703	0.6782	0.8656	0.7525	#DIV/0!	4169.59	3024.18	3255.55	3051.16		13.5125	2575	2197	2080	2100	2056	2295	1893	1693	1690	1649	280	304	387	410	407	0.3624	0.4249	0.6024	0.7508	0.5741	772.627
	13.7947		3651	3881	4497	4109		2121	1932	1790	1847	0	1530	1949	2707	2262		0.3697	0.6732	0.8606	0.749	#DIV/0!	4138.49	2895.13	3145.48	3020.03		13.7947	2544	2262	2056	2172	2017	2257	1905	1680	1706	1680	287	357	376	466	337	0.3493	0.4233	0.5938	0.7446	0.5704	821.643
	14.0767		3629	3870	4491	4157		2102	1953	1815	1871	0	1527	1917	2676	2286		0.3647	0.6654	0.8486	0.7443	#DIV/0!	4187	2880.97	3153.43	3071.34		14.0767	2557	2231	2092	2139	2092	2238	1903	1693	1746	1748	319	328	399	393	344	0.3455	0.4214	0.5918	0.7462	0.5669	923.3
	14.3586		3604	3877	4576	4196		2097	1919	1821	1798	0	1507	1958	2755	2398		0.3631	0.6589	0.8532	0.7455	#DIV/0!	4150.37	2971.62	3229.02	3216.63		14.3586	2578	2261	2073	2156	2063	2242	1905	1700	1699	1729	336	356	373	457	334	0.3457	0.4189	0.5853	0.7425	0.5622	971.941
	14.6386		3604	3826	4471	4162		2130	1935	1777	1872	0	1474	1891	2694	2290		0.3602	0.6449	0.8469	0.7387	#DIV/0!	4092.17	2932.24	3181.01	3100.04		14.6386	2558	2227	2067	2114	2027	2251	1965	1668	1746	1719	307	262	399	368	308	0.3397	0.4185	0.5774	0.7353	0.5601	903.739
	14.9203		3648	3768	4453	4201		2135	1957	1788	1851	0	1513	1811	2665	2350		0.3563	0.6348	0.8406	0.7373	#DIV/0!	4246.42	2852.87	3170.35	3187.31		14.9203	2598	2300	2048	2142	2120	2277	1924	1775	1742	1756	321	376	273	400	364	0.3437	0.4161	0.5723	0.7276	0.5567	933.954
	15.2008		3667	3767	4481	4176		2125	1957	1825	1886	0	1542	1810	2656	2290		0.3531	0.6265	0.8362	0.734	#DIV/0!	4367.03	2889.07	3176.27	3119.89		15.2008	2567	2247	2084	2124	2081	2236	1933	1752	1747	1769	331	314	332	377	312	0.3449	0.4147	0.5684	0.7173	0.5537	959.698
	15.4828		3639	3788	4464	4161		2162	1953	1796	1908	0	1477	1835	2668	2253		0.3504	0.6171	0.8312	0.7289	#DIV/0!	4215.18	2973.59	3209.82	3090.96		15.4828	2530	2268	2089	2154	2097	2246	1922	1750	1752	1760	284	346	339	402	337	0.3438	0.4131	0.5655	0.7119	0.5497	826.062
	15.7636		3639	3742	4441	4178		2154	1981	1847	1850	0	1485	1761	2594	2328		0.3508	0.6057	0.8239	0.7211	#DIV/0!	4233.18	2907.38	3148.44	3228.4		15.7636	2554	2296	2100	2125	2079	2269	1987	1724	1717	1779	285	309	376	408	300	0.3366	0.4116	0.5611	0.6986	0.547	846.702
	16.0461		3648	3741	4403	4169		2150	1960	1833	1954	0	1498	1781	2570	2215		0.3458	0.5976	0.8189	0.7152	#DIV/0!	4331.98	2980.25	3138.36	3097.04		16.0461	2543	2301	2092	2112	2099	2226	1954	1764	1750	1718	317	347	328	362	381	0.3403	0.4105	0.5589	0.6791	0.5441	931.531
			3651	3788	4437	4097		2183	2005	1860	1878							0.3459	0.5932	0.8113	0.7103								2574	2277	2081	2143	2152	2271	1963	1745	1778	1770						0.4054	0.41	0.5567	0.6728	0.5404
			3675	3806	4366	4135		2184	1918	1859	1922							0.3439	0.5922	0.805	0.7055								2593	2326	2099	2155	2111	2247	1985	1793	1798	1762						0.3892	0.4076	0.5557	0.6646	0.5385
Replicate 3			3663	3710	4378	4141		2202	1961	1857	1917							0.3439	0.5889	0.7977	0.6887								2585	2315	2107	2135	2151	2241	1999	1788	1748	1778						0.3812	0.4066	0.5526	0.6447	0.5366
		WT																											graS::Tn
		Fluorescence (reporter strain)					Fluorescence (no reporter strain)					Fluorescence (blanked)					OD600					Fluorescence/ODOD600							Fluorescence (reporter strain)					Fluorescence (no reporter strain)					Fluorescence (blanked)					OD600					Fluorescence/ODOD600
	Time (h)	20	4	0.8	0.16	0	20	4	0.8	0.16	0	20	4	0.8	0.16	0	20	4	0.8	0.16	0	20	4	0.8	0.16	0		Time (h)	20	4	0.8	0.16	0	20	4	0.8	0.16	0	20	4	0.8	0.16	0	20	4	0.8	0.16	0	20
	0											0	0	0	0	0						#DIV/0!	#DIV/0!	#DIV/0!	#DIV/0!	#DIV/0!		0	3447	3038	3010	3009	3126	3186	2935	2919	2882	2996	261	103	91	127	130	0.1989	0.1964	0.1944	0.2055	0.2798	1312.22
	0.280833											0	0	0	0	0						#DIV/0!	#DIV/0!	#DIV/0!	#DIV/0!	#DIV/0!		0.280833	3138	2768	2909	2824	2977	2940	2659	2673	2663	2629	198	109	236	161	348	0.2322	0.2444	0.3022	0.2991	0.355	852.713
	0.563056											0	0	0	0	0						#DIV/0!	#DIV/0!	#DIV/0!	#DIV/0!	#DIV/0!		0.563056	3006	2673	2688	2692	2911	2740	2440	2486	2484	2538	266	233	202	208	373	0.2444	0.2638	0.3344	0.3409	0.4134	1088.38
	0.845556											0	0	0	0	0						#DIV/0!	#DIV/0!	#DIV/0!	#DIV/0!	#DIV/0!		0.845556	2876	2483	2549	2498	2803	2587	2263	2316	2283	2377	289	220	233	215	426	0.273	0.3022	0.3577	0.4043	0.5273	1058.61
	1.1275											0	0	0	0	0						#DIV/0!	#DIV/0!	#DIV/0!	#DIV/0!	#DIV/0!		1.1275	2831	2375	2419	2389	2785	2511	2093	2145	2110	2188	320	282	274	279	597	0.2912	0.3391	0.4093	0.4793	0.6116	1098.9
	1.4075											0	0	0	0	0						#DIV/0!	#DIV/0!	#DIV/0!	#DIV/0!	#DIV/0!		1.4075	2827	2371	2384	2366	2837	2472	2085	2115	2048	2149	355	286	269	318	688	0.2914	0.3669	0.4388	0.5384	0.6787	1218.26
	1.68833											0	0	0	0	0						#DIV/0!	#DIV/0!	#DIV/0!	#DIV/0!	#DIV/0!		1.68833	2752	2354	2384	2394	2760	2554	2106	2144	2040	2192	198	248	240	354	568	0.2966	0.3793	0.4536	0.5838	0.7304	667.566
	1.96972											0	0	0	0	0						#DIV/0!	#DIV/0!	#DIV/0!	#DIV/0!	#DIV/0!		1.96972	2758	2354	2365	2406	2833	2508	2061	2047	2051	2219	250	293	318	355	614	0.3096	0.3925	0.4664	0.6086	0.7605	807.494
	2.25139											0	0	0	0	0						#DIV/0!	#DIV/0!	#DIV/0!	#DIV/0!	#DIV/0!		2.25139	2788	2346	2336	2343	2893	2636	2086	2054	2026	2188	152	260	282	317	705	0.3995	0.4029	0.4813	0.6316	0.8182	380.476
	2.53167											0	0	0	0	0						#DIV/0!	#DIV/0!	#DIV/0!	#DIV/0!	#DIV/0!		2.53167	3192	2310	2297	2282	2888	2623	2044	2007	1946	2163	569	266	290	336	725	0.7045	0.4115	0.4936	0.648	0.8536	807.665
	2.81222											0	0	0	0	0						#DIV/0!	#DIV/0!	#DIV/0!	#DIV/0!	#DIV/0!		2.81222	3236	2297	2251	2228	2840	2623	2062	1968	1934	2141	613	235	283	294	699	0.7567	0.423	0.5001	0.656	0.882	810.096
	3.09278											0	0	0	0	0						#DIV/0!	#DIV/0!	#DIV/0!	#DIV/0!	#DIV/0!		3.09278	3325	2309	2183	2142	2838	2606	2041	1910	1870	2091	719	268	273	272	747	0.7852	0.4303	0.5132	0.6771	0.9127	915.69
	3.37444											0	0	0	0	0						#DIV/0!	#DIV/0!	#DIV/0!	#DIV/0!	#DIV/0!		3.37444	3220	2224	2153	2087	2767	2643	2007	1852	1745	2069	577	217	301	342	698	0.7752	0.44	0.5354	0.7029	0.9285	744.324
	3.65972											0	0	0	0	0						#DIV/0!	#DIV/0!	#DIV/0!	#DIV/0!	#DIV/0!		3.65972	3262	2239	2071	2064	2824	2613	1985	1794	1698	2069	649	254	277	366	755	0.7348	0.4504	0.5586	0.7195	0.9533	883.234
	3.94083											0	0	0	0	0						#DIV/0!	#DIV/0!	#DIV/0!	#DIV/0!	#DIV/0!		3.94083	3119	2185	2068	1992	2752	2626	1949	1719	1634	1977	493	236	349	358	775	0.6526	0.4591	0.5775	0.7313	0.9676	755.44
	4.22278											0	0	0	0	0						#DIV/0!	#DIV/0!	#DIV/0!	#DIV/0!	#DIV/0!		4.22278	2906	2152	2024	1973	2676	2573	1901	1649	1622	1913	333	251	375	351	763	0.5145	0.4696	0.5943	0.7459	0.9845	647.23
	4.50472											0	0	0	0	0						#DIV/0!	#DIV/0!	#DIV/0!	#DIV/0!	#DIV/0!		4.50472	2745	2151	1982	1957	2648	2456	1907	1647	1604	1908	289	244	335	353	740	0.3711	0.4776	0.6097	0.7645	1.0001	778.766
	4.78694											0	0	0	0	0						#DIV/0!	#DIV/0!	#DIV/0!	#DIV/0!	#DIV/0!		4.78694	2673	2084	1967	1921	2538	2440	1817	1685	1532	1836	233	267	282	389	702	0.3459	0.4864	0.6253	0.7939	1.0188	673.605
	5.06806											0	0	0	0	0						#DIV/0!	#DIV/0!	#DIV/0!	#DIV/0!	#DIV/0!		5.06806	2695	2084	1933	1832	2523	2422	1854	1607	1529	1779	273	230	326	303	744	0.3431	0.4963	0.64	0.8109	1.0223	795.686
	5.35											0	0	0	0	0						#DIV/0!	#DIV/0!	#DIV/0!	#DIV/0!	#DIV/0!		5.35	2590	2088	1891	1810	2462	2379	1804	1604	1450	1777	211	284	287	360	685	0.3428	0.5011	0.6415	0.8058	1.0384	615.519
	5.63139											0	0	0	0	0						#DIV/0!	#DIV/0!	#DIV/0!	#DIV/0!	#DIV/0!		5.63139	2548	2081	1926	1854	2428	2352	1796	1587	1451	1724	196	285	339	403	704	0.3383	0.497	0.6283	0.7952	1.039	579.367
	5.91167											0	0	0	0	0						#DIV/0!	#DIV/0!	#DIV/0!	#DIV/0!	#DIV/0!		5.91167	2633	2038	1931	1836	2335	2383	1750	1562	1484	1729	250	288	369	352	606	0.3428	0.493	0.6198	0.777	1.0222	729.288
	6.19167											0	0	0	0	0						#DIV/0!	#DIV/0!	#DIV/0!	#DIV/0!	#DIV/0!		6.19167	2610	2028	1913	1830	2319	2353	1750	1590	1462	1675	257	278	323	368	644	0.3427	0.4861	0.6124	0.7707	1.0038	749.927
	6.47417											0	0	0	0	0						#DIV/0!	#DIV/0!	#DIV/0!	#DIV/0!	#DIV/0!		6.47417	2589	2080	1911	1843	2322	2253	1776	1621	1483	1694	336	304	290	360	628	0.3375	0.4801	0.6051	0.7573	0.9897	995.556
	6.75417											0	0	0	0	0						#DIV/0!	#DIV/0!	#DIV/0!	#DIV/0!	#DIV/0!		6.75417	2543	2013	1904	1793	2246	2235	1767	1577	1473	1684	308	246	327	320	562	0.3376	0.4738	0.5988	0.7486	0.9712	912.322
	7.03667											0	0	0	0	0						#DIV/0!	#DIV/0!	#DIV/0!	#DIV/0!	#DIV/0!		7.03667	2501	2044	1913	1791	2236	2239	1787	1578	1495	1657	262	257	335	296	579	0.3327	0.4678	0.5925	0.7378	0.957	787.496
	7.31833											0	0	0	0	0						#DIV/0!	#DIV/0!	#DIV/0!	#DIV/0!	#DIV/0!		7.31833	2536	2014	1912	1846	2188	2204	1783	1583	1479	1681	332	231	329	367	507	0.3297	0.4636	0.5873	0.7294	0.9346	1006.98
	7.60083											0	0	0	0	0						#DIV/0!	#DIV/0!	#DIV/0!	#DIV/0!	#DIV/0!		7.60083	2509	2048	1907	1837	2120	2238	1793	1597	1479	1637	271	255	310	358	483	0.3227	0.4587	0.5827	0.7195	0.9145	839.789
	7.88167											0	0	0	0	0						#DIV/0!	#DIV/0!	#DIV/0!	#DIV/0!	#DIV/0!		7.88167	2473	2022	1876	1843	2102	2247	1772	1572	1472	1622	226	250	304	371	480	0.3198	0.4543	0.5771	0.7141	0.8782	706.692
	8.16361											0	0	0	0	0						#DIV/0!	#DIV/0!	#DIV/0!	#DIV/0!	#DIV/0!		8.16361	2487	2045	1915	1865	2068	2249	1780	1664	1505	1681	238	265	251	360	387	0.3158	0.451	0.5736	0.7022	0.8366	753.642
	8.44444											0	0	0	0	0						#DIV/0!	#DIV/0!	#DIV/0!	#DIV/0!	#DIV/0!		8.44444	2533	2057	1940	1850	2023	2209	1787	1633	1510	1628	324	270	307	340	395	0.3147	0.4468	0.5691	0.7038	0.7819	1029.55
	8.72694											0	0	0	0	0						#DIV/0!	#DIV/0!	#DIV/0!	#DIV/0!	#DIV/0!		8.72694	2506	2029	1926	1829	1991	2226	1793	1653	1528	1613	280	236	273	301	378	0.3114	0.4443	0.5655	0.6956	0.7429	899.165
	9.00861											0	0	0	0	0						#DIV/0!	#DIV/0!	#DIV/0!	#DIV/0!	#DIV/0!		9.00861	2443	2088	1922	1871	2041	2200	1779	1631	1531	1651	243	309	291	340	390	0.308	0.441	0.5619	0.6946	0.7236	788.961
	9.29056											0	0	0	0	0						#DIV/0!	#DIV/0!	#DIV/0!	#DIV/0!	#DIV/0!		9.29056	2503	2037	1952	1878	2018	2226	1801	1673	1561	1617	277	236	279	317	401	0.3066	0.4368	0.5586	0.6928	0.7275	903.457
	9.57194											0	0	0	0	0						#DIV/0!	#DIV/0!	#DIV/0!	#DIV/0!	#DIV/0!		9.57194	2428	2053	1944	1881	2077	2203	1813	1718	1547	1615	225	240	226	334	462	0.302	0.435	0.5551	0.686	0.7289	745.033
	9.85194											0	0	0	0	0						#DIV/0!	#DIV/0!	#DIV/0!	#DIV/0!	#DIV/0!		9.85194	2458	2085	2008	1937	2067	2232	1824	1705	1595	1621	226	261	303	342	446	0.2999	0.4312	0.5524	0.6856	0.7275	753.585
	10.1367											0	0	0	0	0						#DIV/0!	#DIV/0!	#DIV/0!	#DIV/0!	#DIV/0!		10.1367	2475	2096	1990	1957	2129	2181	1848	1687	1591	1654	294	248	303	366	475	0.2982	0.4288	0.5486	0.6779	0.7245	985.915
	10.4183											0	0	0	0	0						#DIV/0!	#DIV/0!	#DIV/0!	#DIV/0!	#DIV/0!		10.4183	2420	2105	2022	1927	2073	2221	1862	1722	1625	1678	199	243	300	302	395	0.2935	0.4267	0.546	0.6743	0.7195	678.024
	10.6986											0	0	0	0	0						#DIV/0!	#DIV/0!	#DIV/0!	#DIV/0!	#DIV/0!		10.6986	2448	2134	2028	1952	2102	2185	1872	1775	1615	1700	263	262	253	337	402	0.2908	0.4226	0.5423	0.6719	0.7142	904.402
	10.9808											0	0	0	0	0						#DIV/0!	#DIV/0!	#DIV/0!	#DIV/0!	#DIV/0!		10.9808	2432	2102	2036	1999	2102	2205	1887	1752	1617	1669	227	215	284	382	433	0.2881	0.4211	0.5389	0.6638	0.7058	787.921
	11.2631											0	0	0	0	0						#DIV/0!	#DIV/0!	#DIV/0!	#DIV/0!	#DIV/0!		11.2631	2483	2129	2050	1982	2135	2222	1862	1770	1651	1721	261	267	280	331	414	0.2887	0.418	0.537	0.6671	0.7019	904.053
	11.5436											0	0	0	0	0						#DIV/0!	#DIV/0!	#DIV/0!	#DIV/0!	#DIV/0!		11.5436	2494	2143	2078	2017	2099	2204	1922	1799	1633	1705	290	221	279	384	394	0.2852	0.4163	0.5334	0.6662	0.6979	1016.83
	11.8247											0	0	0	0	0						#DIV/0!	#DIV/0!	#DIV/0!	#DIV/0!	#DIV/0!		11.8247	2424	2189	2093	2057	2145	2172	1914	1795	1654	1728	252	275	298	403	417	0.2843	0.4129	0.53	0.6571	0.6934	886.388
	12.1058											0	0	0	0	0						#DIV/0!	#DIV/0!	#DIV/0!	#DIV/0!	#DIV/0!		12.1058	2462	2171	2105	2026	2174	2199	1958	1775	1685	1721	263	213	330	341	453	0.2825	0.4108	0.527	0.6532	0.6869	930.973
	12.3864											0	0	0	0	0						#DIV/0!	#DIV/0!	#DIV/0!	#DIV/0!	#DIV/0!		12.3864	2464	2196	2090	2056	2167	2227	1963	1818	1705	1769	237	233	272	351	398	0.279	0.4094	0.5239	0.6453	0.6795	849.462
	12.6681											0	0	0	0	0						#DIV/0!	#DIV/0!	#DIV/0!	#DIV/0!	#DIV/0!		12.6681	2467	2223	2104	2014	2148	2233	1924	1850	1707	1764	234	299	254	307	384	0.2787	0.4067	0.5208	0.6434	0.6736	839.612
	12.9492											0	0	0	0	0						#DIV/0!	#DIV/0!	#DIV/0!	#DIV/0!	#DIV/0!		12.9492	2520	2200	2122	2045	2223	2278	1978	1847	1702	1769	242	222	275	343	454	0.276	0.4045	0.5176	0.6375	0.6695	876.812
	13.2317											0	0	0	0	0						#DIV/0!	#DIV/0!	#DIV/0!	#DIV/0!	#DIV/0!		13.2317	2515	2217	2141	2025	2177	2220	2033	1821	1690	1791	295	184	320	335	386	0.2731	0.4032	0.5149	0.6304	0.6627	1080.19
	13.5125											0	0	0	0	0						#DIV/0!	#DIV/0!	#DIV/0!	#DIV/0!	#DIV/0!		13.5125	2534	2215	2131	2047	2164	2283	1941	1805	1725	1794	251	274	326	322	370	0.2727	0.4005	0.5127	0.6295	0.6516	920.425
	13.7947											0	0	0	0	0						#DIV/0!	#DIV/0!	#DIV/0!	#DIV/0!	#DIV/0!		13.7947	2542	2231	2141	2038	2195	2231	2027	1879	1755	1801	311	204	262	283	394	0.2705	0.3976	0.5093	0.6252	0.6448	1149.72
	14.0767											0	0	0	0	0						#DIV/0!	#DIV/0!	#DIV/0!	#DIV/0!	#DIV/0!		14.0767	2485	2241	2192	2081	2192	2253	1987	1856	1711	1812	232	254	336	370	380	0.268	0.3966	0.5072	0.6207	0.6376	865.672
	14.3586											0	0	0	0	0						#DIV/0!	#DIV/0!	#DIV/0!	#DIV/0!	#DIV/0!		14.3586	2542	2300	2139	2092	2231	2271	2050	1876	1715	1781	271	250	263	377	450	0.2694	0.3954	0.5042	0.6104	0.6311	1005.94
	14.6386											0	0	0	0	0						#DIV/0!	#DIV/0!	#DIV/0!	#DIV/0!	#DIV/0!		14.6386	2499	2268	2165	2094	2213	2242	2017	1819	1765	1830	257	251	346	329	383	0.2675	0.3933	0.5018	0.608	0.628	960.748
	14.9203											0	0	0	0	0						#DIV/0!	#DIV/0!	#DIV/0!	#DIV/0!	#DIV/0!		14.9203	2527	2264	2188	2078	2215	2298	2022	1904	1782	1813	229	242	284	296	402	0.2653	0.3912	0.4989	0.6048	0.6184	863.174
	15.2008											0	0	0	0	0						#DIV/0!	#DIV/0!	#DIV/0!	#DIV/0!	#DIV/0!		15.2008	2545	2252	2174	2127	2285	2269	2037	1886	1773	1837	276	215	288	354	448	0.2649	0.3902	0.4966	0.6046	0.6152	1041.9
	15.4828											0	0	0	0	0						#DIV/0!	#DIV/0!	#DIV/0!	#DIV/0!	#DIV/0!		15.4828	2555	2343	2239	2130	2235	2282	2100	1891	1795	1806	273	243	348	335	429	0.2634	0.3888	0.494	0.5994	0.6131	1036.45
	15.7636											0	0	0	0	0						#DIV/0!	#DIV/0!	#DIV/0!	#DIV/0!	#DIV/0!		15.7636	2522	2292	2205	2142	2253	2344	2066	1955	1808	1836	178	226	250	334	417	0.2623	0.3866	0.492	0.5971	0.6106	678.612
	16.0461											0	0	0	0	0						#DIV/0!	#DIV/0!	#DIV/0!	#DIV/0!	#DIV/0!		16.0461	2609	2326	2255	2171	2257	2314	2080	1938	1817	1841	295	246	317	354	416	0.2627	0.385	0.4897	0.594	0.6063	1122.95
[truncated: 4 more columns]

## Sheet: Fig. S9D
Replicate 1		WT							graS::Tn						Replicate 2		WT							graS::Tn						Replicate 3		WT							graS::Tn
		0	0.625	1.25	2.5	5			0	0.625	1.25	2.5	5				0	0.625	1.25	2.5	5			0	0.625	1.25	2.5	5				0	0.625	1.25	2.5	5			0	0.625	1.25	2.5	5
CFU/ml	0	120000000	280000000	240000000	220000000	250000000		0	250000000	300000000	310000000	320000000	160000000		CFU/ml	0	170000000	220000000	150000000	140000000	220000000			300000000	240000000	200000000	220000000	170000000		CFU/ml	0	300000000	180000000	290000000	220000000	240000000			260000000	270000000	270000000	240000000	260000000
	6	9000	4000	40000	13000	20000		6	1300	1700	3600	1800	2500			6	30000	190000	22000	50000	60000			1300	2000	2800	2000	1600			6	42000	42000	90000	160000	120000			4400	5000	7000	11000	3700

## Sheet: Fig. S9E
Replicate 1		WT							graS::Tn						Replicate 2		WT							graS::Tn						Replicate 3		WT							graS::Tn
		0	12.5	25	50	100			0	12.5	25	50	100				0	12.5	25	50	100			0	12.5	25	50	100				0	12.5	25	50	100			0	12.5	25	50	100
CFU/ml	0	120000000	210000000	140000000	120000000	120000000			330000000	210000000	210000000	320000000	290000000		CFU/ml	0	260000000	220000000	240000000	280000000	240000000			240000000	290000000	160000000	170000000	250000000				210000000	180000000	200000000	200000000	200000000			200000000	210000000	170000000	220000000	230000000
	6	400	200	300	3100	1800			800	290	2900	16000	800			6	2900	3000	22000	20000	18000			1300	1400							3900	3900	3600	2600	700			440	340	260	1700	220

## Sheet: Fig. S9F
Replicate 1		WT						graS::Tn					Replicate 2		WT						graS::Tn					Replicate 3		WT						graS::Tn
		0	0.1	1	10			0	0.1	1	10				0	0.1	1	10			0	0.1	1	10				0	0.1	1	10			0	0.1	1	10
CFU/ml	0	270000000	210000000	220000000	310000000			260000000	220000000	200000000	150000000		CFU/ml	0	160000000	140000000	200000000	160000000			80000000	200000000	160000000	100000000				200000000	140000000	160000000	220000000			260000000	220000000	100000000	90000000
	6	22000	5000	19000	38000			1100	600	1100	1500			6	3000	9000	2000	9000			1700	2000	1100	500				6000	4000	2000	10000			1500	2200	1600	900
